# Supplementary material for: Identification of intracellular bacteria from multiple single-cell RNA-seq platforms using CSI-Microbes
Source: Sci Adv. 2024 Jul 3;10(27):eadj7402. doi: 10.1126/sciadv.adj7402 (PMC11221508; doi:10.1126/sciadv.adj7402)
Supplement: Supplementary file 2 — Tables S1 to S6 [file sciadv.adj7402_tables_s1_to_s6.zip]

Archive with 6 entries (6 files):
- adj7402_table_s6.xlsx
- adj7402_table_s5.xlsx
- adj7402_table_s4.xlsx
- adj7402_table_s3.xlsx
- adj7402_table_s2.xlsx
- adj7402_table_s1.xlsx
