# Supplementary material for: Identification of intracellular bacteria from multiple single-cell RNA-seq platforms using CSI-Microbes
Source: Sci Adv. 2024 Jul 3;10(27):eadj7402. doi: 10.1126/sciadv.adj7402 (PMC11221508; doi:10.1126/sciadv.adj7402)
Supplement: Supplementary file 2 — Tables S1 to S6 [file sciadv.adj7402_tables_s1_to_s6.zip › adj7402_table_s6.xlsx]

## Sheet: Zhang2021 microbial load corr
Table S6A - correlation between genes the number of microbial UMIs in myeloid cells (min 2 microbial UMIs) from Zhang2021
Name	rho	p.value	adj_pvalue
SOD2	0.382171	4.6756e-143	7.0321e-139
IER3	0.377276	3.5506e-139	2.67005e-135
IL1B	0.364744	1.52777e-129	7.65921e-126
CCL3	0.360345	2.91879e-126	1.09746e-122
PLAUR	0.354852	3.09372e-122	9.30591e-119
CCL3L3	0.341628	7.19937e-113	1.80464e-109
CXCL2	0.330761	1.66015e-105	3.56694e-102
S100A9	0.32952	1.10248e-104	2.07266e-101
CXCL8	0.316152	4.52835e-96	7.56738e-93
AQP9	0.306325	5.15152e-90	7.74788e-87
CTSL	0.305722	1.19022e-89	1.62736e-86
SLC11A1	0.304482	6.63438e-89	8.31509e-86
CCL4	0.300598	1.36464e-86	1.57878e-83
BCL2A1	0.298098	4.02704e-85	4.3262e-82
S100A8	0.294515	4.86352e-83	4.87649e-80
LINC00936	0.291699	2.00283e-81	1.88266e-78
PNRC1	0.289613	3.06518e-80	2.71179e-77
CCRL2	0.283565	7.32659e-77	6.12178e-74
PTGS2	0.282764	2.02132e-76	1.60003e-73
CEBPB	0.282124	4.54067e-76	3.41458e-73
VCAN	0.280234	4.8926e-75	3.50403e-72
SERPINA1	0.280023	6.37457e-75	4.35789e-72
ETS2	0.279307	1.55982e-74	1.01999e-71
C5AR1	0.279231	1.71522e-74	1.07487e-71
CCL4L2	0.274834	3.93761e-72	2.36887e-69
EFHD2	0.273729	1.51937e-71	8.78897e-69
NAMPT	0.271808	1.5653e-70	8.7193e-68
EREG	0.26709	4.44453e-68	2.38735e-65
NINJ1	0.263208	4.25912e-66	2.20887e-63
APLP2	0.261536	2.96723e-65	1.48757e-62
CD300E	0.260076	1.59806e-64	7.75319e-62
CXCL3	0.252903	5.36066e-61	2.51951e-58
IL1RN	0.252695	6.76309e-61	3.08233e-58
SAT1	0.252608	7.45105e-61	3.29599e-58
NLRP3	0.252133	1.26241e-60	5.42474e-58
FCN1	0.252014	1.44101e-60	6.02022e-58
VEGFA	0.251903	1.62895e-60	6.62146e-58
HBEGF	0.249915	1.46289e-59	5.78996e-57
SLC25A37	0.249381	2.6291e-59	1.01389e-56
UPP1	0.247912	1.30866e-58	4.92056e-56
PLEK	0.247294	2.5622e-58	9.3989e-56
OLR1	0.246487	6.15003e-58	2.2023e-55
CTSS	0.245993	1.04835e-57	3.6668e-55
WTAP	0.245196	2.47487e-57	8.45956e-55
NFKBIA	0.243012	2.56432e-56	8.57054e-54
G0S2	0.241307	1.56423e-55	5.11435e-53
CCL20	0.239937	6.62707e-55	2.12066e-52
TNFRSF1B	0.238689	2.44664e-54	7.66613e-52
RPL14	-0.238532	2.88182e-54	8.84541e-52
TREM1	0.237934	5.37516e-54	1.61685e-51
CD44	0.237413	9.23006e-54	2.72196e-51
LCP2	0.237253	1.09044e-53	3.15389e-51
YBX3	0.236046	3.79913e-53	1.07809e-50
MARCKS	0.234052	2.94035e-52	8.18942e-50
TIMP1	0.233244	6.69793e-52	1.83158e-49
ABCA1	0.23297	8.85526e-52	2.37827e-49
RPL5	-0.232919	9.32154e-52	2.45958e-49
PLIN2	0.232676	1.19309e-51	3.09381e-49
ATP13A3	0.232635	1.24319e-51	3.16907e-49
IL10	0.232284	1.77531e-51	4.4501e-49
TNFAIP3	0.22944	3.10494e-50	7.65545e-48
HMGN1	-0.227883	1.46182e-49	3.54609e-47
HINT1	-0.227773	1.63006e-49	3.89145e-47
TNF	0.227373	2.42317e-49	5.69446e-47
EEF1A1	-0.226469	5.91422e-49	1.36846e-46
CD14	0.225424	1.65111e-48	3.76254e-46
SEMA6B	0.2254	1.69084e-48	3.79555e-46
LUCAT1	0.22493	2.67877e-48	5.92482e-46
LILRB2	0.224313	4.89015e-48	1.06591e-45
FCER1G	0.223453	1.12972e-47	2.42728e-45
NUMB	0.223309	1.29852e-47	2.75066e-45
ANXA5	0.223269	1.34947e-47	2.8189e-45
CTSZ	0.222889	1.95055e-47	4.01866e-45
TNFAIP2	0.220662	1.66492e-46	3.38385e-44
LDHB	-0.218381	1.46001e-45	2.92781e-43
TYROBP	0.217959	2.17653e-45	4.30725e-43
PSAP	0.216706	7.0818e-45	1.38325e-42
C1orf186	-0.216591	7.88626e-45	1.52063e-42
CD93	0.216576	7.99657e-45	1.52238e-42
RPL7A	-0.216223	1.11315e-44	2.09272e-42
RBKS	0.215774	1.69464e-44	3.14659e-42
SERPINF1	-0.214622	4.95584e-44	9.08974e-42
TSPAN13	-0.214367	6.27621e-44	1.13728e-41
CFD	0.21419	7.3976e-44	1.32452e-41
TNFAIP6	0.213897	9.70906e-44	1.71793e-41
EEF1G	-0.213868	9.97273e-44	1.74407e-41
SPINT2	-0.213717	1.14657e-43	1.98212e-41
EHD1	0.213649	1.22052e-43	2.08598e-41
BASP1	0.212707	2.90922e-43	4.91626e-41
PEBP1	-0.212512	3.4816e-43	5.81814e-41
GCH1	0.212131	4.94074e-43	8.1658e-41
FTH1	0.211852	6.37581e-43	1.04231e-40
SYNGR2	-0.210806	1.65813e-42	2.68154e-40
CHMP4B	0.210263	2.71832e-42	4.3493e-40
RPS27A	-0.210079	3.21265e-42	5.08614e-40
GNAI2	0.209261	6.73912e-42	1.0558e-39
SEMA7A	-0.208475	1.36886e-41	2.09458e-39
PDXK	0.208474	1.36944e-41	2.09458e-39
ICAM1	0.208467	1.37874e-41	2.09458e-39
MIR3945HG	0.205908	1.35794e-40	2.04234e-38
RPL3	-0.205088	2.80951e-40	4.18367e-38
IFITM3	0.204743	3.81073e-40	5.61896e-38
ATP2B1	0.203237	1.43279e-39	2.09216e-37
SLC38A1	-0.202441	2.87266e-39	4.1543e-37
ITGAX	0.200863	1.13081e-38	1.61975e-36
ABL2	0.200738	1.25949e-38	1.78705e-36
ITM2C	-0.200391	1.70022e-38	2.38984e-36
SRP14	-0.200342	1.77339e-38	2.46961e-36
APOBEC3A	0.199831	2.75428e-38	3.8004e-36
GRSF1	-0.199404	3.97393e-38	5.43344e-36
BTG1	0.197956	1.36946e-37	1.85556e-35
GPCPD1	0.197551	1.9331e-37	2.59588e-35
CIRBP	-0.196859	3.47551e-37	4.62581e-35
FLNA	0.196409	5.08562e-37	6.70945e-35
RPSA	-0.196282	5.65884e-37	7.40078e-35
STMN1	-0.195689	9.3233e-37	1.20881e-34
LRP1	0.195088	1.54473e-36	1.9857e-34
DMXL2	0.194818	1.93698e-36	2.46883e-34
MGAT1	0.19474	2.06747e-36	2.613e-34
RPS5	-0.194455	2.62293e-36	3.28741e-34
TNIP3	0.193395	6.3431e-36	7.88432e-34
RPS23	-0.193089	8.17798e-36	1.00817e-33
EEF1B2	-0.193054	8.41804e-36	1.02933e-33
RNF19B	0.192306	1.563e-35	1.89577e-33
LINC01272	0.192081	1.8813e-35	2.26358e-33
AC058791.1	0.19163	2.72703e-35	3.25512e-33
SPHK1	0.191435	3.20209e-35	3.79208e-33
DUSP6	0.191323	3.51117e-35	4.12563e-33
RPS25	-0.191169	3.98275e-35	4.64346e-33
SECTM1	0.191039	4.42905e-35	5.12407e-33
GPR84	0.190899	4.96722e-35	5.70282e-33
ACSL1	0.190558	6.56932e-35	7.48505e-33
SLC43A2	0.190305	8.07823e-35	9.13508e-33
MAFB	0.189946	1.08276e-34	1.21528e-32
ACOT7	-0.189831	1.18839e-34	1.32396e-32
LTB	-0.189585	1.45257e-34	1.60638e-32
IL6	0.189495	1.56234e-34	1.71515e-32
DBI	-0.189066	2.21283e-34	2.41166e-32
GSTO1	0.188807	2.72951e-34	2.95337e-32
FTL	0.188524	3.43111e-34	3.68599e-32
FOSL2	0.188397	3.80284e-34	4.05637e-32
PTPRE	0.188209	4.42413e-34	4.68583e-32
RPL4	-0.188158	4.61143e-34	4.85006e-32
RPS3	-0.187529	7.65103e-34	7.99107e-32
RPS6	-0.187441	8.21104e-34	8.51683e-32
GK	0.1873	9.19523e-34	9.47235e-32
HLA-DQA1	-0.187251	9.56739e-34	9.78867e-32
SUMO2	-0.186622	1.58328e-33	1.60896e-31
GSN	-0.186553	1.67299e-33	1.68871e-31
FNIP2	0.186479	1.77497e-33	1.7797e-31
NEAT1	0.185824	2.99144e-33	2.97956e-31
DDX60L	0.185794	3.06424e-33	3.03198e-31
S100A12	0.18491	6.1813e-33	6.07626e-31
HNRNPA1	-0.184821	6.63512e-33	6.48001e-31
IL1A	0.184678	7.42785e-33	7.20741e-31
NFKBIZ	0.18415	1.12721e-32	1.08675e-30
SLC18A2	-0.183935	1.33484e-32	1.27873e-30
MXD1	0.183842	1.43607e-32	1.36699e-30
NDRG2	-0.183651	1.66882e-32	1.57856e-30
NPM1	-0.183611	1.72243e-32	1.61908e-30
ALOX5AP	-0.183098	2.57697e-32	2.4073e-30
KDM6B	0.182646	3.67172e-32	3.40881e-30
NACA	-0.182427	4.35416e-32	4.01758e-30
FOXP1	-0.181834	6.91341e-32	6.3401e-30
IRAK2	0.181616	8.18713e-32	7.46269e-30
FCGR2A	0.181387	9.78501e-32	8.86546e-30
RETN	0.181092	1.23011e-31	1.10784e-29
HPGDS	-0.181024	1.29647e-31	1.15723e-29
SPIB	-0.18102	1.30034e-31	1.15723e-29
RPL10A	-0.18083	1.50633e-31	1.33266e-29
KIT	-0.179359	4.67527e-31	4.11205e-29
NME4	-0.179289	4.93248e-31	4.31305e-29
RPL35	-0.179014	6.09218e-31	5.29633e-29
ATXN10	-0.178432	9.50175e-31	8.21301e-29
PPIA	-0.177943	1.37852e-30	1.18474e-28
RPL15	-0.177659	1.71055e-30	1.46174e-28
RPS4X	-0.177586	1.80801e-30	1.5363e-28
RPL6	-0.177494	1.93924e-30	1.63855e-28
MMP19	0.177396	2.08898e-30	1.75521e-28
TLR2	0.176971	2.88075e-30	2.40703e-28
RP11-670E13.6	0.176727	3.46305e-30	2.87758e-28
FCAR	0.176417	4.3768e-30	3.61687e-28
RPS7	-0.176385	4.48219e-30	3.68373e-28
PPP1R14A	-0.176111	5.51003e-30	4.50385e-28
CPA3	-0.175906	6.42678e-30	5.2248e-28
PFKFB3	0.175881	6.55175e-30	5.29776e-28
STXBP2	0.17585	6.70664e-30	5.39401e-28
TRAF4	-0.175108	1.16916e-29	9.35324e-28
CD74	-0.174864	1.40326e-29	1.11667e-27
PARK7	-0.174599	1.70999e-29	1.35359e-27
CCDC12	-0.174474	1.8768e-29	1.47786e-27
FPR1	0.174375	2.02094e-29	1.58307e-27
SARAF	-0.174278	2.1711e-29	1.69188e-27
TMSB4X	-0.174257	2.20556e-29	1.70988e-27
MS4A2	-0.174007	2.65685e-29	2.04918e-27
FNDC3B	0.173015	5.53873e-29	4.25013e-27
RAB20	0.172936	5.87173e-29	4.48278e-27
COX5A	-0.172641	7.29375e-29	5.54031e-27
TPSD1	-0.172346	9.06672e-29	6.85243e-27
RPL10	-0.172276	9.54431e-29	7.17732e-27
CD163	0.172263	9.63386e-29	7.20862e-27
HDC	-0.172056	1.12226e-28	8.35587e-27
MCEMP1	0.171999	1.16952e-28	8.66482e-27
APEX1	-0.171932	1.22899e-28	9.0608e-27
CD68	0.171825	1.32904e-28	9.75064e-27
NME2	-0.171716	1.43966e-28	1.05109e-26
GRB2	0.171212	2.08164e-28	1.51246e-26
TPSAB1	-0.171114	2.23582e-28	1.61667e-26
LYZ	0.170555	3.3593e-28	2.41741e-26
PLPP1	-0.170404	3.75005e-28	2.68575e-26
HMGN3	-0.170353	3.88997e-28	2.77276e-26
GATA2	-0.170336	3.94031e-28	2.79539e-26
TPSB2	-0.170123	4.59954e-28	3.24775e-26
EPB41L3	0.170047	4.85783e-28	3.4141e-26
TSEN54	-0.169751	6.01963e-28	4.21094e-26
MS4A7	0.169354	8.02015e-28	5.57385e-26
PTMA	-0.169351	8.04206e-28	5.57385e-26
SOCS3	0.169036	1.00909e-27	6.96182e-26
OSTC	-0.168975	1.05457e-27	7.24232e-26
MAFF	0.168951	1.07306e-27	7.3358e-26
OFD1	-0.168627	1.35488e-27	9.20612e-26
SPCS1	-0.168622	1.35888e-27	9.20612e-26
SRGN	0.168422	1.56893e-27	1.05815e-25
DSTN	-0.168288	1.7279e-27	1.16016e-25
CSF3R	0.167858	2.35049e-27	1.57117e-25
RSL24D1	-0.167701	2.62985e-27	1.75013e-25
CTSB	0.167566	2.89762e-27	1.91983e-25
LILRA5	0.166658	5.52926e-27	3.64737e-25
HLA-DOB	-0.165998	8.82623e-27	5.79679e-25
FCER1A	-0.165966	9.02954e-27	5.90453e-25
MT-ND4L	-0.165903	9.443e-27	6.14817e-25
CST7	-0.165815	1.00468e-26	6.51312e-25
CEBPD	0.165781	1.02924e-26	6.64369e-25
IL1RL1	-0.165699	1.09032e-26	7.00785e-25
CALCRL	-0.165401	1.34498e-26	8.60788e-25
LGALS3	0.164795	2.05966e-26	1.31259e-24
PILRA	0.164557	2.43421e-26	1.54475e-24
IL6R	0.16436	2.79469e-26	1.76605e-24
SIGLEC6	-0.163663	4.54628e-26	2.86092e-24
C14orf166	-0.163613	4.7083e-26	2.95053e-24
GBP2	0.163317	5.78471e-26	3.61005e-24
RPL36AL	-0.162966	7.37999e-26	4.58657e-24
MEFV	0.162959	7.41623e-26	4.59013e-24
TYMP	0.162941	7.51171e-26	4.63017e-24
TAF10	0.162797	8.30179e-26	5.09628e-24
LIMS1	0.162763	8.49585e-26	5.19421e-24
FCGR3A	0.162637	9.27189e-26	5.64572e-24
CCNB1IP1	-0.162454	1.05274e-25	6.38438e-24
RHOF	-0.162411	1.08444e-25	6.5502e-24
OASL	0.162367	1.11768e-25	6.72398e-24
THBS1	0.162113	1.33213e-25	7.98219e-24
THAP2	0.162027	1.41327e-25	8.43474e-24
FPR2	0.161766	1.69206e-25	1.00587e-23
SUB1	-0.161705	1.76389e-25	1.04445e-23
RPL24	-0.161686	1.78753e-25	1.05429e-23
RPS15A	-0.161668	1.80956e-25	1.06312e-23
GNB2L1	-0.161246	2.41825e-25	1.41519e-23
ASAH1	0.161093	2.68549e-25	1.56549e-23
SEPT6	-0.160901	3.06488e-25	1.77976e-23
CXCR3	-0.160822	3.2344e-25	1.87098e-23
F3	0.1608	3.28313e-25	1.89189e-23
PPIF	0.160565	3.85589e-25	2.21346e-23
GDI2	-0.160124	5.20795e-25	2.97824e-23
IL2RG	-0.160098	5.30251e-25	3.02082e-23
CDK2AP2	-0.159836	6.33586e-25	3.5959e-23
SRRM2	0.159829	6.36651e-25	3.59971e-23
HPSE	0.159645	7.21614e-25	4.06482e-23
NFIL3	0.159491	8.01131e-25	4.4959e-23
NET1	-0.159454	8.21374e-25	4.59237e-23
C15orf48	0.159394	8.55422e-25	4.76502e-23
DAPP1	-0.159222	9.61518e-25	5.33625e-23
CCDC85B	-0.159058	1.07438e-24	5.94068e-23
LPCAT1	0.158959	1.14877e-24	6.32878e-23
ATP6V0A2	-0.158832	1.25155e-24	6.86982e-23
LSM4	-0.158679	1.38801e-24	7.59115e-23
CNBP	-0.158453	1.6157e-24	8.80442e-23
ZFYVE16	0.158182	1.93963e-24	1.05314e-22
RPL11	-0.158151	1.98007e-24	1.07123e-22
C12orf75	-0.158003	2.18696e-24	1.17892e-22
RP11-354E11.2	-0.157817	2.47789e-24	1.33098e-22
DCK	-0.157786	2.53144e-24	1.3549e-22
SLC2A3	0.157598	2.87e-24	1.53067e-22
UBE2I	-0.157588	2.88979e-24	1.53578e-22
SERBP1	-0.157398	3.28102e-24	1.73755e-22
SNRPD2	-0.157361	3.36362e-24	1.77505e-22
RPS3A	-0.157186	3.78156e-24	1.98862e-22
NCF2	0.156767	5.00332e-24	2.62195e-22
TMEM14C	-0.156689	5.26799e-24	2.74848e-22
BNIP3L	0.156686	5.28133e-24	2.74848e-22
PLK3	0.156569	5.70682e-24	2.95967e-22
FAM60A	-0.156505	5.95761e-24	3.07912e-22
LTC4S	-0.156428	6.26669e-24	3.22778e-22
RPL32	-0.156341	6.64369e-24	3.41028e-22
ERN1	0.156248	7.06484e-24	3.61412e-22
TSTD1	-0.156186	7.36123e-24	3.75298e-22
PIM2	-0.15613	7.64277e-24	3.88335e-22
EIF3L	-0.156035	8.13618e-24	4.12014e-22
TLN1	0.155906	8.86631e-24	4.47481e-22
G3BP2	-0.155706	1.01208e-23	5.09088e-22
RPS18	-0.155651	1.04953e-23	5.26077e-22
PDE4B	0.155646	1.05285e-23	5.26077e-22
CYBA	0.155355	1.27607e-23	6.35502e-22
PTPRCAP	-0.155194	1.41961e-23	7.04653e-22
MAP1A	-0.154972	1.64299e-23	8.12845e-22
NOP58	-0.1546	2.09793e-23	1.03294e-21
HLA-A	0.154598	2.10159e-23	1.03294e-21
PTMS	-0.154512	2.22375e-23	1.08942e-21
RPL12	-0.154147	2.82537e-23	1.37966e-21
PTGER2	0.153766	3.62551e-23	1.76465e-21
GPR157	-0.153708	3.76414e-23	1.82622e-21
AIF1	0.153653	3.90119e-23	1.88662e-21
ITM2A	-0.153601	4.03668e-23	1.94589e-21
RPS15	-0.153417	4.551e-23	2.18681e-21
LSM2	-0.153404	4.59041e-23	2.19872e-21
CLEC4E	0.153386	4.64365e-23	2.21716e-21
RAB11FIP1	-0.153197	5.25253e-23	2.49994e-21
HIST1H4C	-0.153031	5.85229e-23	2.77661e-21
PIM3	0.152669	7.40005e-23	3.4999e-21
SDS	0.152343	9.14562e-23	4.31192e-21
RAN	-0.152186	1.01211e-22	4.7569e-21
CLNS1A	-0.15213	1.04927e-22	4.91619e-21
CLIC2	-0.152102	1.06836e-22	4.99008e-21
RPLP0	-0.152088	1.07808e-22	5.0199e-21
CFLAR	0.152055	1.10138e-22	5.11256e-21
CCDC50	-0.151791	1.30619e-22	6.04464e-21
CLNK	-0.151726	1.36192e-22	6.28323e-21
KMO	0.151288	1.80512e-22	8.30246e-21
ANP32B	-0.151205	1.90378e-22	8.72952e-21
MARCO	0.151165	1.95408e-22	8.93293e-21
DENND1B	-0.151075	2.06924e-22	9.43071e-21
RPL18A	-0.151047	2.10677e-22	9.57277e-21
RPL18	-0.151032	2.12751e-22	9.63785e-21
ZEB2	0.151013	2.15415e-22	9.72928e-21
C12orf45	-0.15055	2.89637e-22	1.30424e-20
UFC1	-0.150475	3.0395e-22	1.3646e-20
MAOB	-0.150292	3.41562e-22	1.5289e-20
GABARAPL2	-0.150275	3.45274e-22	1.54092e-20
ANPEP	0.150217	3.58427e-22	1.59489e-20
LINC01420	-0.149957	4.22978e-22	1.87658e-20
CCR7	-0.149834	4.57278e-22	2.02278e-20
IFI6	0.149749	4.82655e-22	2.12878e-20
PDE4DIP	0.149733	4.87616e-22	2.14437e-20
ACAP1	-0.149637	5.18398e-22	2.27309e-20
C1QBP	-0.149336	6.27472e-22	2.74337e-20
ARL6IP5	-0.149285	6.47944e-22	2.82466e-20
ITGA5	0.149231	6.70703e-22	2.91543e-20
PAK1	-0.149206	6.81368e-22	2.95325e-20
S100A11	0.148956	7.98071e-22	3.44913e-20
SAV1	0.148692	9.43242e-22	4.06486e-20
RAB31	0.148644	9.72042e-22	4.177e-20
RILPL2	0.148611	9.92517e-22	4.25284e-20
BTF3	-0.148271	1.23008e-21	5.25581e-20
NSMCE1	-0.148022	1.43804e-21	6.12694e-20
CCNI	-0.147978	1.47842e-21	6.2812e-20
RPL23A	-0.147923	1.5304e-21	6.48373e-20
CCND3	-0.14788	1.57186e-21	6.64069e-20
DNAAF1	0.147752	1.70363e-21	7.17719e-20
RNF213	0.147471	2.03179e-21	8.5358e-20
CECR1	0.147224	2.37127e-21	9.93425e-20
NDFIP2	-0.146928	2.8522e-21	1.19159e-19
AC090498.1	-0.14691	2.88412e-21	1.20158e-19
AP1S3	-0.146597	3.5057e-21	1.45651e-19
FLT3	-0.14657	3.56371e-21	1.47653e-19
PHLDA1	0.146472	3.78769e-21	1.56503e-19
CDA	0.146425	3.90115e-21	1.60749e-19
P2RY14	-0.146352	4.08148e-21	1.6772e-19
TUBA1A	-0.146328	4.14315e-21	1.6979e-19
RAB30	-0.146165	4.58426e-21	1.87357e-19
HLA-DQB1	-0.146147	4.63447e-21	1.88895e-19
HPGD	-0.14592	5.33741e-21	2.16958e-19
TESPA1	-0.145845	5.58952e-21	2.26594e-19
RPL22	-0.145744	5.94997e-21	2.40558e-19
P2RY10	-0.145623	6.41309e-21	2.58587e-19
LDLR	0.145216	8.24168e-21	3.3143e-19
GZMB	-0.145076	8.98711e-21	3.60443e-19
NTRK1	-0.145057	9.08871e-21	3.63549e-19
UBE2S	0.144523	1.26195e-20	5.03442e-19
RGS1	-0.144259	1.48371e-20	5.90343e-19
MCOLN2	-0.144148	1.58808e-20	6.30206e-19
EIF4A2	-0.144135	1.60044e-20	6.33436e-19
LAMP3	-0.143738	2.03982e-20	8.05222e-19
CALM2	-0.143584	2.24016e-20	8.81989e-19
TAGLN2	-0.143214	2.80517e-20	1.10156e-18
OAZ1	0.143043	3.11222e-20	1.21895e-18
IVNS1ABP	0.142985	3.2232e-20	1.25914e-18
TUBA1B	-0.142744	3.73023e-20	1.45344e-18
DRAM1	0.142677	3.88468e-20	1.50971e-18
EIF3F	-0.142559	4.17274e-20	1.61747e-18
BACH1	0.142553	4.18685e-20	1.61877e-18
RAB27B	-0.142441	4.48089e-20	1.72802e-18
EIF3E	-0.142362	4.70064e-20	1.80812e-18
IRG1	0.142241	5.05727e-20	1.94034e-18
HIF1A	0.142185	5.22802e-20	2.00075e-18
STAP1	-0.142122	5.43291e-20	2.07388e-18
CLECL1	-0.141841	6.43342e-20	2.44959e-18
RCN2	-0.141675	7.10766e-20	2.69947e-18
A1BG	-0.141585	7.5056e-20	2.84089e-18
SLC25A5	-0.141582	7.51779e-20	2.84089e-18
SEPT2	-0.141557	7.63218e-20	2.87689e-18
PRMT1	-0.141523	7.78929e-20	2.92877e-18
NRG1	0.14142	8.28471e-20	3.10728e-18
SRSF7	-0.141292	8.9449e-20	3.34655e-18
PPP1R15A	0.141198	9.46269e-20	3.53149e-18
CYFIP2	-0.141015	1.05552e-19	3.92946e-18
PPA1	-0.140986	1.07404e-19	3.98854e-18
PLA2G7	0.140935	1.10731e-19	4.10197e-18
TAGAP	0.140609	1.34567e-19	4.97269e-18
ANKRD36B	-0.140472	1.46033e-19	5.38319e-18
RPL26	-0.140225	1.69108e-19	6.21854e-18
ADM	0.140021	1.90919e-19	7.00345e-18
CARD16	0.139869	2.08972e-19	7.64706e-18
PTPRS	-0.139803	2.17293e-19	7.93226e-18
PKIB	-0.139659	2.36578e-19	8.61533e-18
RPS11	-0.139596	2.45651e-19	8.92412e-18
SKAP1	-0.13945	2.67735e-19	9.70296e-18
RPL36	-0.1394	2.75843e-19	9.97278e-18
METRNL	0.139051	3.38919e-19	1.22238e-17
CD48	0.139039	3.41193e-19	1.22764e-17
RHOC	-0.139018	3.45615e-19	1.24058e-17
ACTG1	-0.138973	3.5484e-19	1.27066e-17
RPS8	-0.138968	3.55878e-19	1.27136e-17
P2RX4	0.13883	3.8606e-19	1.37591e-17
EEF2	-0.138816	3.89065e-19	1.38334e-17
RPL17	-0.138805	3.9171e-19	1.38946e-17
SEC61B	-0.138792	3.94818e-19	1.39719e-17
MPC2	-0.138784	3.96593e-19	1.40018e-17
RWDD1	-0.13877	3.99934e-19	1.40867e-17
IRF4	-0.138673	4.23374e-19	1.48774e-17
CLIC3	-0.138621	4.36507e-19	1.53032e-17
DSE	0.138515	4.64448e-19	1.62449e-17
RPS4Y1	-0.138484	4.73009e-19	1.65059e-17
RFTN1	-0.138442	4.84778e-19	1.68774e-17
HK3	0.13842	4.91076e-19	1.70572e-17
CLU	-0.138248	5.43236e-19	1.88255e-17
MAST4	-0.138239	5.46193e-19	1.88845e-17
TGFBI	0.138076	6.00894e-19	2.07281e-17
KYNU	0.13783	6.93767e-19	2.3877e-17
SEPT11	-0.137826	6.95467e-19	2.38809e-17
HEBP2	0.137633	7.7846e-19	2.66698e-17
HINT2	-0.137585	8.00524e-19	2.73634e-17
ENSA	-0.137544	8.20061e-19	2.79676e-17
HSPA8	-0.137451	8.65673e-19	2.94564e-17
PNP	0.137003	1.12336e-18	3.81385e-17
KIF2A	-0.136911	1.18457e-18	4.01259e-17
MAP4K1	-0.136776	1.28134e-18	4.33064e-17
APH1A	-0.136729	1.31698e-18	4.44111e-17
PNN	-0.136583	1.4325e-18	4.81985e-17
RSL1D1	-0.136559	1.453e-18	4.87792e-17
OTUD1	0.136488	1.51409e-18	5.0717e-17
PPM1K	-0.13645	1.54783e-18	5.17318e-17
DCTPP1	-0.136402	1.59062e-18	5.30443e-17
OSM	0.136368	1.62234e-18	5.39822e-17
SNRPD1	-0.13634	1.64947e-18	5.47638e-17
PTGES3	-0.136272	1.71532e-18	5.68246e-17
NDUFS8	-0.136189	1.79908e-18	5.94686e-17
RNPS1	-0.136175	1.81389e-18	5.98267e-17
PSIP1	-0.136044	1.95648e-18	6.43883e-17
GPR65	-0.136034	1.96813e-18	6.46303e-17
CYP1B1	0.135878	2.15311e-18	7.05509e-17
TBC1D4	-0.135701	2.38371e-18	7.7937e-17
SVIP	-0.135624	2.49164e-18	8.12889e-17
ZNF267	0.135517	2.64885e-18	8.62308e-17
CBFA2T3	-0.13536	2.89892e-18	9.41679e-17
ODF3B	0.135352	2.91162e-18	9.43768e-17
GNAO1	-0.135227	3.12836e-18	1.01184e-16
RPL7	-0.134892	3.7904e-18	1.22334e-16
RPS24	-0.134863	3.8531e-18	1.24091e-16
RPS14	-0.134642	4.37247e-18	1.40517e-16
EMILIN2	0.134611	4.45096e-18	1.42734e-16
EIF4B	-0.13454	4.63247e-18	1.48239e-16
UBE2D1	0.134486	4.77798e-18	1.52571e-16
IFI30	0.134296	5.32391e-18	1.69643e-16
DEFB1	0.134147	5.79608e-18	1.84298e-16
GCSAM	-0.134105	5.93408e-18	1.88288e-16
PURB	0.134095	5.97032e-18	1.89039e-16
RALGDS	0.133927	6.56828e-18	2.07536e-16
DENND5A	0.13388	6.74529e-18	2.12682e-16
FAM46C	-0.133813	7.00493e-18	2.20406e-16
MYO9B	0.133505	8.33862e-18	2.61568e-16
STRAP	-0.133503	8.34793e-18	2.61568e-16
ADAM12	-0.133389	8.90831e-18	2.78547e-16
S100B	-0.133363	9.03934e-18	2.82058e-16
SNRPN	-0.133267	9.54109e-18	2.97097e-16
PON2	-0.133152	1.01803e-17	3.16347e-16
SEPT1	-0.132998	1.11038e-17	3.44331e-16
VDAC3	-0.132986	1.11811e-17	3.46016e-16
GRINA	0.132948	1.14252e-17	3.52842e-16
UVRAG	-0.132865	1.19678e-17	3.68843e-16
DUT	-0.132797	1.24382e-17	3.82558e-16
EDF1	-0.132649	1.35157e-17	4.1485e-16
COPS2	-0.132587	1.39937e-17	4.28647e-16
EIF3D	-0.132541	1.43625e-17	4.39047e-16
ARPC5L	-0.132476	1.48937e-17	4.54363e-16
TOM1	0.132283	1.65976e-17	5.0532e-16
SESTD1	0.132229	1.71076e-17	5.19794e-16
RYBP	0.132177	1.76134e-17	5.34084e-16
HLA-DQA2	-0.132162	1.77619e-17	5.37503e-16
SLC7A7	0.132093	1.84565e-17	5.574e-16
CCT2	-0.132082	1.85781e-17	5.59949e-16
RPS13	-0.132073	1.86651e-17	5.61447e-16
AFF3	-0.131827	2.14246e-17	6.43166e-16
RAPGEF2	0.131772	2.20838e-17	6.61634e-16
PRMT2	-0.131648	2.36724e-17	7.07819e-16
RPL9	-0.131407	2.70666e-17	8.07701e-16
RHOU	0.131271	2.91964e-17	8.69533e-16
CALB2	-0.131136	3.14786e-17	9.35649e-16
FDFT1	-0.131014	3.36818e-17	9.99159e-16
TOMM34	-0.130961	3.46827e-17	1.02683e-15
PPIB	-0.130786	3.8228e-17	1.12957e-15
GRAP2	-0.130781	3.83345e-17	1.13049e-15
PIK3AP1	0.130669	4.07792e-17	1.20023e-15
BTN2A2	-0.130541	4.37655e-17	1.28561e-15
NXT1	-0.130503	4.47069e-17	1.31071e-15
BACE2	-0.130499	4.48127e-17	1.31125e-15
MZB1	-0.130481	4.52552e-17	1.32163e-15
MCUR1	-0.130476	4.53707e-17	1.32243e-15
PTTG1	-0.130422	4.67535e-17	1.3601e-15
GORASP2	-0.130402	4.72687e-17	1.37244e-15
SMPD3	-0.130397	4.73904e-17	1.37332e-15
STK4	-0.130356	4.8483e-17	1.40228e-15
ILKAP	-0.130321	4.94453e-17	1.42736e-15
GNPTAB	-0.130234	5.18707e-17	1.49451e-15
HMGN4	-0.1302	5.28509e-17	1.51984e-15
CNN2	-0.130186	5.32517e-17	1.52845e-15
CFAP97	-0.130113	5.54489e-17	1.58848e-15
RPL13A	-0.130058	5.71612e-17	1.63442e-15
TXNL1	-0.130042	5.7639e-17	1.64495e-15
MRPL51	-0.130023	5.82465e-17	1.65914e-15
NOCT	0.129981	5.96311e-17	1.69537e-15
EIF1AY	-0.129813	6.53887e-17	1.85556e-15
POGLUT1	-0.129584	7.41522e-17	2.10028e-15
CTSW	-0.129462	7.92958e-17	2.24175e-15
C9orf142	-0.129397	8.21974e-17	2.31942e-15
HLA-DPB1	-0.129262	8.84724e-17	2.49181e-15
KPNA2	-0.129237	8.969e-17	2.52138e-15
SF1	-0.129171	9.3027e-17	2.61031e-15
MT2A	0.129092	9.71388e-17	2.71926e-15
EIF2AK4	-0.129089	9.72714e-17	2.71926e-15
ABCC4	-0.128951	1.04874e-16	2.92635e-15
UQCRB	-0.128824	1.12438e-16	3.1316e-15
RPS12	-0.128595	1.274e-16	3.54176e-15
NUCKS1	-0.128389	1.42471e-16	3.95345e-15
RPS21	-0.128365	1.44396e-16	3.99948e-15
MPP1	0.128346	1.45875e-16	4.03302e-15
CTB-61M7.2	0.128272	1.51854e-16	4.19061e-15
DYNLL1	-0.128244	1.54132e-16	4.24569e-15
BLVRB	0.128172	1.60293e-16	4.40731e-15
LILRA6	0.128055	1.70826e-16	4.68837e-15
BAK1	-0.127973	1.78565e-16	4.89182e-15
RNF5	-0.127947	1.81111e-16	4.95256e-15
FUZ	-0.127798	1.96398e-16	5.36083e-15
BTK	-0.127608	2.17616e-16	5.9274e-15
HLA-E	0.127605	2.17942e-16	5.9274e-15
ISCU	-0.127433	2.3924e-16	6.49488e-15
HLA-DRB5	-0.127352	2.49828e-16	6.77011e-15
LMNA	-0.127347	2.50478e-16	6.77551e-15
CYTIP	-0.12734	2.51436e-16	6.78923e-15
MLPH	-0.127209	2.69961e-16	7.27638e-15
MRPL34	-0.127118	2.83481e-16	7.62712e-15
SPAG9	0.127109	2.84776e-16	7.64826e-15
GLUL	0.126897	3.19192e-16	8.5573e-15
LAIR1	0.126878	3.22568e-16	8.63243e-15
RGS13	-0.126782	3.39601e-16	9.0721e-15
RPL29	-0.12677	3.41774e-16	9.1053e-15
SNX20	-0.126768	3.42054e-16	9.1053e-15
CLEC4C	-0.126749	3.45722e-16	9.18667e-15
TRIM25	0.126673	3.60035e-16	9.55013e-15
RPL30	-0.126519	3.91109e-16	1.03561e-14
MRPL38	-0.126332	4.32317e-16	1.14272e-14
ATP5C1	-0.126227	4.57073e-16	1.20603e-14
FAM110A	-0.126151	4.76124e-16	1.2541e-14
CTSA	0.126091	4.91541e-16	1.29244e-14
CDC42SE2	-0.126047	5.0333e-16	1.32113e-14
SERPINB2	0.126024	5.09601e-16	1.33526e-14
UBE2D2	-0.125886	5.48363e-16	1.43433e-14
RPL8	-0.125772	5.82689e-16	1.52147e-14
HCST	0.125663	6.17527e-16	1.60964e-14
NFATC2	-0.125656	6.20045e-16	1.61341e-14
LILRA4	-0.125601	6.38397e-16	1.65829e-14
MAP2K3	0.125398	7.1103e-16	1.84377e-14
TOMM5	-0.125389	7.14592e-16	1.84982e-14
DNAJB9	-0.125229	7.7793e-16	2.01032e-14
BCLAF1	-0.125071	8.45818e-16	2.18201e-14
CCL22	-0.125042	8.58711e-16	2.21147e-14
TMEM14A	-0.124956	8.98916e-16	2.31106e-14
FUT7	-0.124858	9.46679e-16	2.4297e-14
RPL35A	-0.124759	9.97738e-16	2.55638e-14
ASGR1	0.124724	1.01613e-15	2.59908e-14
AHI1	-0.124601	1.0843e-15	2.76874e-14
VWA5A	-0.124536	1.12218e-15	2.85911e-14
PSMB5	-0.124534	1.12349e-15	2.85911e-14
TMEM230	-0.124485	1.15257e-15	2.92816e-14
BRD2	-0.124428	1.1879e-15	3.01282e-14
RPL19	-0.124348	1.23888e-15	3.13682e-14
RPL34	-0.124235	1.31539e-15	3.32496e-14
CIITA	-0.124079	1.42749e-15	3.60226e-14
TFG	-0.124059	1.44253e-15	3.63411e-14
INHBA	0.123992	1.49392e-15	3.75729e-14
CRLF2	-0.12398	1.50351e-15	3.77509e-14
RPL31	-0.123915	1.55564e-15	3.89948e-14
GCSAML	-0.123911	1.55901e-15	3.90141e-14
PPM1J	-0.123635	1.80225e-15	4.50262e-14
SLC45A3	-0.123597	1.83758e-15	4.58328e-14
CNRIP1	-0.123593	1.84225e-15	4.58733e-14
TNFRSF18	-0.123588	1.84663e-15	4.59063e-14
OSBPL9	-0.123437	1.99836e-15	4.95963e-14
STK40	0.123405	2.03182e-15	5.03436e-14
CD59	-0.123397	2.04055e-15	5.04769e-14
CCT7	-0.123161	2.3086e-15	5.70137e-14
CD36	0.123141	2.33203e-15	5.7498e-14
TSPAN15	-0.123088	2.3977e-15	5.90203e-14
DCXR	-0.122921	2.61578e-15	6.42831e-14
TCTN3	-0.122762	2.84192e-15	6.97268e-14
FOXO3	0.122713	2.91439e-15	7.13884e-14
C1orf122	0.122617	3.06357e-15	7.49205e-14
SLC25A3	-0.122592	3.10449e-15	7.5798e-14
COX7C	-0.122576	3.12988e-15	7.6294e-14
DPP4	-0.122483	3.28535e-15	7.99542e-14
MYO1G	0.122351	3.51643e-15	8.54395e-14
RGS10	-0.122266	3.67513e-15	8.91514e-14
IL21R	-0.122142	3.91937e-15	9.49232e-14
SKP1	-0.122128	3.94731e-15	9.54463e-14
SNAI1	0.122122	3.95962e-15	9.55903e-14
ARL2	-0.122054	4.10252e-15	9.88813e-14
ARL8B	0.121981	4.2595e-15	1.02501e-13
HAX1	-0.121934	4.3642e-15	1.04852e-13
DDAH2	-0.121859	4.53736e-15	1.08839e-13
CDC123	-0.121831	4.60105e-15	1.10191e-13
C14orf1	-0.121811	4.64909e-15	1.11164e-13
NUTM2A-AS1	-0.121728	4.85221e-15	1.15837e-13
FCGRT	0.121708	4.90383e-15	1.16884e-13
NDUFB4	-0.121568	5.27002e-15	1.25413e-13
CAMLG	-0.12146	5.57071e-15	1.32359e-13
ITGAE	-0.121398	5.75117e-15	1.36432e-13
SERPINF2	-0.121346	5.90674e-15	1.39901e-13
RPL13	-0.121341	5.92455e-15	1.40102e-13
MKL1	-0.121304	6.03807e-15	1.42563e-13
EIF3M	-0.121291	6.07578e-15	1.43228e-13
ARL2BP	-0.12121	6.3362e-15	1.49134e-13
ZNF260	-0.12109	6.73605e-15	1.58297e-13
HDAC2	-0.121086	6.75154e-15	1.58414e-13
RBMX	-0.121043	6.90105e-15	1.61669e-13
SCT	-0.120998	7.06415e-15	1.65233e-13
DNASE1L3	-0.120791	7.85191e-15	1.83374e-13
MATR3.1	-0.120773	7.92408e-15	1.84772e-13
CASP1	0.120711	8.18245e-15	1.90502e-13
MREG	-0.120704	8.20936e-15	1.90833e-13
ARHGDIB	-0.12069	8.26885e-15	1.91919e-13
SLC30A5	-0.120599	8.66455e-15	2.00793e-13
BTLA	-0.120581	8.74386e-15	2.02319e-13
MYL12B	-0.120571	8.78924e-15	2.03057e-13
SDC4	0.120275	1.02215e-14	2.35784e-13
NUTM2B-AS1	-0.120168	1.079e-14	2.48516e-13
COPS3	-0.120143	1.0931e-14	2.51381e-13
HES4	0.120074	1.13196e-14	2.59919e-13
CDK6	-0.120024	1.16104e-14	2.66189e-13
MCM5	-0.119968	1.19477e-14	2.73506e-13
CTNNB1	0.119895	1.23967e-14	2.83354e-13
RAMP1	-0.11987	1.2555e-14	2.86535e-13
NIT2	-0.119722	1.35368e-14	3.08474e-13
CDH1	-0.11967	1.38983e-14	3.16234e-13
PTPN12	0.119613	1.43059e-14	3.25017e-13
DNAJC19	-0.119597	1.44245e-14	3.27217e-13
ASMTL	-0.119571	1.46153e-14	3.31046e-13
OLA1	-0.119377	1.61196e-14	3.6457e-13
CCT3	-0.119314	1.66406e-14	3.75788e-13
JCHAIN	-0.119304	1.67264e-14	3.77159e-13
WBSCR22	-0.119287	1.68724e-14	3.79882e-13
PMPCB	-0.119195	1.76708e-14	3.97263e-13
NUB1	-0.11918	1.78066e-14	3.99718e-13
MRPL57	-0.118995	1.95463e-14	4.38116e-13
ATPAF2	-0.118929	2.02136e-14	4.52204e-13
GTF3A	-0.118926	2.02349e-14	4.52204e-13
HLA-DPA1	-0.118897	2.05343e-14	4.58214e-13
PCNP	-0.118883	2.06864e-14	4.60924e-13
SRSF11	-0.118831	2.12325e-14	4.72392e-13
CACYBP	-0.118791	2.16607e-14	4.81206e-13
GNL3	-0.118674	2.29789e-14	5.09738e-13
SOD1	-0.118636	2.34238e-14	5.18843e-13
USP1	-0.118626	2.35359e-14	5.20558e-13
TNFSF13B	0.118511	2.49384e-14	5.50769e-13
CNOT10	-0.118506	2.50041e-14	5.5141e-13
WBP1	-0.118401	2.6348e-14	5.80196e-13
IMPDH2	-0.118383	2.65928e-14	5.8473e-13
MYL12A	-0.118311	2.75709e-14	6.05351e-13
BEX4	-0.118288	2.78808e-14	6.11264e-13
COX7A2L	-0.118259	2.82896e-14	6.19324e-13
SVOPL	-0.118179	2.94428e-14	6.43633e-13
FBXO34	-0.118171	2.95639e-14	6.45343e-13
IMP4	-0.11814	3.00256e-14	6.54471e-13
PPM1G	-0.118099	3.06579e-14	6.67285e-13
SNRPA	-0.118085	3.08611e-14	6.70737e-13
NBPF19	0.118041	3.15509e-14	6.84741e-13
PSMG2	-0.118023	3.184e-14	6.90019e-13
KIAA1522	-0.117979	3.25476e-14	7.04339e-13
KLRG1	-0.117965	3.27722e-14	7.08083e-13
OCIAD2	-0.117963	3.28147e-14	7.08083e-13
DOCK4	0.117906	3.37615e-14	7.27469e-13
AQP3	-0.117855	3.46275e-14	7.45061e-13
RSRC2	-0.117823	3.51792e-14	7.5585e-13
PPP1R16B	-0.117812	3.53856e-14	7.592e-13
MTF1	0.1178	3.55951e-14	7.62608e-13
C11orf58	-0.117712	3.71825e-14	7.95484e-13
PPIH	-0.117503	4.12715e-14	8.81709e-13
NUPL2	-0.117466	4.20286e-14	8.96611e-13
HLA-DOA	-0.117385	4.37655e-14	9.32342e-13
ITPRIP	0.117357	4.43677e-14	9.43833e-13
PIAS1	-0.117353	4.44753e-14	9.44786e-13
ANAPC5	-0.117315	4.5318e-14	9.6133e-13
PRKRA	-0.117307	4.54969e-14	9.63765e-13
B4GALT1	0.117239	4.70473e-14	9.95206e-13
CAT	-0.117179	4.84834e-14	1.02414e-12
RPL37	-0.117168	4.87549e-14	1.02843e-12
CD1A	-0.117158	4.89924e-14	1.032e-12
CCT8	-0.117134	4.95762e-14	1.04283e-12
MRPS12	-0.117087	5.07516e-14	1.06607e-12
PNPLA8	0.117079	5.09553e-14	1.06885e-12
TMEM258	-0.116988	5.32942e-14	1.11636e-12
MYCBP	-0.116974	5.36713e-14	1.12269e-12
DUSP10	-0.116934	5.47447e-14	1.14356e-12
THBD	0.116917	5.52154e-14	1.15179e-12
SIGLEC1	0.116903	5.55878e-14	1.15795e-12
LEO1	-0.116646	6.31283e-14	1.31321e-12
RNF4	-0.116574	6.5408e-14	1.35875e-12
DOT1L	0.116418	7.06329e-14	1.46527e-12
HK2	0.11629	7.52387e-14	1.55866e-12
CDC42EP2	0.116258	7.64381e-14	1.58133e-12
LINC00152	0.11625	7.67198e-14	1.58498e-12
BZW2	-0.116201	7.86107e-14	1.62182e-12
RPS19	-0.116127	8.15162e-14	1.67946e-12
KCTD12	0.116097	8.27516e-14	1.70258e-12
MRFAP1L1	-0.116077	8.35496e-14	1.71665e-12
SEL1L3	-0.115946	8.91315e-14	1.82884e-12
ZC3H15	-0.115897	9.12843e-14	1.87046e-12
RPL37A	-0.115879	9.21079e-14	1.88477e-12
ATP5G2	-0.115832	9.42322e-14	1.92561e-12
FSCN1	-0.115708	1.00153e-13	2.04383e-12
H3F3A	0.115704	1.00331e-13	2.04469e-12
SHD	-0.115672	1.01911e-13	2.07408e-12
DNAJC4	-0.115572	1.07044e-13	2.1756e-12
ZNF296	-0.115566	1.07355e-13	2.17897e-12
PKIG	-0.115417	1.15505e-13	2.34122e-12
SLC16A10	0.115413	1.15687e-13	2.34176e-12
SMYD3	-0.115365	1.18441e-13	2.39429e-12
HNRNPA0	-0.115293	1.22715e-13	2.47736e-12
TGFB1	0.115225	1.26823e-13	2.55686e-12
STXBP6	-0.115186	1.29302e-13	2.60334e-12
VMP1	0.115166	1.30565e-13	2.62527e-12
FAU	-0.114828	1.53934e-13	3.09102e-12
HYI	-0.11478	1.5753e-13	3.159e-12
CCR6	-0.114763	1.58874e-13	3.18171e-12
POLR2K	-0.11473	1.61389e-13	3.22778e-12
TMED2	-0.114653	1.67594e-13	3.34743e-12
MRPS34	-0.114647	1.68088e-13	3.35284e-12
MCL1	0.114514	1.79258e-13	3.57091e-12
RAB14	-0.114371	1.92147e-13	3.82261e-12
IL9R	-0.114347	1.94395e-13	3.86222e-12
FXR1	-0.114308	1.98105e-13	3.93074e-12
PTX3	0.114304	1.98513e-13	3.93365e-12
CYBB	0.114268	2.02001e-13	3.9975e-12
SEPT7	-0.114198	2.08909e-13	4.12878e-12
PHB	-0.114193	2.09392e-13	4.13289e-12
QKI	0.114171	2.11669e-13	4.17235e-12
IDH3A	-0.114082	2.21007e-13	4.34998e-12
CD63	0.114079	2.21259e-13	4.34998e-12
ZDHHC12	-0.113868	2.44998e-13	4.81041e-12
IL18R1	-0.113793	2.54051e-13	4.98154e-12
CYB5D1	0.11379	2.54377e-13	4.98154e-12
AKAP2	-0.113712	2.64142e-13	5.16606e-12
DR1	-0.113685	2.67637e-13	5.2276e-12
CD69	-0.113636	2.74032e-13	5.34559e-12
FFAR2	0.113543	2.86544e-13	5.58241e-12
GFRA3	-0.113465	2.97545e-13	5.78923e-12
SH3BP4	-0.113339	3.16021e-13	6.14076e-12
STK10	0.113305	3.21355e-13	6.23238e-12
SEPW1	-0.113302	3.21777e-13	6.23238e-12
HOXB2	-0.1133	3.21979e-13	6.23238e-12
CNIH1	-0.113208	3.36513e-13	6.50535e-12
EDARADD	-0.113166	3.43518e-13	6.63224e-12
LAD1	-0.113031	3.66425e-13	7.06542e-12
PAPSS2	0.113001	3.71742e-13	7.15877e-12
SOCS1	-0.112982	3.75077e-13	7.21376e-12
EIF5A	-0.112893	3.91459e-13	7.51922e-12
TMC8	-0.112846	4.00253e-13	7.67833e-12
BST1	0.112828	4.0376e-13	7.73574e-12
PPP1CC	-0.112816	4.06125e-13	7.77066e-12
YARS	-0.112813	4.06617e-13	7.77066e-12
IL18	-0.112788	4.11517e-13	7.85433e-12
ST6GALNAC4	-0.112669	4.35673e-13	8.30484e-12
PDRG1	-0.112599	4.50394e-13	8.57459e-12
NPC2	0.112522	4.67303e-13	8.88005e-12
ADAM19	-0.11252	4.6762e-13	8.88005e-12
CHMP1B	0.112494	4.73642e-13	8.98156e-12
FGR	0.112491	4.74159e-13	8.98156e-12
CEBPG	-0.112417	4.91266e-13	9.29389e-12
EID1	-0.1124	4.9513e-13	9.35522e-12
KATNBL1	-0.112371	5.02207e-13	9.47702e-12
NAP1L1	-0.112356	5.05835e-13	9.53354e-12
SDCBP	0.112279	5.24528e-13	9.87346e-12
TNFRSF9	-0.112205	5.43411e-13	1.02161e-11
TLR4	0.112072	5.7889e-13	1.08695e-11
RP11-557H15.4	-0.112008	5.96655e-13	1.11891e-11
NGRN	-0.112002	5.98304e-13	1.12061e-11
CD1E	-0.111955	6.1199e-13	1.14482e-11
FAM129C	-0.111946	6.14414e-13	1.14792e-11
BUB3	-0.111918	6.22747e-13	1.16205e-11
ARPP19	-0.111856	6.41335e-13	1.19525e-11
EIF4E	0.111832	6.48497e-13	1.2071e-11
RPS27	-0.11179	6.61799e-13	1.23034e-11
AKAP12	-0.111681	6.96815e-13	1.29384e-11
DNAJB14	-0.111629	7.14105e-13	1.3234e-11
UPF2	-0.111625	7.1533e-13	1.3234e-11
RPL21	-0.111625	7.15378e-13	1.3234e-11
HSD17B12	-0.111362	8.10045e-13	1.49669e-11
GATA1	-0.111341	8.1823e-13	1.50996e-11
CNOT8	-0.111217	8.67281e-13	1.59852e-11
FBXO7	-0.111213	8.68967e-13	1.59967e-11
YTHDF2	-0.111134	9.01814e-13	1.6581e-11
HBS1L	-0.111089	9.21076e-13	1.69145e-11
EGLN3	-0.111033	9.45757e-13	1.73466e-11
PFN1	-0.110998	9.61437e-13	1.76127e-11
LITAF	0.110969	9.74668e-13	1.78333e-11
MRPS33	-0.110884	1.01453e-12	1.85401e-11
TMEM9B	-0.110857	1.02731e-12	1.87509e-11
LRRC26	-0.110809	1.05079e-12	1.91563e-11
UBE2V2	-0.110717	1.09716e-12	1.99774e-11
HCK	0.11069	1.11123e-12	2.0209e-11
NDUFV2	-0.11052	1.20368e-12	2.1864e-11
HMGN2	-0.110448	1.24476e-12	2.25828e-11
IDH2	-0.110416	1.26319e-12	2.28897e-11
HNRNPDL	-0.110409	1.26756e-12	2.29411e-11
PLEKHA5	-0.110365	1.29368e-12	2.33858e-11
CCT6A	-0.110355	1.29993e-12	2.34706e-11
MRPS26	-0.11035	1.30304e-12	2.34984e-11
CNOT7	-0.110334	1.3127e-12	2.36444e-11
DNAJC9	-0.110331	1.31453e-12	2.36489e-11
UBLCP1	-0.110307	1.32953e-12	2.38903e-11
SERPINB9	0.11024	1.37179e-12	2.45917e-11
MTHFD2	-0.11024	1.37184e-12	2.45917e-11
SRSF4	-0.110188	1.40576e-12	2.51698e-11
COX6A1	-0.110182	1.40918e-12	2.5183e-11
MARCH5	-0.110181	1.40984e-12	2.5183e-11
TRAPPC4	-0.110145	1.43384e-12	2.55812e-11
CHST15	0.11011	1.45776e-12	2.59772e-11
SNU13	-0.11007	1.48523e-12	2.64354e-11
MORF4L1	-0.110018	1.52151e-12	2.70491e-11
C11orf49	-0.109944	1.57488e-12	2.79647e-11
TBPL1	-0.109847	1.64815e-12	2.92314e-11
PLP2	-0.109842	1.6517e-12	2.92598e-11
NCL	-0.109833	1.65848e-12	2.93454e-11
CS	-0.109827	1.66334e-12	2.93968e-11
FAM129B	0.10982	1.66845e-12	2.94524e-11
CMPK1	-0.109753	1.72162e-12	3.03554e-11
TFDP2	-0.109743	1.72948e-12	3.04582e-11
PPIG	-0.109722	1.74606e-12	3.07143e-11
PLD4	-0.109668	1.79086e-12	3.14656e-11
PRDX6	-0.109601	1.84774e-12	3.24272e-11
PARM1	-0.109568	1.87636e-12	3.2891e-11
DERL3	-0.109477	1.95687e-12	3.42624e-11
C9orf16	-0.109458	1.97426e-12	3.45265e-11
SSR3	-0.10938	2.04689e-12	3.57553e-11
VOPP1	-0.109375	2.05171e-12	3.57977e-11
PPP1R15B	0.109366	2.06019e-12	3.59041e-11
ATP5F1	-0.109323	2.10206e-12	3.65914e-11
GPR132	0.109316	2.10902e-12	3.66702e-11
OSTF1	-0.109291	2.13353e-12	3.70534e-11
YDJC	-0.109212	2.21254e-12	3.83814e-11
PYURF	-0.109187	2.23888e-12	3.87934e-11
TOR3A	-0.109151	2.27599e-12	3.93783e-11
C19orf38	0.109149	2.27787e-12	3.93783e-11
C9orf78	-0.10912	2.30937e-12	3.9877e-11
ITSN2	-0.109099	2.33111e-12	4.02063e-11
NOP16	-0.10907	2.3631e-12	4.07114e-11
ARL5A	-0.109048	2.38648e-12	4.10671e-11
CD1C	-0.109036	2.39982e-12	4.12495e-11
FAM13B	-0.10897	2.47487e-12	4.2491e-11
AEBP1	-0.108897	2.55994e-12	4.39014e-11
HNRNPK	-0.108859	2.60433e-12	4.46117e-11
TPRA1	0.108829	2.64147e-12	4.51965e-11
LSM5	-0.108794	2.68403e-12	4.58725e-11
FIP1L1	-0.108689	2.81714e-12	4.80929e-11
CPSF6	-0.10868	2.82837e-12	4.82297e-11
TMEM39A	-0.108628	2.89687e-12	4.93392e-11
ATP5G3	-0.108626	2.89999e-12	4.93392e-11
GBP1	0.108611	2.9199e-12	4.96218e-11
ALG2	-0.108601	2.93306e-12	4.97892e-11
ARL6IP4	-0.108555	2.99672e-12	5.08125e-11
EIF2AK1	-0.108538	3.0202e-12	5.11529e-11
ID2	-0.108535	3.02467e-12	5.11711e-11
ACTN1	0.108525	3.0375e-12	5.13304e-11
MRPL41	-0.108506	3.06484e-12	5.17343e-11
KDELR2	-0.10846	3.13007e-12	5.27761e-11
TOMM22	-0.108456	3.13587e-12	5.28147e-11
NT5C	-0.108439	3.16008e-12	5.31629e-11
GSTP1	-0.108436	3.16446e-12	5.31771e-11
CTSG	-0.108353	3.28795e-12	5.51906e-11
CCNG1	-0.108315	3.34595e-12	5.61016e-11
SRSF8	-0.108297	3.37397e-12	5.64603e-11
SNHG8	-0.108296	3.37486e-12	5.64603e-11
RBM47	0.108257	3.43644e-12	5.74268e-11
SEC11C	-0.108242	3.45955e-12	5.77487e-11
ST3GAL4	-0.108181	3.55807e-12	5.93274e-11
MOB4	-0.108157	3.59715e-12	5.99019e-11
BBX	-0.108155	3.60049e-12	5.99019e-11
TUBB	-0.108063	3.75614e-12	6.24224e-11
C15orf61	-0.107971	3.91648e-12	6.50153e-11
SLC15A3	0.107955	3.94591e-12	6.54317e-11
PHAX	-0.107817	4.20239e-12	6.96078e-11
IL10RB-AS1	0.107781	4.27324e-12	7.07035e-11
OST4	-0.107671	4.49316e-12	7.42605e-11
DUSP14	-0.107664	4.50669e-12	7.44024e-11
IKZF2	-0.10766	4.51605e-12	7.44624e-11
STARD7	-0.107658	4.52023e-12	7.44624e-11
SLC25A4	-0.107584	4.67403e-12	7.69119e-11
TUFM	-0.107567	4.71083e-12	7.74327e-11
GRWD1	-0.107529	4.79346e-12	7.87049e-11
ENPP4	-0.107507	4.84234e-12	7.9399e-11
TMEM14B	-0.107505	4.8463e-12	7.9399e-11
FADS2	-0.107471	4.92285e-12	8.05655e-11
MED19	-0.107331	5.2453e-12	8.57492e-11
YPEL5	-0.107315	5.28444e-12	8.62954e-11
C19orf53	-0.107285	5.35644e-12	8.73762e-11
H2AFZ	-0.107244	5.45787e-12	8.89343e-11
NDUFA4	-0.107227	5.49916e-12	8.95102e-11
TIMM10	-0.107208	5.54677e-12	9.01875e-11
POLR2D	-0.107181	5.61703e-12	9.12312e-11
MRPL3	-0.107166	5.65443e-12	9.17395e-11
SELPLG	-0.10712	5.77343e-12	9.35694e-11
BCL2L11	-0.107095	5.84102e-12	9.45629e-11
RIPK2	0.10708	5.88087e-12	9.51057e-11
PPHLN1	-0.107059	5.93503e-12	9.58785e-11
RAP1GDS1	-0.107033	6.00622e-12	9.69244e-11
PNMA1	-0.107026	6.02536e-12	9.71291e-11
SAP18	-0.106975	6.16699e-12	9.93057e-11
ANXA6	-0.106937	6.27271e-12	1.009e-10
OGFRL1	0.106873	6.45884e-12	1.03783e-10
HLA-B	0.106871	6.46579e-12	1.03784e-10
FAM118A	-0.106784	6.7258e-12	1.07842e-10
MESDC2	-0.106753	6.81848e-12	1.09212e-10
GALNT3	-0.106741	6.85579e-12	1.09693e-10
ARHGAP26	0.106737	6.87006e-12	1.09804e-10
WDR61	-0.106619	7.24628e-12	1.15578e-10
IL22RA2	-0.106619	7.24668e-12	1.15578e-10
IRAK3	0.106564	7.42776e-12	1.18341e-10
CLINT1	-0.10654	7.50795e-12	1.19389e-10
GPBP1	-0.10654	7.50943e-12	1.19389e-10
CCND1	-0.106512	7.60441e-12	1.20771e-10
ATP5L	-0.106493	7.67032e-12	1.21689e-10
NDUFS5	-0.106489	7.68412e-12	1.2178e-10
LSM1	-0.106283	8.43363e-12	1.3345e-10
SRSF9	0.106281	8.43825e-12	1.3345e-10
CDK15	-0.106269	8.48627e-12	1.33956e-10
CHTF8	-0.106268	8.48803e-12	1.33956e-10
XRCC6	-0.106223	8.66372e-12	1.36585e-10
CHAF1A	-0.106137	9.00303e-12	1.41786e-10
ZNF593	-0.10613	9.03363e-12	1.42119e-10
RASSF2	-0.106087	9.20857e-12	1.4472e-10
ZNF10	-0.106018	9.50129e-12	1.49164e-10
COPG1	-0.105985	9.64129e-12	1.51188e-10
FYTTD1	-0.105983	9.65032e-12	1.51188e-10
MOB1B	-0.10588	1.01097e-11	1.58221e-10
SS18L2	-0.10582	1.03854e-11	1.62366e-10
LINC00493	-0.105797	1.04907e-11	1.63842e-10
DHTKD1	-0.105783	1.05569e-11	1.64705e-10
KAT2B	-0.105773	1.06047e-11	1.6528e-10
SCN9A	-0.105735	1.07881e-11	1.67964e-10
CXCL1	0.105722	1.08487e-11	1.68733e-10
TVP23A	-0.105707	1.09234e-11	1.69719e-10
FILIP1L	-0.105692	1.09966e-11	1.70679e-10
OTUD6B-AS1	-0.105628	1.13181e-11	1.75489e-10
SRI	-0.105623	1.13426e-11	1.75688e-10
SHMT2	-0.105609	1.14111e-11	1.76567e-10
RSU1	-0.105593	1.14969e-11	1.77712e-10
CD200	-0.105582	1.15536e-11	1.78405e-10
PA2G4	-0.105498	1.19929e-11	1.84998e-10
SNX3	-0.105486	1.20604e-11	1.85848e-10
SMIM19	-0.10545	1.22553e-11	1.88658e-10
TMEM263	-0.105439	1.23159e-11	1.89397e-10
PPP2R1A	-0.1054	1.25305e-11	1.92501e-10
ALDOA	0.105352	1.28021e-11	1.96473e-10
GBP5	0.105342	1.28643e-11	1.97226e-10
FLT1	0.105301	1.30978e-11	2.00602e-10
VEZT	-0.105226	1.35472e-11	2.07274e-10
SRPK1	-0.105155	1.39827e-11	2.1372e-10
RPA1	-0.105146	1.40394e-11	2.14368e-10
MLLT4	-0.10506	1.45836e-11	2.22452e-10
NARF	-0.10499	1.50446e-11	2.29251e-10
LAX1	-0.104961	1.52463e-11	2.32089e-10
RPL41	-0.104954	1.52874e-11	2.32479e-10
CELF2	-0.104904	1.56356e-11	2.37535e-10
PDLIM1	-0.104889	1.57414e-11	2.38901e-10
PTCRA	-0.104872	1.5861e-11	2.40474e-10
RNASEH2B	-0.104794	1.64185e-11	2.48676e-10
EMP3	0.104786	1.64759e-11	2.49293e-10
PMEPA1	-0.104775	1.65596e-11	2.50073e-10
MZT1	-0.104775	1.65607e-11	2.50073e-10
CYYR1	-0.104752	1.67252e-11	2.52305e-10
NAA25	-0.104716	1.69997e-11	2.56187e-10
POLR3K	-0.104679	1.72752e-11	2.60079e-10
PARP14	0.104667	1.73691e-11	2.61232e-10
SMNDC1	-0.104613	1.77939e-11	2.67353e-10
SOX4	-0.104606	1.78499e-11	2.67927e-10
PRELID2	-0.104568	1.81502e-11	2.72162e-10
RP11-61J19.5	0.104521	1.85322e-11	2.77614e-10
SPN	-0.104484	1.88406e-11	2.81953e-10
COL9A2	-0.10441	1.94678e-11	2.91049e-10
HSPD1	-0.10436	1.98995e-11	2.97208e-10
FAAP20	-0.104296	2.04785e-11	3.05552e-10
PDIA3	-0.104274	2.06723e-11	3.08112e-10
EBI3	-0.104272	2.0691e-11	3.08112e-10
NEMF	-0.104258	2.08229e-11	3.09768e-10
MRPL14	-0.104201	2.13513e-11	3.17316e-10
SMARCE1	-0.104183	2.15195e-11	3.195e-10
DUSP2	0.104166	2.16909e-11	3.21657e-10
RABGEF1	0.104164	2.17076e-11	3.21657e-10
BHLHE40	-0.104145	2.18846e-11	3.23961e-10
UBL7	-0.104126	2.20741e-11	3.26445e-10
RP11-138A9.1	0.104082	2.25027e-11	3.32457e-10
MALAT1	-0.104064	2.26845e-11	3.34813e-10
RAB11A	-0.104049	2.284e-11	3.36741e-10
AGPAT1	-0.104047	2.28599e-11	3.36741e-10
PHB2	-0.103967	2.36729e-11	3.48376e-10
FERMT2	-0.103928	2.40848e-11	3.54092e-10
C8orf59	-0.103887	2.45317e-11	3.60309e-10
RSBN1L	-0.103808	2.53976e-11	3.72663e-10
CTR9	-0.103736	2.62179e-11	3.84325e-10
MIS18BP1	-0.103693	2.67149e-11	3.91229e-10
GLTSCR2	-0.103674	2.69393e-11	3.94132e-10
SF3B6	-0.10366	2.71063e-11	3.9619e-10
ARHGAP15	-0.103581	2.80593e-11	4.0972e-10
TRABD2A	-0.10353	2.8703e-11	4.18712e-10
NDUFV1	-0.103443	2.98098e-11	4.34437e-10
EED	-0.103438	2.98797e-11	4.35034e-10
LIMA1	-0.10343	2.9991e-11	4.35945e-10
RGS2	-0.103429	3.00002e-11	4.35945e-10
PARP1	-0.103411	3.02324e-11	4.38895e-10
GGCT	-0.103407	3.02856e-11	4.39244e-10
CCDC28B	-0.103397	3.04208e-11	4.40779e-10
SYTL2	-0.103378	3.06808e-11	4.44118e-10
TRAF6	-0.10333	3.133e-11	4.5308e-10
TAP1	-0.103257	3.23453e-11	4.67314e-10
EIF5B	-0.103141	3.40363e-11	4.91273e-10
NDRG1	0.103115	3.44181e-11	4.96306e-10
MYBL2	-0.103047	3.547e-11	5.10985e-10
TOX	-0.103037	3.56125e-11	5.12548e-10
TPM2	-0.102965	3.67584e-11	5.28534e-10
ZNF22	-0.10296	3.68304e-11	5.29064e-10
ZNF428	-0.102921	3.74739e-11	5.37793e-10
UFL1	-0.102866	3.83733e-11	5.50176e-10
ACTB	-0.102778	3.98755e-11	5.71168e-10
TUSC2	-0.102771	4.00017e-11	5.72432e-10
NDUFB5	-0.102751	4.03521e-11	5.76896e-10
ATP5A1	-0.102742	4.05045e-11	5.78526e-10
PTDSS1	-0.102713	4.10337e-11	5.85528e-10
MORC3	-0.102675	4.17192e-11	5.94746e-10
ATRAID	-0.102654	4.21015e-11	5.99628e-10
SNX10	0.102651	4.21485e-11	5.99729e-10
DLD	-0.102644	4.22817e-11	6.01056e-10
RALGAPA1	-0.10262	4.27172e-11	6.06673e-10
GALC	-0.102442	4.61606e-11	6.54957e-10
SIGLEC12	0.102425	4.65156e-11	6.59373e-10
DMD	-0.102396	4.70875e-11	6.65917e-10
SLC25A36	-0.102396	4.70896e-11	6.65917e-10
ADGRE2	0.102395	4.71101e-11	6.65917e-10
RPS10	-0.102339	4.82803e-11	6.81818e-10
KB-1507C5.4	0.102328	4.85112e-11	6.84204e-10
NDUFA5	-0.102326	4.85403e-11	6.84204e-10
CKS1B	-0.102318	4.8716e-11	6.86038e-10
RP11-620J15.3	-0.102217	5.09094e-11	7.16256e-10
PLEK2	-0.102212	5.1023e-11	7.17183e-10
HMGB1	-0.102171	5.19171e-11	7.2907e-10
C1orf21	-0.102161	5.21626e-11	7.31834e-10
DNAJB4	-0.102138	5.267e-11	7.38264e-10
HLTF	-0.102126	5.29383e-11	7.41333e-10
ZMIZ1	0.102123	5.30247e-11	7.41853e-10
NME3	-0.102118	5.31351e-11	7.42706e-10
AP000769.1	-0.102043	5.48838e-11	7.66436e-10
GNB5	-0.102018	5.54959e-11	7.74265e-10
GGNBP2	-0.10198	5.64084e-11	7.86268e-10
RP11-213H15.4	0.101974	5.65474e-11	7.87352e-10
RPA2	-0.101972	5.65909e-11	7.87352e-10
PRELID3B	-0.101967	5.6731e-11	7.88571e-10
PLA2G16	-0.101956	5.70028e-11	7.91618e-10
MRPS21	-0.101942	5.73506e-11	7.95713e-10
DCAF7	-0.101928	5.76977e-11	7.99791e-10
RAB29	-0.101781	6.14808e-11	8.51447e-10
GNS	0.101775	6.16277e-11	8.52696e-10
SRSF2	-0.101768	6.18269e-11	8.54666e-10
HSPB11	-0.101763	6.19503e-11	8.55586e-10
KLHDC3	-0.10174	6.25715e-11	8.63372e-10
PIK3CG	-0.101683	6.4128e-11	8.84037e-10
NMT1	-0.101548	6.79782e-11	9.36256e-10
HMSD	-0.101521	6.87654e-11	9.46232e-10
ELL2	0.101496	6.95139e-11	9.55657e-10
CSF3	0.101483	6.99048e-11	9.60154e-10
UBXN1	-0.101376	7.32141e-11	1.00437e-09
ABCE1	-0.101374	7.32578e-11	1.00437e-09
VAMP5	0.101292	7.58919e-11	1.03954e-09
IMMP2L	-0.101271	7.65683e-11	1.04785e-09
LUC7L2	-0.101224	7.81362e-11	1.06833e-09
CHRFAM7A	-0.10122	7.82745e-11	1.06925e-09
POLR3GL	-0.101185	7.94597e-11	1.08446e-09
HRH2	0.101113	8.19689e-11	1.11769e-09
EXOSC10	-0.101011	8.56323e-11	1.16658e-09
AIP	-0.100983	8.66709e-11	1.17967e-09
LINC00511	-0.100971	8.70854e-11	1.18368e-09
TAF15	-0.10097	8.7123e-11	1.18368e-09
C2orf74	-0.100961	8.74663e-11	1.18727e-09
IGKV1-12	-0.100928	8.87264e-11	1.20329e-09
RALY	-0.100913	8.9292e-11	1.20987e-09
NGDN	-0.100822	9.28458e-11	1.25689e-09
B4GALT5	0.100761	9.52874e-11	1.28878e-09
THYN1	-0.100728	9.66585e-11	1.30615e-09
FCHSD2	-0.100683	9.85133e-11	1.33002e-09
CARD11	-0.100669	9.91101e-11	1.33688e-09
TSPO	0.100657	9.9613e-11	1.34245e-09
HLA-C	0.100603	1.01938e-10	1.37255e-09
MMP14	0.100589	1.02542e-10	1.37945e-09
H2AFX	-0.100586	1.02682e-10	1.3801e-09
GSAP	0.100541	1.04699e-10	1.40596e-09
RUBCN	-0.100536	1.04888e-10	1.40724e-09
COMMD1	-0.100458	1.08462e-10	1.4539e-09
AOAH	0.100443	1.09152e-10	1.46184e-09
KCNN4	0.100437	1.09445e-10	1.46445e-09
THOC7	-0.100412	1.10626e-10	1.47895e-09
HSD17B7	-0.100366	1.12782e-10	1.50643e-09
MSMO1	-0.100347	1.13702e-10	1.51738e-09
C3orf38	-0.100326	1.14721e-10	1.52961e-09
LRRC41	-0.100273	1.17345e-10	1.56321e-09
HIST1H2BK	-0.100271	1.17466e-10	1.56344e-09
GNPAT	-0.100267	1.17632e-10	1.56427e-09
AKAP9	-0.100257	1.18178e-10	1.57014e-09
ADAM17	0.100241	1.18973e-10	1.57931e-09
ADCYAP1	-0.100224	1.19824e-10	1.5892e-09
CRIP1	-0.100094	1.26626e-10	1.67794e-09
IER3IP1	-0.100036	1.29809e-10	1.71859e-09
LAPTM4A	-0.100012	1.31118e-10	1.7344e-09
RBP7	0.100007	1.31428e-10	1.73697e-09
C7orf50	-0.099993	1.32184e-10	1.74543e-09
AASDHPPT	-0.0998713	1.3919e-10	1.83634e-09
MDH1	-0.0998625	1.3971e-10	1.84158e-09
TIMP3	-0.0998193	1.4229e-10	1.87394e-09
RPL23	-0.0998051	1.4315e-10	1.88362e-09
SRSF10	-0.0997845	1.44407e-10	1.89849e-09
BRI3	0.0997687	1.45371e-10	1.90951e-09
MTR	-0.0997475	1.46685e-10	1.92508e-09
MCM6	-0.0996731	1.51378e-10	1.98493e-09
MRPS10	-0.09966	1.52221e-10	1.99425e-09
ECI2	-0.0996553	1.52523e-10	1.99647e-09
ATP5B	-0.0996153	1.55128e-10	2.0288e-09
HLA-DRA	-0.0995799	1.57465e-10	2.05758e-09
MX2	0.0994843	1.63955e-10	2.14053e-09
ERH	-0.099392	1.70469e-10	2.22364e-09
NAALADL1	-0.0993795	1.71375e-10	2.23352e-09
PIN1	-0.0993699	1.72072e-10	2.238e-09
NUP54	-0.0993686	1.72162e-10	2.238e-09
AK3	-0.0993686	1.72165e-10	2.238e-09
SLC7A6	-0.0993463	1.73791e-10	2.25718e-09
SF3A2	-0.0992862	1.78248e-10	2.31307e-09
YEATS4	-0.0992405	1.81715e-10	2.35602e-09
PDCD2	-0.0992051	1.84447e-10	2.38939e-09
PLGRKT	-0.0992022	1.84677e-10	2.39031e-09
RASSF1	-0.0991507	1.88725e-10	2.44061e-09
ZEB1	-0.0991476	1.88966e-10	2.44163e-09
UBE2N	-0.0991233	1.90908e-10	2.4646e-09
RIOK1	-0.09908	1.94423e-10	2.50622e-09
ATP5G1	-0.0990795	1.94465e-10	2.50622e-09
RBM39	-0.099064	1.95732e-10	2.52038e-09
SCNM1	-0.099058	1.9623e-10	2.52463e-09
ERGIC2	-0.099051	1.96812e-10	2.52996e-09
MPV17	-0.0990221	1.99214e-10	2.55865e-09
LAMTOR1	-0.0990008	2.01009e-10	2.57951e-09
NUDCD2	-0.0989642	2.0412e-10	2.61719e-09
ANGPTL4	0.0989576	2.04691e-10	2.62228e-09
SLC7A5	0.0988657	2.1274e-10	2.72308e-09
POLR2E	-0.0988004	2.18658e-10	2.79644e-09
DSG2	-0.0987878	2.19815e-10	2.80885e-09
IFIT3	0.0987736	2.21124e-10	2.82155e-09
LRR1	-0.098773	2.21184e-10	2.82155e-09
RP11-325F22.2	0.0987051	2.27568e-10	2.90053e-09
FAM162A	-0.0986988	2.28174e-10	2.90579e-09
TMEM109	-0.0986142	2.364e-10	3.008e-09
ATP1B3	0.0986046	2.37353e-10	3.01757e-09
ISG15	0.0985366	2.4421e-10	3.10213e-09
TOB1	-0.0985152	2.46405e-10	3.12737e-09
NECAP2	-0.0984576	2.52417e-10	3.20097e-09
KIAA1191	-0.0984252	2.55855e-10	3.24183e-09
FBXW11	-0.0983641	2.62474e-10	3.32291e-09
LIME1	-0.098355	2.6347e-10	3.33271e-09
UCHL3	-0.0983486	2.6418e-10	3.33889e-09
ARHGEF6	-0.0983161	2.67789e-10	3.38165e-09
PID1	0.0983126	2.68177e-10	3.38372e-09
THOC3	-0.0982953	2.70123e-10	3.40541e-09
KCNE1	0.0982702	2.7297e-10	3.43841e-09
NHP2	-0.0982628	2.73809e-10	3.4461e-09
ATIC	-0.0982447	2.75894e-10	3.46944e-09
SMC4	-0.0982364	2.76851e-10	3.47857e-09
SDHD	-0.0981658	2.85115e-10	3.57941e-09
TBRG1	-0.0981533	2.86604e-10	3.59509e-09
CD70	-0.0981413	2.8804e-10	3.6101e-09
DDX24	-0.0981302	2.89379e-10	3.62231e-09
VPS51	-0.0981292	2.89496e-10	3.62231e-09
APBB3	0.0980956	2.9358e-10	3.67036e-09
CHST12	-0.0980837	2.95047e-10	3.68564e-09
SASH1	0.0980304	3.01665e-10	3.76518e-09
DAPK2	-0.0980217	3.02761e-10	3.77572e-09
NDUFA3	-0.0980197	3.03011e-10	3.77572e-09
CWC15	-0.0979807	3.07976e-10	3.83441e-09
RNF138	-0.0979713	3.09179e-10	3.8462e-09
TRAPPC1	-0.0979321	3.14263e-10	3.90621e-09
LYRM4	-0.0978497	3.25208e-10	4.03892e-09
LAT	-0.0977538	3.38432e-10	4.19968e-09
RP11-519G16.3	0.0977179	3.43517e-10	4.25928e-09
AIMP2	-0.097704	3.45494e-10	4.28026e-09
SLC25A38	-0.0976878	3.47832e-10	4.30567e-09
CSNK2A1	-0.0976632	3.51395e-10	4.3462e-09
ITK	-0.0976213	3.57566e-10	4.41889e-09
IKZF1	-0.0976188	3.57933e-10	4.4198e-09
ATP2A3	-0.0975974	3.61121e-10	4.45551e-09
PAF1	-0.0975644	3.66088e-10	4.51309e-09
PTPN22	-0.0975528	3.67864e-10	4.53126e-09
RPAIN	-0.0974971	3.76441e-10	4.63311e-09
SMIM7	-0.0973181	4.05382e-10	4.98524e-09
FN3KRP	-0.0973084	4.07016e-10	5.00124e-09
PSMA3	-0.097248	4.17298e-10	5.12339e-09
TIA1	-0.097246	4.17651e-10	5.12355e-09
ACTR3	-0.0971937	4.26765e-10	5.23109e-09
SRRM1	-0.0971743	4.30189e-10	5.26876e-09
SNRPA1	-0.0971678	4.31348e-10	5.27866e-09
PRKD3	-0.0971486	4.34777e-10	5.3163e-09
FCGR1A	0.0971232	4.39365e-10	5.36804e-09
SLA2	-0.0971143	4.40975e-10	5.38333e-09
NCBP2-AS2	-0.097034	4.55833e-10	5.56021e-09
AGAP3	0.097	4.62268e-10	5.63413e-09
TNFAIP8	0.0969906	4.64054e-10	5.65132e-09
MRPL20	-0.0969834	4.65444e-10	5.66365e-09
MANF	-0.0969148	4.78778e-10	5.82119e-09
MDH2	-0.0968776	4.86162e-10	5.9062e-09
LIPN	0.0968739	4.86909e-10	5.91051e-09
GFPT1	-0.0968264	4.96508e-10	6.02217e-09
NUDT14	-0.096792	5.03597e-10	6.10322e-09
CSGALNACT2	0.0967868	5.04675e-10	6.10673e-09
AC004791.2	-0.0967867	5.04698e-10	6.10673e-09
ELMO1	-0.0967364	5.15225e-10	6.22909e-09
CLEC12A	0.0967267	5.17298e-10	6.24912e-09
RAB11FIP4	-0.0966909	5.24948e-10	6.33645e-09
PMM2	-0.0966728	5.28879e-10	6.37878e-09
CDKN2C	-0.0966554	5.32666e-10	6.4193e-09
RDH14	-0.0965997	5.44995e-10	6.56263e-09
HNRNPF	-0.0964849	5.71267e-10	6.87348e-09
C11orf73	-0.0964787	5.72722e-10	6.88548e-09
CYB5R3	-0.0964382	5.82319e-10	6.99527e-09
DNAJA2	-0.0964354	5.8297e-10	6.9975e-09
LILRB3	0.0964255	5.85347e-10	7.02043e-09
RIN2	0.0964182	5.87088e-10	7.0357e-09
NDUFA8	-0.0964091	5.89291e-10	7.05387e-09
CISD1	-0.0964081	5.89542e-10	7.05387e-09
UQCC2	-0.0963912	5.93619e-10	7.097e-09
TDRD3	-0.0963725	5.982e-10	7.14609e-09
MEAF6	-0.0963703	5.98743e-10	7.1469e-09
UBE2J1	0.0963481	6.04203e-10	7.20635e-09
USP48	-0.0963021	6.1568e-10	7.33742e-09
MRPL9	-0.0962868	6.19549e-10	7.37768e-09
TPGS2	-0.0962176	6.37321e-10	7.58331e-09
SNRPG	-0.0961459	6.56285e-10	7.80279e-09
SRP9	-0.0961337	6.59578e-10	7.83574e-09
NDE1	-0.0961153	6.64547e-10	7.88855e-09
ESYT1	-0.0961007	6.6853e-10	7.92956e-09
PGS1	0.0960604	6.796e-10	8.05452e-09
NCR3LG1	0.095981	7.01991e-10	8.31334e-09
RNASE2	0.0959456	7.12201e-10	8.42761e-09
SDPR	-0.0959242	7.18438e-10	8.49474e-09
MESDC1	0.09587	7.34485e-10	8.67765e-09
HNRNPR	-0.0957726	7.64209e-10	9.02175e-09
PRAM1	0.0957645	7.66713e-10	9.04421e-09
CMTM3	-0.0957038	7.85905e-10	9.26333e-09
UNG	-0.0956967	7.88178e-10	9.28285e-09
PPDPF	-0.0956894	7.90502e-10	9.30294e-09
CCL17	-0.0956089	8.16815e-10	9.60508e-09
SLC44A2	-0.0955598	8.33255e-10	9.79074e-09
RNF144B	0.0955505	8.36426e-10	9.82034e-09
C11orf31	-0.095541	8.3965e-10	9.85049e-09
TMED10	-0.0955352	8.41617e-10	9.8644e-09
BCAT2	-0.0955337	8.42147e-10	9.8644e-09
FAM179B	-0.0954919	8.56563e-10	1.00255e-08
FBXO27	-0.0954827	8.59754e-10	1.0055e-08
PSMC3	-0.0954694	8.64397e-10	1.01014e-08
TTYH3	0.0954285	8.7886e-10	1.02625e-08
HADH	-0.0954156	8.8347e-10	1.03083e-08
COMMD6	-0.0954076	8.86351e-10	1.03339e-08
TARS	-0.0953961	8.90481e-10	1.0374e-08
SEC22C	-0.0953854	8.94378e-10	1.04113e-08
SFPQ	0.095266	9.38719e-10	1.09191e-08
ENPP3	-0.0952314	9.51958e-10	1.10645e-08
IGKC	-0.095228	9.53268e-10	1.10712e-08
CD9	-0.0952014	9.63574e-10	1.11822e-08
S100A6	0.0951957	9.65787e-10	1.11993e-08
CPNE1	-0.0951682	9.76585e-10	1.13157e-08
PBX1	-0.095145	9.85825e-10	1.1414e-08
USP14	-0.0951242	9.94133e-10	1.15013e-08
CD320	-0.0951184	9.96465e-10	1.15195e-08
SQLE	-0.0950541	1.0227e-09	1.18137e-08
AIM1	-0.0950488	1.0249e-09	1.183e-08
TBCA	-0.0950432	1.02721e-09	1.18476e-08
WHSC1L1	-0.0949386	1.07154e-09	1.23494e-08
PRPF19	-0.0949146	1.08198e-09	1.24602e-08
MT-ND2	0.0948859	1.09456e-09	1.25954e-08
SNRPF	-0.0948239	1.1223e-09	1.29047e-08
RPL39	-0.0948117	1.1278e-09	1.29581e-08
NDUFC2	-0.0947638	1.1498e-09	1.32008e-08
SNX17	-0.0947438	1.15911e-09	1.32975e-08
HLA-DRB1	-0.0947369	1.1623e-09	1.3324e-08
LSM14A	-0.0947317	1.16475e-09	1.33418e-08
YWHAQ	-0.0947227	1.16898e-09	1.33801e-08
LILRA2	0.0946994	1.17999e-09	1.34959e-08
TMED4	-0.0946845	1.1871e-09	1.35668e-08
CLEC16A	-0.0946588	1.19943e-09	1.36973e-08
RPL7L1	-0.094572	1.24206e-09	1.41735e-08
RTF1	-0.0944988	1.27915e-09	1.45856e-08
IAH1	-0.0944912	1.28306e-09	1.46192e-08
CHD9	-0.0944642	1.29707e-09	1.47675e-08
NOL11	-0.0944265	1.31683e-09	1.49811e-08
PECAM1	0.0944065	1.32745e-09	1.50906e-08
ANXA11	-0.0944014	1.33016e-09	1.511e-08
AGFG1	0.0943595	1.35275e-09	1.5355e-08
AKR1A1	-0.0943575	1.35379e-09	1.53552e-08
ZNF791	-0.0943039	1.38324e-09	1.56774e-08
POLB	-0.0942983	1.38635e-09	1.57008e-08
IKZF3	-0.0942784	1.39742e-09	1.58045e-08
ZBTB32	-0.0942781	1.39761e-09	1.58045e-08
MARCH2	0.094249	1.41398e-09	1.59777e-08
NOL7	-0.094226	1.42709e-09	1.61137e-08
TMED3	-0.0942126	1.43476e-09	1.61881e-08
PRDM1	0.0941858	1.45025e-09	1.63507e-08
CCND2	-0.0940983	1.50194e-09	1.69207e-08
TSEN15	-0.0940625	1.52362e-09	1.71521e-08
ZNF107	-0.0940476	1.53276e-09	1.72317e-08
SDHAF1	-0.0940472	1.53298e-09	1.72317e-08
APPL1	-0.0940198	1.54986e-09	1.74085e-08
SH3PXD2B	0.0939621	1.58603e-09	1.78014e-08
TNFSF15	0.0938648	1.64884e-09	1.84926e-08
CYP51A1	-0.0938222	1.6771e-09	1.87956e-08
TRAFD1	-0.0938201	1.67852e-09	1.87974e-08
ARL8A	0.0937253	1.74319e-09	1.9507e-08
YIPF4	-0.0937235	1.74447e-09	1.9507e-08
NABP2	-0.0936908	1.76732e-09	1.97478e-08
ATP5D	-0.0936644	1.78605e-09	1.99423e-08
CARHSP1	-0.0936543	1.79321e-09	2.00073e-08
JAGN1	-0.0936209	1.81724e-09	2.02604e-08
NRGN	0.0936088	1.82599e-09	2.03429e-08
MFSD14A	-0.0935655	1.85778e-09	2.06817e-08
MAPRE2	-0.0935602	1.86167e-09	2.07097e-08
MT-ND4	0.0935492	1.86981e-09	2.07849e-08
ZNF439	-0.0935391	1.87737e-09	2.08535e-08
HSPA14	-0.0935351	1.88035e-09	2.08712e-08
CCR1	0.0935025	1.90488e-09	2.11278e-08
MED10	-0.0934949	1.91064e-09	2.11762e-08
RAB9A	-0.0934864	1.91713e-09	2.1223e-08
DLC1	-0.0934857	1.91769e-09	2.1223e-08
CKLF	-0.0934729	1.92743e-09	2.13151e-08
SRSF1	-0.0933773	2.00206e-09	2.21242e-08
LINC00116	-0.0933748	2.00403e-09	2.21297e-08
N4BP2L2	-0.0933654	2.01159e-09	2.21968e-08
STK38L	-0.0933601	2.01577e-09	2.22267e-08
RBBP7	-0.0933231	2.04562e-09	2.25393e-08
SIDT1	-0.0932942	2.06925e-09	2.2783e-08
RBM3	-0.0932767	2.08363e-09	2.29245e-08
FNTA	-0.0932622	2.09569e-09	2.30404e-08
ARL14EP	-0.0932574	2.09967e-09	2.30673e-08
PLXDC2	0.0932331	2.11997e-09	2.32733e-08
SYTL3	-0.0931873	2.15885e-09	2.36828e-08
C16orf72	0.0931852	2.16066e-09	2.36853e-08
FHL1	-0.0931451	2.19528e-09	2.40473e-08
HIST1H1E	-0.0930575	2.27269e-09	2.48772e-08
ARHGAP25	-0.0929906	2.3337e-09	2.55264e-08
PDHB	-0.0929811	2.34251e-09	2.56041e-08
SUMF2	-0.0929499	2.3716e-09	2.59033e-08
SNRNP25	-0.0929332	2.38723e-09	2.60551e-08
SCOC	-0.0929272	2.39296e-09	2.60987e-08
ATG101	-0.0929195	2.40026e-09	2.61594e-08
FNBP1L	-0.0929064	2.41274e-09	2.62764e-08
LINC00863	-0.092829	2.48764e-09	2.70724e-08
TTF2	-0.0927799	2.53626e-09	2.75816e-08
IFRD2	-0.0927726	2.54365e-09	2.7642e-08
RBM48	-0.092732	2.58472e-09	2.8068e-08
RIOK2	-0.0926857	2.63234e-09	2.85645e-08
NRROS	-0.092652	2.66752e-09	2.89254e-08
PEX11B	-0.0925982	2.72467e-09	2.95238e-08
ILF2	-0.0925644	2.7612e-09	2.98981e-08
FAM24B	-0.0925315	2.79723e-09	3.02664e-08
RP11-182L21.6	-0.0925256	2.80368e-09	3.03144e-08
POLR2I	-0.0925049	2.82667e-09	3.0541e-08
LRG1	0.0924811	2.85325e-09	3.08061e-08
BCL2L14	-0.0924219	2.92047e-09	3.15093e-08
RPS17	-0.0924117	2.93216e-09	3.16127e-08
ZNF830	-0.0924053	2.93964e-09	3.16706e-08
HARS	-0.0924002	2.94549e-09	3.17109e-08
EDN1	0.0923776	2.97177e-09	3.1971e-08
CAPNS1	0.0923735	2.97659e-09	3.19999e-08
NDUFAF3	-0.0923296	3.02834e-09	3.2533e-08
DDX56	-0.0923004	3.06327e-09	3.28848e-08
SESN3	-0.092223	3.15781e-09	3.38673e-08
USP10	-0.0922218	3.15929e-09	3.38673e-08
LMCD1	-0.092189	3.2002e-09	3.42813e-08
DNAJC2	-0.0921522	3.24667e-09	3.47544e-08
RNF187	-0.0921215	3.28604e-09	3.51508e-08
TBRG4	-0.0920986	3.31572e-09	3.54431e-08
FDPS	-0.0920824	3.3368e-09	3.56431e-08
IP6K2	-0.0920749	3.34657e-09	3.5722e-08
CDKN1B	-0.0920614	3.36434e-09	3.58863e-08
HSPB1	-0.0920312	3.40431e-09	3.62785e-08
DFFA	-0.09203	3.40593e-09	3.62785e-08
AKR7A2	-0.092009	3.43413e-09	3.65529e-08
TPD52	-0.0919646	3.49434e-09	3.71675e-08
TM4SF19	0.0919609	3.49936e-09	3.71946e-08
OXCT1	-0.091954	3.50877e-09	3.72629e-08
C16orf91	-0.0919526	3.51074e-09	3.72629e-08
CRBN	-0.0919425	3.52462e-09	3.73839e-08
HCAR3	0.0919383	3.5304e-09	3.74188e-08
GNB2	0.091932	3.53917e-09	3.74852e-08
ABCF2	-0.0919236	3.55077e-09	3.75817e-08
PNISR	-0.0918841	3.60608e-09	3.81402e-08
NIPA2	-0.0918737	3.62071e-09	3.82681e-08
SMC5	-0.0918589	3.64182e-09	3.84641e-08
SNRNP40	-0.0918445	3.66234e-09	3.86538e-08
FBLN2	-0.0918195	3.69827e-09	3.90056e-08
FAM49A	0.0918156	3.70391e-09	3.90377e-08
BANF1	-0.0917846	3.74907e-09	3.9486e-08
LINC00243	0.0917545	3.79332e-09	3.99241e-08
TRAPPC2P1	-0.0916476	3.95495e-09	4.15764e-08
COPZ1	-0.091647	3.95584e-09	4.15764e-08
DCAF6	-0.0916374	3.97076e-09	4.17041e-08
PRPF38B	-0.0916067	4.01862e-09	4.21773e-08
UBA3	-0.091587	4.04963e-09	4.24731e-08
GRAMD1A	0.091559	4.09402e-09	4.29088e-08
RABGGTB	-0.0915523	4.10471e-09	4.29909e-08
ZNF366	-0.0915274	4.14471e-09	4.33796e-08
VCP	-0.0914922	4.20199e-09	4.39404e-08
CASP6	-0.0914908	4.20414e-09	4.39404e-08
MMADHC	-0.0914795	4.22279e-09	4.41047e-08
EAPP	-0.0914537	4.26539e-09	4.45188e-08
NFKB1	0.0914371	4.29294e-09	4.47752e-08
ZZZ3	-0.0914324	4.30081e-09	4.48262e-08
SPI1	0.0914302	4.30449e-09	4.48335e-08
CD5	-0.0914172	4.32645e-09	4.50224e-08
TIMM17A	-0.0914159	4.32862e-09	4.50224e-08
C6orf48	-0.0914066	4.34418e-09	4.51531e-08
ITGA2B	-0.091398	4.35874e-09	4.52731e-08
BRIX1	-0.0913741	4.39949e-09	4.56554e-08
EAF1	0.0913729	4.40162e-09	4.56554e-08
TBCC	-0.0913543	4.43346e-09	4.5954e-08
HSP90B1	-0.0913	4.52814e-09	4.68987e-08
ZNF32	-0.0912984	4.53084e-09	4.68987e-08
GAS7	0.0912878	4.54968e-09	4.70311e-08
DPYSL2	-0.0912877	4.54988e-09	4.70311e-08
MRPS11	-0.0912725	4.57684e-09	4.72772e-08
SCP2	-0.09123	4.65294e-09	4.80303e-08
MYEF2	-0.0912271	4.65825e-09	4.80522e-08
TACSTD2	-0.0912101	4.68901e-09	4.83363e-08
FYB	0.091193	4.72033e-09	4.86259e-08
UQCR11	-0.091167	4.76807e-09	4.9084e-08
SAMM50	-0.0911389	4.82041e-09	4.95889e-08
TNFRSF4	-0.091108	4.8785e-09	5.01521e-08
TOMM20	-0.0910542	4.98127e-09	5.11737e-08
MT-ATP8	-0.0910339	5.02071e-09	5.15436e-08
TRPM4	-0.0910154	5.05672e-09	5.18779e-08
NAE1	-0.0910032	5.08067e-09	5.20741e-08
RNF115	-0.0910022	5.08276e-09	5.20741e-08
NT5DC1	-0.0909989	5.08931e-09	5.21057e-08
DIMT1	-0.0909457	5.19519e-09	5.31535e-08
HSPE1	-0.0909327	5.22143e-09	5.33857e-08
CYP7B1	-0.0909035	5.28072e-09	5.39552e-08
LDLRAD4	-0.0908873	5.3139e-09	5.42573e-08
PPP1R2	-0.0908831	5.32259e-09	5.43092e-08
H2AFV	-0.0908154	5.46368e-09	5.5711e-08
HDAC9	-0.0907846	5.52929e-09	5.63418e-08
SMARCC1	-0.0907676	5.56564e-09	5.66738e-08
KCNK17	-0.090764	5.57331e-09	5.67135e-08
APIP	-0.0907515	5.60046e-09	5.69513e-08
CCL2	0.0907261	5.65556e-09	5.74727e-08
ELOVL1	-0.0907241	5.66007e-09	5.74797e-08
HHEX	-0.0906896	5.73591e-09	5.82106e-08
RNF114	-0.0906067	5.92235e-09	6.00622e-08
RRAGD	0.0905992	5.93958e-09	6.01963e-08
CD2AP	-0.0905692	6.00858e-09	6.08545e-08
ARFGAP2	-0.0904741	6.23286e-09	6.30836e-08
PHLDA2	0.0904184	6.36806e-09	6.44086e-08
PACSIN1	-0.0902861	6.70066e-09	6.77271e-08
ACP1	-0.0902023	6.91996e-09	6.98967e-08
H2AFY2	-0.0901917	6.94815e-09	7.01344e-08
CYB5B	-0.0901772	6.987e-09	7.04792e-08
HELLS	-0.0901558	7.04457e-09	7.10123e-08
ANXA7	-0.0900889	7.22779e-09	7.28105e-08
SPAG7	-0.090076	7.26351e-09	7.31212e-08
C21orf59	-0.0900538	7.32574e-09	7.36985e-08
IGSF6	0.0900504	7.33521e-09	7.37444e-08
COA1	-0.0900428	7.35675e-09	7.39115e-08
RPP25	-0.0900213	7.41752e-09	7.44723e-08
S1PR1	-0.0899528	7.61482e-09	7.64022e-08
GJB2	0.0899396	7.65357e-09	7.67398e-08
CCL19	-0.089934	7.66998e-09	7.68119e-08
RPS19BP1	-0.0899336	7.67098e-09	7.68119e-08
GAMT	-0.0899123	7.73398e-09	7.73913e-08
COPB1	-0.089897	7.77928e-09	7.77928e-08
RNF126	-0.0898871	7.80894e-09	7.80375e-08
PTK2	-0.0898529	7.91182e-09	7.90131e-08
CTB-114C7.4	0.0898447	7.93669e-09	7.92089e-08
KCNH2	-0.0897788	8.13914e-09	8.11755e-08
UBALD2	0.0897388	8.26461e-09	8.23723e-08
POGZ	-0.0897362	8.27295e-09	8.24008e-08
LIMD2	-0.089679	8.45581e-09	8.41663e-08
ABHD14B	-0.0896712	8.48082e-09	8.43595e-08
IRAK1	0.0896467	8.56045e-09	8.50953e-08
RIC1	-0.0896287	8.6195e-09	8.56257e-08
IRS2	0.0896217	8.64259e-09	8.57984e-08
CPNE3	-0.0896051	8.69772e-09	8.62887e-08
HDAC1	-0.0896013	8.71022e-09	8.63557e-08
PRPSAP2	-0.0895996	8.71598e-09	8.6356e-08
MAGEF1	-0.0895893	8.75034e-09	8.66393e-08
C1orf35	-0.0895798	8.78186e-09	8.68664e-08
RPL27A	-0.089579	8.78482e-09	8.68664e-08
CCDC174	-0.0895651	8.83137e-09	8.72692e-08
AC104024.1	-0.0895613	8.8443e-09	8.73396e-08
IP6K1	-0.0895286	8.95524e-09	8.83772e-08
CHCHD2	-0.0895211	8.98068e-09	8.85701e-08
MPG	-0.0895174	8.99335e-09	8.8637e-08
LINC01184	-0.0894992	9.05605e-09	8.91964e-08
C7orf55	-0.0894874	9.09703e-09	8.95415e-08
TMED9	-0.0894786	9.12742e-09	8.97559e-08
PIK3R6	-0.0894777	9.13075e-09	8.97559e-08
TMEM233	-0.0894587	9.19687e-09	9.03468e-08
NDUFB7	-0.0894507	9.22512e-09	9.05652e-08
IZUMO4	-0.0893876	9.44934e-09	9.27059e-08
MRPL16	-0.0893822	9.46878e-09	9.28361e-08
SORL1	0.0893789	9.48068e-09	9.28921e-08
LY6E	0.089363	9.53831e-09	9.33398e-08
PTP4A3	-0.0893629	9.53878e-09	9.33398e-08
ANP32A	-0.0893203	9.69449e-09	9.48018e-08
TSPAN3	-0.0892962	9.78384e-09	9.56134e-08
CPNE2	0.0892835	9.83138e-09	9.60156e-08
ANKRD36	-0.0892735	9.86892e-09	9.63196e-08
PTGS1	-0.0892418	9.98848e-09	9.7384e-08
VSTM1	0.0892412	9.99092e-09	9.7384e-08
CSRP1	-0.0891278	1.04307e-08	1.01605e-07
ANXA3	-0.0890884	1.05878e-08	1.03046e-07
TXN	-0.0890872	1.05924e-08	1.03046e-07
UQCRH	-0.0890561	1.07185e-08	1.04206e-07
RP1-239B22.5	0.0890196	1.08677e-08	1.05588e-07
SMARCD3	0.0890159	1.08829e-08	1.05668e-07
SPATA13	0.0889795	1.10344e-08	1.07026e-07
MYL9	-0.0889788	1.10371e-08	1.07026e-07
P2RX1	-0.0889749	1.10536e-08	1.07117e-07
KIAA1143	-0.0889541	1.11411e-08	1.07896e-07
VPS29	-0.0889482	1.1166e-08	1.08068e-07
SLC32A1	-0.0889123	1.13186e-08	1.09474e-07
CSTB	0.0888647	1.15245e-08	1.11394e-07
DAAM1	-0.088863	1.15322e-08	1.11397e-07
SPINT1	-0.088838	1.16418e-08	1.12383e-07
PRDX2	-0.0888073	1.17778e-08	1.13622e-07
NCOR1	-0.0887996	1.18122e-08	1.13882e-07
PMP22	0.0887747	1.1924e-08	1.14886e-07
ELOVL5	-0.0887721	1.19358e-08	1.14926e-07
SLC24A3	-0.0887691	1.19495e-08	1.14984e-07
SUPT4H1	-0.0887607	1.19873e-08	1.15274e-07
HLA-DQB2	-0.0887499	1.20362e-08	1.156e-07
SH3BP2	0.0887499	1.20366e-08	1.156e-07
SUMO3	-0.0887218	1.21647e-08	1.16757e-07
NELFA	-0.0887025	1.22541e-08	1.17539e-07
AP1G2	-0.0886746	1.2384e-08	1.1871e-07
RBM25	-0.0886488	1.25053e-08	1.19785e-07
DLEU1	-0.0886473	1.25121e-08	1.19785e-07
CAND1	-0.088628	1.26038e-08	1.20586e-07
PALLD	-0.0885206	1.31249e-08	1.25492e-07
CSTA	0.0885138	1.31586e-08	1.25734e-07
ATRX	-0.0885074	1.31909e-08	1.25963e-07
IFNGR2	0.0884634	1.34113e-08	1.27986e-07
ZNHIT3	-0.0884562	1.34476e-08	1.28251e-07
OCIAD1	-0.0884307	1.35774e-08	1.29407e-07
NUDT1	-0.0884279	1.35921e-08	1.2944e-07
MRPL50	-0.0884267	1.35981e-08	1.2944e-07
ACADM	-0.0884203	1.36311e-08	1.29672e-07
RASAL1	-0.0883747	1.38671e-08	1.31759e-07
TCN2	0.0883745	1.3868e-08	1.31759e-07
PLAT	-0.0883585	1.39519e-08	1.32472e-07
MAPKAPK2	0.0883431	1.4033e-08	1.33159e-07
AKNA	-0.0883309	1.40976e-08	1.33687e-07
FAM129A	-0.0883114	1.42013e-08	1.34586e-07
UBA2	-0.0883056	1.42328e-08	1.34799e-07
ACSL5	0.0882987	1.42694e-08	1.35061e-07
ZCRB1	-0.0882766	1.43888e-08	1.36106e-07
LACTB	0.0882041	1.47865e-08	1.39779e-07
FARS2	-0.0881784	1.49298e-08	1.41045e-07
CLEC4D	0.08817	1.49772e-08	1.41405e-07
MAP3K8	0.0881463	1.5111e-08	1.42578e-07
KBTBD11	0.0881418	1.51368e-08	1.42732e-07
POLE3	-0.0880714	1.55424e-08	1.46464e-07
FBL	-0.0880667	1.55695e-08	1.46603e-07
GPR141	-0.0880655	1.55765e-08	1.46603e-07
CFP	0.0880274	1.58011e-08	1.48623e-07
WARS	0.0880087	1.59123e-08	1.49575e-07
SNRPC	-0.0879981	1.59755e-08	1.50076e-07
APRT	-0.0879508	1.62617e-08	1.52669e-07
CSF2RB	-0.0879055	1.65399e-08	1.55184e-07
AAMP	-0.087903	1.65556e-08	1.55235e-07
STX17	-0.0878586	1.68329e-08	1.57736e-07
IDS	-0.0878528	1.68694e-08	1.5798e-07
ATP6V1F	0.0878362	1.69747e-08	1.58867e-07
ORMDL3	-0.0877944	1.72427e-08	1.61275e-07
NAP1L4	-0.0877921	1.72572e-08	1.61311e-07
PYGL	0.0877746	1.73703e-08	1.62267e-07
DTD1	-0.0877255	1.76925e-08	1.65174e-07
EIF6	-0.0877153	1.776e-08	1.65701e-07
GPX7	-0.0876903	1.79269e-08	1.67155e-07
CLPP	-0.0876708	1.80584e-08	1.68277e-07
PACSIN2	-0.0876354	1.82984e-08	1.70397e-07
MAP3K14	-0.0876339	1.83086e-08	1.70397e-07
PGM2	-0.0876277	1.8351e-08	1.70686e-07
HTRA2	-0.0876039	1.85153e-08	1.72108e-07
NDUFB10	-0.087594	1.85838e-08	1.72638e-07
RBM4	-0.0875756	1.87121e-08	1.73722e-07
LY75	-0.0875644	1.879e-08	1.74338e-07
NR3C1	-0.0875525	1.88739e-08	1.75008e-07
RPS29	-0.0875387	1.89713e-08	1.75803e-07
PPIC	-0.0874769	1.94138e-08	1.79793e-07
LIMCH1	-0.0874604	1.95332e-08	1.80788e-07
NOA1	-0.0874414	1.96723e-08	1.81963e-07
GGH	-0.0874385	1.96934e-08	1.82046e-07
RBM6	-0.0874137	1.98765e-08	1.83626e-07
RBBP4	-0.0874119	1.98903e-08	1.8364e-07
NPL	0.0874028	1.99574e-08	1.84147e-07
FARP2	-0.0873992	1.99844e-08	1.84283e-07
PITHD1	-0.0873802	2.01263e-08	1.85477e-07
TMEM259	0.0873695	2.0207e-08	1.86107e-07
IRAK4	-0.087364	2.0248e-08	1.86371e-07
SCFD1	-0.0873604	2.0275e-08	1.86505e-07
MRPL13	-0.0873566	2.0304e-08	1.86658e-07
GAS6	-0.0873371	2.04518e-08	1.87901e-07
MAGED2	-0.0873156	2.06167e-08	1.89301e-07
GOSR1	-0.087293	2.07902e-08	1.90777e-07
AP5B1	0.0872742	2.09367e-08	1.92005e-07
IWS1	-0.0872683	2.09827e-08	1.9231e-07
STAB1	0.0872562	2.1077e-08	1.93056e-07
GTPBP8	-0.0871847	2.16448e-08	1.98136e-07
LMO4	-0.0871799	2.16835e-08	1.9837e-07
UQCRC2	-0.0871728	2.17414e-08	1.98778e-07
USMG5	-0.0871659	2.1797e-08	1.99166e-07
ARFIP2	-0.087159	2.1853e-08	1.99556e-07
ADAMTS7	-0.0871568	2.18705e-08	1.99571e-07
CDK4	-0.0871555	2.18811e-08	1.99571e-07
CASP7	-0.0871405	2.20032e-08	2.00563e-07
EPB41L4A-AS1	-0.0871348	2.20502e-08	2.00869e-07
RAB40B	-0.0871278	2.21077e-08	2.01271e-07
POR	0.0871123	2.22355e-08	2.02312e-07
UQCR10	-0.0871074	2.22754e-08	2.02552e-07
U2AF1L4	-0.0870791	2.25113e-08	2.04574e-07
NBN	0.087075	2.25451e-08	2.04757e-07
DDX54	-0.0870676	2.26076e-08	2.05201e-07
POLR2C	-0.0870261	2.29586e-08	2.08261e-07
BTBD1	-0.0870126	2.30738e-08	2.0918e-07
ATP5I	-0.0869667	2.34703e-08	2.12646e-07
PDCL3	-0.08696	2.35286e-08	2.13046e-07
TCEA1	-0.0869511	2.36059e-08	2.13618e-07
INPP5B	-0.0869437	2.36711e-08	2.14009e-07
RHNO1	-0.0869429	2.36776e-08	2.14009e-07
HNRNPU	0.0869272	2.38158e-08	2.15129e-07
PRKAB1	-0.0869085	2.39821e-08	2.16501e-07
MAP2K6	-0.0869039	2.40223e-08	2.16734e-07
TMEM11	-0.0868824	2.42147e-08	2.18339e-07
CTAGE5	-0.0868392	2.46051e-08	2.21726e-07
PLSCR1	0.0868086	2.4886e-08	2.24123e-07
KRT1	-0.0867945	2.50159e-08	2.25158e-07
EEF2K	-0.0867822	2.51297e-08	2.26047e-07
WDR43	-0.0867806	2.51453e-08	2.26052e-07
GOLPH3L	-0.0867505	2.54266e-08	2.28445e-07
RASSF7	-0.086712	2.57915e-08	2.31527e-07
WDR75	-0.086711	2.58005e-08	2.31527e-07
PAQR5	-0.0866955	2.59493e-08	2.32724e-07
ZSWIM6	0.0866907	2.59957e-08	2.33e-07
ADGRG3	0.0866766	2.61309e-08	2.34073e-07
AZIN2	-0.0866706	2.61889e-08	2.34453e-07
IARS	-0.086656	2.63305e-08	2.3558e-07
MRPS36	-0.0866485	2.6404e-08	2.36098e-07
NBPF26	0.086645	2.6438e-08	2.36124e-07
CCDC28A	-0.086645	2.64383e-08	2.36124e-07
EIF3G	-0.0866345	2.65404e-08	2.36894e-07
ETV6	-0.0866302	2.65834e-08	2.37138e-07
MPHOSPH10	-0.0866272	2.66122e-08	2.37254e-07
CMC2	-0.0866254	2.66302e-08	2.37274e-07
MRPL55	-0.0865484	2.73982e-08	2.43972e-07
ARL6IP6	-0.0865439	2.74442e-08	2.44237e-07
GLOD4	-0.0865361	2.75225e-08	2.44789e-07
MRPS17	-0.0865187	2.76998e-08	2.46221e-07
F11R	-0.0864947	2.79463e-08	2.48265e-07
SUCLG1	-0.0864797	2.81013e-08	2.49375e-07
CYB5A	-0.0864794	2.81045e-08	2.49375e-07
DBN1	-0.0864753	2.81471e-08	2.49606e-07
PTGDS	-0.0864584	2.83228e-08	2.51017e-07
TCL1A	-0.0864251	2.86734e-08	2.53974e-07
BCL2L1	-0.0864134	2.87972e-08	2.5492e-07
PHLDB1	0.0863992	2.8948e-08	2.56104e-07
TADA3	-0.0863718	2.92418e-08	2.58552e-07
JTB	-0.0863666	2.9298e-08	2.58896e-07
HES1	0.0863201	2.98043e-08	2.63216e-07
ZNF224	-0.0863119	2.98946e-08	2.63858e-07
ACAT1	-0.0863079	2.99386e-08	2.64092e-07
AOC1	-0.0862881	3.01568e-08	2.65861e-07
UBXN4	-0.0862714	3.03433e-08	2.67348e-07
LRBA	-0.0862548	3.05296e-08	2.68832e-07
CBLB	-0.0862052	3.10908e-08	2.73613e-07
XCR1	-0.0862006	3.11432e-08	2.73915e-07
UBA6-AS1	-0.0861959	3.11972e-08	2.74229e-07
FIS1	-0.0861762	3.14245e-08	2.76066e-07
SLBP	-0.086168	3.15195e-08	2.76739e-07
LINC00996	-0.0861534	3.16884e-08	2.78059e-07
FAM96A	-0.0861363	3.18889e-08	2.79655e-07
SREK1	-0.086103	3.22816e-08	2.82894e-07
HNRNPD	0.0861018	3.22958e-08	2.82894e-07
ALDH2	-0.0860829	3.25207e-08	2.84698e-07
NUDT22	-0.0860776	3.25841e-08	2.8508e-07
MRPL4	-0.086076	3.26023e-08	2.8508e-07
SLC16A7	0.0860742	3.26242e-08	2.85107e-07
MTHFD1	-0.086024	3.32307e-08	2.90238e-07
MGAT2	-0.0859699	3.38971e-08	2.95886e-07
CCDC6	-0.0859628	3.39852e-08	2.96483e-07
TMEM141	-0.0859563	3.40666e-08	2.97022e-07
MRPL17	-0.0859512	3.41309e-08	2.9741e-07
SUMO1	-0.0859426	3.42386e-08	2.98009e-07
WDR83OS	-0.0859425	3.42394e-08	2.98009e-07
TASP1	-0.0859083	3.46718e-08	3.01598e-07
MAT2B	-0.085835	3.56149e-08	3.09623e-07
BUD13	-0.0858274	3.5714e-08	3.10306e-07
ITGB1	0.0857843	3.62831e-08	3.15049e-07
CSF1R	0.0857828	3.63018e-08	3.15049e-07
CIB2	-0.0857773	3.63759e-08	3.1551e-07
ZFP36L1	0.0857283	3.70332e-08	3.21025e-07
CDK17	-0.0857097	3.72862e-08	3.23033e-07
SLC25A39	-0.0856997	3.74236e-08	3.23992e-07
CLEC9A	-0.0856985	3.744e-08	3.23992e-07
SLC9A7	-0.0856787	3.77109e-08	3.26148e-07
TRMT10C	-0.0856179	3.85584e-08	3.33286e-07
KEAP1	-0.0856051	3.87401e-08	3.34665e-07
TNFSF14	0.0855823	3.90635e-08	3.37264e-07
NSA2	-0.0855548	3.94581e-08	3.40476e-07
CDK9	-0.0854822	4.05164e-08	3.49294e-07
NOB1	-0.0854816	4.05265e-08	3.49294e-07
CTD-2353F22.1	-0.0854735	4.06463e-08	3.50126e-07
NOLC1	-0.0854688	4.07149e-08	3.50516e-07
EIF3K	-0.0854477	4.10296e-08	3.53024e-07
BAZ1A	0.0854432	4.10977e-08	3.53407e-07
ZUFSP	-0.0854316	4.12721e-08	3.54704e-07
ANKMY2	-0.0854134	4.15457e-08	3.56852e-07
NKTR	-0.0853567	4.24136e-08	3.64098e-07
RP11-214O1.3	0.0853548	4.24427e-08	3.6414e-07
MTMR14	-0.0853339	4.27676e-08	3.66719e-07
KPNA5	-0.0853169	4.30332e-08	3.68607e-07
QTRT1	-0.0853166	4.30369e-08	3.68607e-07
TCAIM	-0.0852594	4.39434e-08	3.76157e-07
NRIP3	0.0852239	4.45141e-08	3.80826e-07
AMZ2	-0.0852107	4.47289e-08	3.82446e-07
CXorf21	-0.0851537	4.5665e-08	3.90228e-07
SARNP	-0.0851357	4.59642e-08	3.92562e-07
UNC119	-0.0851307	4.6048e-08	3.93054e-07
UQCC3	-0.0850917	4.67042e-08	3.9843e-07
AK2	-0.0850861	4.68003e-08	3.99023e-07
SMC6	-0.08504	4.75895e-08	4.05522e-07
BZRAP1-AS1	-0.0850278	4.78009e-08	4.07093e-07
EGR1	0.0850174	4.79827e-08	4.0841e-07
DDOST	-0.0850136	4.80478e-08	4.08732e-07
GTF2A2	-0.0850077	4.81513e-08	4.09381e-07
POLR2B	-0.084989	4.84783e-08	4.11928e-07
CREG1	0.0849853	4.85437e-08	4.12252e-07
NUTF2	-0.0849804	4.86302e-08	4.12753e-07
SLC25A6	-0.0849408	4.93344e-08	4.18494e-07
SH3BGRL	-0.0848946	5.01667e-08	4.25314e-07
CCNDBP1	-0.0848779	5.04705e-08	4.27649e-07
EBNA1BP2	-0.0848649	5.07094e-08	4.29431e-07
TMEM160	-0.0848461	5.10562e-08	4.32125e-07
BRE	-0.0848228	5.14893e-08	4.35545e-07
NDUFS4	-0.0847893	5.21165e-08	4.404e-07
FAIM	-0.084789	5.21219e-08	4.404e-07
ARF5	-0.0847858	5.21838e-08	4.40676e-07
SLCO3A1	0.084777	5.23487e-08	4.41821e-07
VPS37B	0.0847701	5.24797e-08	4.42678e-07
TNIP1	0.0847488	5.2886e-08	4.45855e-07
PPM1N	-0.0847236	5.33702e-08	4.49685e-07
CBX3	-0.0846678	5.4459e-08	4.58378e-07
COBLL1	-0.0846676	5.44629e-08	4.58378e-07
ZNF581	-0.0846425	5.49579e-08	4.62286e-07
UBIAD1	-0.0846398	5.50125e-08	4.62486e-07
SMIM14	-0.0846306	5.51957e-08	4.63767e-07
MCCC1	-0.0846124	5.55596e-08	4.66564e-07
PRICKLE4	-0.0845857	5.6098e-08	4.70822e-07
POP7	-0.0845722	5.63718e-08	4.72857e-07
RGS16	-0.0845488	5.68499e-08	4.76601e-07
PREB	-0.0845353	5.71275e-08	4.78662e-07
NPC1	0.0845033	5.77905e-08	4.83947e-07
SDHA	-0.0844945	5.79742e-08	4.85215e-07
MARCH3	-0.0844814	5.8249e-08	4.8697e-07
BOLA3-AS1	-0.0844811	5.82552e-08	4.8697e-07
CCNC	-0.0844799	5.8281e-08	4.8697e-07
TROVE2	-0.0844606	5.8688e-08	4.90098e-07
ARL5B	0.0844504	5.8904e-08	4.91629e-07
ZFAS1	-0.084419	5.95751e-08	4.96955e-07
ENTPD1	-0.0844024	5.99329e-08	4.99662e-07
PLCG2	-0.0843984	6.0019e-08	5.00103e-07
DCPS	-0.0843924	6.01498e-08	5.00915e-07
ATP6V1B2	0.0843889	6.02237e-08	5.01253e-07
PUF60	-0.0843657	6.07291e-08	5.04937e-07
PTRHD1	-0.0843655	6.07335e-08	5.04937e-07
RAB24	0.084351	6.10529e-08	5.07313e-07
BORCS6	-0.0843371	6.13588e-08	5.09573e-07
EVA1B	0.0843248	6.16314e-08	5.11554e-07
TNRC6B	-0.0843048	6.20777e-08	5.14974e-07
TMEM159	-0.0842953	6.229e-08	5.16451e-07
SOCS2	-0.0842894	6.24213e-08	5.17255e-07
PSMB1	-0.0842796	6.26429e-08	5.18804e-07
MRPL18	-0.0842692	6.28761e-08	5.20449e-07
CD207	-0.0842606	6.3071e-08	5.21776e-07
LYPLA1	-0.0842352	6.365e-08	5.26276e-07
YWHAE	-0.0842315	6.37351e-08	5.2669e-07
FNBP4	-0.0842203	6.39918e-08	5.28521e-07
AMPD3	0.0842122	6.41791e-08	5.29777e-07
ASB8	-0.0842096	6.42389e-08	5.2998e-07
FN3K	-0.0842016	6.44248e-08	5.31222e-07
MCRS1	-0.0841816	6.48884e-08	5.34751e-07
LINC00937	0.0841497	6.56389e-08	5.4064e-07
TERF2IP	-0.0841432	6.57923e-08	5.41607e-07
TAF6	-0.0841353	6.59771e-08	5.42832e-07
TMIGD2	-0.0841137	6.64917e-08	5.46766e-07
DDX3X	0.0840748	6.7428e-08	5.54108e-07
TPRKB	-0.0840735	6.74583e-08	5.54108e-07
SMC3	-0.0840605	6.77735e-08	5.56393e-07
ERP29	-0.0840545	6.79211e-08	5.57301e-07
LMO2	0.0840371	6.83473e-08	5.60493e-07
COX6C	-0.0839974	6.93256e-08	5.68206e-07
UBE2G1	-0.0839897	6.9518e-08	5.69472e-07
METTL23	-0.0839801	6.97578e-08	5.71125e-07
UBE2V1	-0.0838948	7.19243e-08	5.88542e-07
ZNF426	-0.0838874	7.21146e-08	5.89779e-07
CBWD5	-0.0838371	7.34263e-08	6.0018e-07
PPCS	-0.0838257	7.37275e-08	6.02315e-07
PPP1R12A	-0.0838158	7.39876e-08	6.0381e-07
BAG5	-0.0838157	7.39908e-08	6.0381e-07
UNC93B1	0.0838053	7.42655e-08	6.05723e-07
MCM7	-0.0837964	7.45048e-08	6.07345e-07
FECH	-0.0837774	7.50124e-08	6.11152e-07
TMEM242	-0.0837737	7.51124e-08	6.11553e-07
ZMPSTE24	-0.0837725	7.51429e-08	6.11553e-07
NCOR2	0.0837254	7.64208e-08	6.21617e-07
FTCDNL1	-0.0836717	7.79003e-08	6.33309e-07
BAG2	-0.0836676	7.80166e-08	6.33911e-07
CD33	-0.0836649	7.80913e-08	6.34175e-07
RABIF	-0.0836574	7.8301e-08	6.35535e-07
NDUFA12	-0.0836393	7.88099e-08	6.39321e-07
ATP6V0E1	-0.0836363	7.88932e-08	6.39652e-07
PABPC1	-0.0836319	7.90168e-08	6.40309e-07
APOL6	0.0836267	7.91632e-08	6.41085e-07
LHFPL2	0.0836255	7.91979e-08	6.41085e-07
NOP10	0.0836071	7.97204e-08	6.44968e-07
SDR39U1	-0.0835993	7.99418e-08	6.46411e-07
MRPL11	-0.083583	8.04091e-08	6.4984e-07
HAAO	-0.0835572	8.11545e-08	6.55512e-07
RAC2	-0.0835546	8.12276e-08	6.5575e-07
ZMAT2	-0.0835435	8.15509e-08	6.58008e-07
RNF167	-0.0835028	8.27449e-08	6.67283e-07
SCAF4	-0.0834789	8.34529e-08	6.72632e-07
SNN	0.0834597	8.40264e-08	6.76692e-07
PPM1H	-0.083459	8.40466e-08	6.76692e-07
PRPF4	-0.0834364	8.4725e-08	6.81789e-07
KCNK6	-0.0834213	8.51834e-08	6.85112e-07
SLC36A4	0.0834125	8.54511e-08	6.86897e-07
EPS15	-0.0833994	8.58509e-08	6.89742e-07
CSF1	-0.0833953	8.59747e-08	6.90369e-07
DAXX	-0.0833924	8.60662e-08	6.90734e-07
PHACTR1	0.0833855	8.62762e-08	6.92043e-07
TMEM243	-0.0833841	8.63214e-08	6.92043e-07
LETMD1	-0.083379	8.6478e-08	6.92929e-07
GNL2	-0.0833587	8.71029e-08	6.97566e-07
TTC17	-0.083262	9.01551e-08	7.21625e-07
TMEM223	-0.0832449	9.07035e-08	7.25628e-07
SF3B4	-0.0832405	9.08457e-08	7.26379e-07
ARHGEF7	-0.0832316	9.11352e-08	7.28306e-07
NFU1	-0.0832081	9.18987e-08	7.34019e-07
OAS1	0.0831955	9.23125e-08	7.36932e-07
ZNF770	-0.0831697	9.31615e-08	7.43315e-07
MAP1LC3B	0.0831537	9.36927e-08	7.47157e-07
RFC1	-0.0831476	9.3897e-08	7.48389e-07
FAM103A1	-0.083129	9.45199e-08	7.52955e-07
MSI2	-0.0831155	9.49716e-08	7.56153e-07
NOP2	-0.0829993	9.89705e-08	7.87575e-07
SNX5	-0.0829768	9.97628e-08	7.9346e-07
AD000671.6	-0.0829601	1.00358e-07	7.97386e-07
TRAF1	0.0829599	1.00362e-07	7.97386e-07
PTRF	-0.0829374	1.01168e-07	8.0336e-07
SPOP	-0.0829178	1.01872e-07	8.08528e-07
PLRG1	-0.0828964	1.02648e-07	8.14256e-07
GTF2F1	-0.082893	1.02771e-07	8.14802e-07
SMPDL3B	-0.0828694	1.03634e-07	8.21212e-07
RHOG	-0.0828656	1.03775e-07	8.21891e-07
PRPF38A	-0.0828486	1.04401e-07	8.26416e-07
MPEG1	0.0828417	1.04654e-07	8.27981e-07
OXA1L	-0.0828333	1.04965e-07	8.30008e-07
MT-CO1	-0.0828317	1.05025e-07	8.30042e-07
GPR171	-0.0828192	1.0549e-07	8.33286e-07
TMEM43	-0.082803	1.061e-07	8.3766e-07
DLGAP4	-0.0827947	1.06411e-07	8.39674e-07
HOMER2	-0.0827716	1.07284e-07	8.46119e-07
PARL	-0.0827637	1.07586e-07	8.48054e-07
SEC13	-0.0827189	1.09302e-07	8.61132e-07
MTDH	-0.0827147	1.09465e-07	8.61969e-07
DGUOK	-0.0826392	1.12424e-07	8.84801e-07
RNF113A	-0.0826366	1.12527e-07	8.85151e-07
MTCH2	-0.0826201	1.13184e-07	8.89849e-07
PIKFYVE	-0.0826158	1.13356e-07	8.90445e-07
NIP7	-0.0826153	1.13378e-07	8.90445e-07
POP5	-0.0826115	1.13527e-07	8.91148e-07
SNRNP27	-0.0825745	1.1502e-07	9.02397e-07
UCK2	-0.0825708	1.15172e-07	9.03125e-07
LINC00346	0.0825645	1.15427e-07	9.04652e-07
RNF2	-0.0825068	1.17802e-07	9.22782e-07
NDUFAB1	-0.0824855	1.18688e-07	9.29242e-07
LMBRD1	-0.0824811	1.18874e-07	9.30212e-07
RANGAP1	-0.0824699	1.19345e-07	9.33411e-07
METAP2	-0.0824645	1.19569e-07	9.3468e-07
DCAKD	-0.082455	1.19973e-07	9.37346e-07
NFE2L2	0.0824405	1.20588e-07	9.4166e-07
EPS8L2	-0.0824214	1.214e-07	9.47511e-07
USP33	-0.0824087	1.21947e-07	9.51285e-07
NCBP2	-0.082392	1.22664e-07	9.56185e-07
ODC1	-0.0823911	1.22702e-07	9.56185e-07
SWAP70	-0.0823792	1.23221e-07	9.59731e-07
UTP6	-0.0823646	1.23855e-07	9.64168e-07
VDAC2	-0.0823614	1.23993e-07	9.64749e-07
EIF3H	-0.0823568	1.24193e-07	9.65801e-07
TIMM23	-0.08234	1.24931e-07	9.71042e-07
TIMP2	0.0823246	1.25612e-07	9.75827e-07
REXO2	-0.0822996	1.26718e-07	9.83916e-07
SIVA1	-0.0822943	1.26955e-07	9.85246e-07
PSMA1	-0.0822498	1.28959e-07	1.00028e-06
NDUFAF4	-0.0822478	1.29048e-07	1.00045e-06
SLCO5A1	-0.082195	1.31467e-07	1.01868e-06
HEATR1	-0.0821789	1.32213e-07	1.02394e-06
COPS8	-0.0821638	1.32917e-07	1.02886e-06
TMUB1	-0.082156	1.33278e-07	1.03112e-06
AC144831.1	0.0821497	1.33577e-07	1.03291e-06
ZNF451	-0.0821431	1.33884e-07	1.03474e-06
ZNF580	-0.0821408	1.33993e-07	1.03506e-06
RP11-350G8.5	0.0820832	1.36732e-07	1.05567e-06
CCDC90B	-0.0820616	1.37772e-07	1.06316e-06
FGD4	0.0820066	1.40455e-07	1.08331e-06
SEC61A2	-0.0819848	1.41531e-07	1.09104e-06
JMJD1C	0.0819669	1.42424e-07	1.09737e-06
TRAF5	-0.0819384	1.43853e-07	1.10781e-06
PRDX5	-0.0819347	1.44039e-07	1.10867e-06
AARS	-0.0819325	1.44151e-07	1.10897e-06
MTG1	-0.0818621	1.47748e-07	1.13569e-06
FCGR2B	0.0818615	1.47776e-07	1.13569e-06
MRPS28	-0.0818558	1.48074e-07	1.1374e-06
CNOT2	-0.0818513	1.48306e-07	1.1386e-06
VSIG4	0.0818463	1.48565e-07	1.14001e-06
PWP1	-0.0818343	1.49189e-07	1.14422e-06
MRPS30	-0.0818327	1.49276e-07	1.1443e-06
MPZL3	-0.0818159	1.50153e-07	1.15043e-06
TMA16	-0.0818075	1.50596e-07	1.15324e-06
RASGEF1B	0.0817862	1.5172e-07	1.16125e-06
MT-ND6	-0.0817665	1.52771e-07	1.1687e-06
SSRP1	-0.081744	1.53979e-07	1.17714e-06
NELFCD	-0.081743	1.5403e-07	1.17714e-06
VCPKMT	-0.0817352	1.54454e-07	1.17978e-06
STT3A	-0.0817039	1.56152e-07	1.19214e-06
FARSB	-0.0816633	1.5838e-07	1.20854e-06
XBP1	0.0816582	1.58661e-07	1.21007e-06
FHL2	-0.081634	1.60008e-07	1.21973e-06
TGOLN2	0.0816076	1.61488e-07	1.23039e-06
CAPRIN1	-0.0815957	1.6216e-07	1.23488e-06
TGFB1I1	-0.0815786	1.63133e-07	1.24166e-06
SKA2	-0.0815533	1.64581e-07	1.25194e-06
TIAL1	-0.0815521	1.6465e-07	1.25194e-06
CCAR1	-0.0815432	1.65157e-07	1.25516e-06
DNM2	0.0815105	1.67056e-07	1.26895e-06
IQCB1	-0.0815084	1.67177e-07	1.26923e-06
STX11	0.081505	1.67372e-07	1.27007e-06
TK1	-0.0814881	1.68361e-07	1.27693e-06
NIPSNAP3B	-0.0814684	1.69519e-07	1.28507e-06
CCDC71	-0.0814596	1.7004e-07	1.28836e-06
SMIM15	-0.0814285	1.71892e-07	1.30174e-06
RP11-1143G9.4	0.0814163	1.72627e-07	1.30664e-06
ATAD1	-0.0814046	1.73332e-07	1.31132e-06
DICER1	0.0814012	1.73536e-07	1.31221e-06
EMP1	0.0813965	1.7382e-07	1.3137e-06
DCTN2	-0.0813901	1.74208e-07	1.31597e-06
CASP3	-0.0813101	1.79128e-07	1.35245e-06
MFSD2A	0.0812848	1.80709e-07	1.3637e-06
MZT2A	-0.0812743	1.81367e-07	1.36799e-06
CADPS	-0.0812641	1.82011e-07	1.37202e-06
PRR4	-0.081263	1.82084e-07	1.37202e-06
TMEM136	-0.0812491	1.82962e-07	1.37794e-06
TBCB	-0.0812356	1.83824e-07	1.38374e-06
[truncated: 6,207 more rows]

## Sheet: Pelka2021 microbial load corr
Table S6B - correlation between genes the number of microbial UMIs in myeloid cells (min 2 microbial UMIs) from Pelka2021
Name	rho	p.value	adj_pvalue
CEP76	0.179067	0.000791922	0.0400185
MALAT1	0.172047	0.00127294	0.0484326
RP11-212P7.2	0.168652	0.00159134	0.054098
RP11-139E24.1	0.165047	0.00200805	0.0592188
BCL2A1	0.161219	0.00255761	0.064541
LCP2	0.157802	0.00316057	0.0707273
TEKT4	0.156808	0.00335852	0.0719956
NFKBIZ	0.156642	0.00339282	0.0721509
SDR16C5	0.154212	0.00393028	0.0770795
IER3	0.151162	0.00471323	0.0827213
CXCL8	0.149379	0.00523379	0.0866678
SOD2	0.143769	0.0072249	0.0976529
HNF4G	0.143636	0.00727935	0.0979203
NEAT1	0.143566	0.00730825	0.0979203
BIK	0.143488	0.00734048	0.0979203
TMEM108	0.140692	0.00858357	0.103153
SLC25A37	0.14053	0.00866092	0.103389
BLK	0.140091	0.008874	0.104293
RGS13	0.139246	0.00929701	0.106435
PROK2	0.136234	0.0109546	0.114572
RP11-290L1.2	0.135816	0.0112041	0.11611
NFKBIA	0.135549	0.0113664	0.116586
STEAP4	0.134141	0.0122559	0.120692
ZFP36	0.133813	0.0124718	0.120731
RP11-213H15.1	0.133081	0.0129649	0.123396
HCAR2	0.131085	0.0143998	0.130702
PPIF	0.130816	0.0146032	0.131621
CTA-286B10.7	0.130707	0.0146868	0.131948
XKR6	0.13068	0.0147076	0.13206
TDRD6	0.130474	0.0148662	0.132361
HCG25	0.129736	0.0154472	0.134367
RNF126	0.129538	0.0156057	0.135079
ATP6V0C	0.129508	0.0156301	0.135083
FZD9	0.129127	0.0159408	0.136413
STYK1	0.129094	0.0159682	0.136504
FFAR2	0.128755	0.0162494	0.137904
TJP3	0.12787	0.0170044	0.141996
LINC00271	0.127811	0.0170564	0.142205
ASAP2	0.12663	0.0181141	0.145518
GPR109B	0.12556	0.0191218	0.149917
RP11-16N10.2	0.125528	0.0191531	0.149917
VMP1	0.125024	0.0196453	0.152399
AC073464.10	0.124408	0.0202608	0.154845
RNY5	0.123319	0.0213915	0.158746
PLEK	0.122829	0.0219182	0.160998
IL1B	0.122523	0.0222519	0.162396
CTC-426B10.1	0.12229	0.0225094	0.163527
KRT19	0.121983	0.0228532	0.163787
AC009403.2	0.121807	0.0230514	0.164301
HYAL3	0.120643	0.0244044	0.167619
ANGPTL4	0.12057	0.0244922	0.167679
RP11-701H24.9	0.120178	0.0249648	0.169407
RP11-478K15.6	0.119986	0.0251985	0.1702
RP11-455F5.6	0.119822	0.0254	0.170833
C10orf95	0.11918	0.0262017	0.171997
NOXO1	0.11891	0.0265455	0.173465
RGS17	0.118776	0.0267181	0.174145
BTBD11	0.118776	0.0267181	0.174145
CCDC171	0.118654	0.0268748	0.174594
RP11-443B7.3	0.117668	0.0281776	0.178826
RD3	0.117649	0.0282038	0.178921
CKMT1A	0.117296	0.0286832	0.180322
Y-RNA.648	0.117296	0.0286832	0.180322
PLA2G10	0.117296	0.0286832	0.180322
SHOX2	0.117281	0.0287041	0.180322
TYRO3	0.117128	0.0289143	0.18104
RP11-323N12.5	0.116759	0.0294261	0.181943
PELI2	0.116195	0.0302249	0.184158
APOA1	0.115972	0.0305451	0.185184
ZCCHC6	0.11591	0.030635	0.185366
TPSAB1	0.115401	0.0313792	0.187688
ADGRG3	0.114602	0.032579	0.191657
B3GNT8	0.114459	0.0327989	0.192518
PADI4	0.113894	0.0336754	0.194902
PTGS2	0.113157	0.0348501	0.198561
RP11-22N19.2	0.112925	0.0352263	0.199368
LOXL2	0.111596	0.0374506	0.203328
TCL1A	0.111596	0.0374506	0.203328
RP11-362A1.1	0.111556	0.0375206	0.203328
ZNF490	0.111556	0.0375206	0.203328
ADHFE1	0.111521	0.03758	0.203374
SH3BGRL2	0.11124	0.0380678	0.204949
CLC	0.111011	0.0384682	0.206423
TRIB1	0.111009	0.0384714	0.206423
EHD2	0.11086	0.0387347	0.206918
CMTM6	0.110655	0.0390979	0.207756
PELI1	0.110392	0.0395683	0.209114
IL1RL1	0.110201	0.0399134	0.210217
RNASE3	0.110197	0.0399208	0.210217
NDP	0.110052	0.040184	0.210822
SLC18A2	0.109411	0.0413686	0.213624
MGP	0.108197	0.0436911	0.219368
C2orf58	0.107939	0.0441965	0.220718
DACT3	0.107375	0.0453239	0.223743
MIR193BHG	0.10611	0.0479374	0.230037
SLC9B2	0.105948	0.0482806	0.231217
COL24A1	0.105794	0.0486093	0.231958
AMN1	0.105253	0.0497794	0.234254
RP11-274B18.2	0.105231	0.0498272	0.234254
STX3	-0.105154	0.0499952	0.234751
SH3GL1	-0.105166	0.0499699	0.234702
BCOR	-0.105167	0.0499675	0.234702
FOPNL	-0.105211	0.0498716	0.234379
GIT1	-0.10523	0.0498302	0.234254
KDM4B	-0.10523	0.0498297	0.234254
ANXA1	-0.105246	0.0497949	0.234254
TLR7	-0.105248	0.0497898	0.234254
PLPP5	-0.105252	0.0497809	0.234254
TMEM26	-0.105258	0.049768	0.234254
HEG1	-0.105259	0.0497653	0.234254
RP3-394A18.1	-0.105268	0.0497465	0.234254
CBLB	-0.105269	0.0497434	0.234254
IRF2BP2	-0.10527	0.0497415	0.234254
PEX6	-0.10527	0.0497409	0.234254
RBBP6	-0.105274	0.0497329	0.234254
MAT2A	-0.105292	0.0496946	0.234254
PIP5K1C	-0.105312	0.0496503	0.234254
MT-ND5	-0.105315	0.049643	0.234254
UBE2H	-0.105328	0.0496146	0.234254
LAT	-0.105347	0.0495752	0.234254
MARCH5	-0.105357	0.0495528	0.234254
BISPR	-0.105377	0.04951	0.234136
CDC23	-0.105384	0.0494946	0.234133
EEF1A1	-0.105406	0.049446	0.233973
PALD1	-0.105412	0.0494326	0.233973
ELOVL5	-0.105412	0.049432	0.233973
RGL1	-0.105453	0.0493445	0.233701
DHFR	-0.105458	0.0493323	0.233701
SSH1	-0.105465	0.0493174	0.233701
GNS	-0.105468	0.0493123	0.233701
AGGF1	-0.105476	0.0492943	0.233701
IGSF21	-0.105492	0.0492593	0.233647
CHIC2	-0.105534	0.049169	0.233288
GLTSCR1	-0.105545	0.0491456	0.233247
SLC2A4RG	-0.105569	0.0490924	0.233064
TMA16	-0.105575	0.0490796	0.233064
E2F4	-0.105583	0.049063	0.233064
PRKCH	-0.105602	0.0490231	0.232944
MRRF	-0.10562	0.0489842	0.232829
TBC1D2	-0.105626	0.048971	0.232829
FAM134C	-0.105635	0.0489509	0.23281
BZW1	-0.105655	0.0489081	0.232676
CYB561A3	-0.105666	0.0488844	0.232633
RNASEH2C	-0.105675	0.0488654	0.232613
ERAP2	-0.105682	0.0488505	0.232612
PARD6A	-0.10569	0.0488338	0.232602
MED4	-0.105693	0.0488254	0.232602
UTRN	-0.105703	0.0488045	0.232602
ENPP4	-0.105758	0.0486866	0.23211
GABPB1-AS1	-0.10578	0.0486401	0.231958
RP11-192H23.4	-0.105782	0.0486351	0.231958
RAP1A	-0.105787	0.0486247	0.231958
PPIL4	-0.105813	0.0485696	0.2319
GOSR2	-0.105814	0.0485661	0.2319
SP140L	-0.105845	0.0485018	0.231716
R3HDM1	-0.105864	0.0484594	0.231583
RBM15	-0.105885	0.0484154	0.231443
METTL17	-0.105886	0.0484131	0.231443
AGRN	-0.10589	0.0484043	0.231443
ALMS1	-0.105894	0.0483961	0.231443
ZNF304	-0.105894	0.0483961	0.231443
DAAM1	-0.105903	0.048377	0.231443
MRPS36	-0.10597	0.0482338	0.231062
NPL	-0.105978	0.0482172	0.231052
YWHAB	-0.105989	0.0481936	0.231009
TMEM106C	-0.106077	0.048007	0.230184
FUT7	-0.106099	0.0479618	0.230037
PIK3R1	-0.106101	0.0479569	0.230037
RCCD1	-0.106119	0.0479177	0.230034
AK6	-0.106131	0.0478934	0.229987
NDUFA2	-0.106136	0.047883	0.229987
PTDSS1	-0.106137	0.0478794	0.229987
HIST1H4E	-0.10614	0.0478745	0.229987
PLEKHA8	-0.106165	0.0478204	0.229915
DUSP10	-0.106173	0.0478035	0.229903
TBC1D4	-0.10618	0.0477893	0.229903
MAP3K3	-0.106186	0.0477762	0.229903
NFKBIL1	-0.106188	0.0477729	0.229903
DNAJC17	-0.106194	0.0477593	0.229903
DNMT1	-0.106201	0.0477449	0.229903
CCNK	-0.106214	0.047718	0.229903
CPPED1	-0.106215	0.0477153	0.229903
EIF2B4	-0.106216	0.0477145	0.229903
TBC1D10A	-0.106229	0.0476868	0.229903
PRPF4	-0.106237	0.0476694	0.229903
CHM	-0.10624	0.0476641	0.229903
C2orf76	-0.106264	0.0476118	0.229817
VAMP3	-0.106289	0.0475603	0.229639
TMEM59	-0.106298	0.0475421	0.22962
CEP85L	-0.106307	0.0475233	0.2296
EIF4G3	-0.106312	0.0475124	0.2296
SULF2	-0.106323	0.0474898	0.229577
METTL15	-0.106325	0.0474855	0.229577
DNAJC21	-0.10635	0.0474326	0.229441
CCDC149	-0.10637	0.0473906	0.229307
RP11-212I21.4	-0.106375	0.0473791	0.229307
APH1A	-0.106396	0.0473358	0.229182
DST	-0.1064	0.0473273	0.229182
CIPC	-0.106407	0.0473134	0.229182
FAM91A1	-0.106437	0.0472491	0.228972
C11orf71	-0.10646	0.0472029	0.228818
SNRNP40	-0.106465	0.0471909	0.228818
SRSF3	-0.106466	0.0471905	0.228818
ZNF672	-0.106473	0.0471748	0.228818
HDLBP	-0.106496	0.0471263	0.228726
ASB7	-0.106562	0.0469895	0.228132
RP11-760N9.1	-0.106567	0.0469781	0.228132
NDUFB9	-0.106571	0.0469698	0.228132
SESN1	-0.106596	0.0469194	0.228001
TERF1	-0.106601	0.0469086	0.228001
TMEM199	-0.106672	0.0467601	0.227366
DEK	-0.106674	0.0467561	0.227366
DDX46	-0.106689	0.0467256	0.227338
ZFYVE19	-0.106693	0.0467178	0.227338
GTF2I	-0.106698	0.046707	0.227338
CLN5	-0.106729	0.046643	0.227145
NOL7	-0.106781	0.0465357	0.226692
MAP3K14	-0.106782	0.0465346	0.226692
SPAST	-0.106792	0.0465126	0.226692
RRAGC	-0.106807	0.0464828	0.226643
TMED5	-0.106811	0.0464745	0.226643
METTL14	-0.10682	0.0464557	0.226643
ATP1B1	-0.106827	0.0464402	0.226643
HACD2	-0.106836	0.0464224	0.226627
BCAP29	-0.106837	0.0464195	0.226627
ZSCAN26	-0.106844	0.046405	0.226627
STUB1	-0.106845	0.0464048	0.226627
PARP11	-0.106847	0.0463997	0.226627
SIGLEC9	-0.106854	0.0463856	0.226627
TAF9	-0.106856	0.0463808	0.226627
TMEM147	-0.106862	0.0463679	0.226627
CDC20	-0.10689	0.046311	0.226627
TNPO2	-0.106894	0.0463032	0.226627
TSPYL2	-0.106917	0.0462557	0.22651
KIAA0040	-0.106941	0.0462063	0.226338
CBR4	-0.106943	0.0462024	0.226338
DZIP3	-0.106951	0.0461862	0.226338
DHTKD1	-0.106968	0.046151	0.226277
NCKAP1L	-0.106968	0.0461506	0.226277
RNF139	-0.106976	0.0461355	0.226277
MITF	-0.107024	0.0460358	0.225921
COLEC12	-0.107039	0.0460062	0.225846
EMP3	-0.107042	0.0459991	0.225846
MAX	-0.107176	0.0457261	0.22461
TM9SF3	-0.107195	0.045688	0.224492
ADCK3	-0.107199	0.0456795	0.224492
ZNF487	-0.107199	0.0456795	0.224492
GNAQ	-0.107204	0.0456701	0.224492
NDRG3	-0.107209	0.0456599	0.224492
FASTK	-0.107254	0.0455692	0.224256
AC069513.3	-0.107261	0.0455534	0.224248
SRSF10	-0.107262	0.0455532	0.224248
VIM	-0.107291	0.0454935	0.224092
NDUFAB1	-0.107292	0.0454916	0.224092
AC093673.5	-0.107296	0.0454824	0.224092
TMEM206	-0.107302	0.0454703	0.224092
RAB18	-0.107321	0.045433	0.224072
ING3	-0.107352	0.0453698	0.22383
SPARC	-0.107368	0.0453382	0.223744
GZMB	-0.107386	0.0453011	0.2237
CEBPG	-0.107396	0.0452804	0.223667
ITGA9	-0.107401	0.0452702	0.223667
ZNF197	-0.107422	0.0452294	0.223554
PLXNA1	-0.107431	0.0452099	0.223528
UBB	-0.107517	0.0450377	0.222746
FMNL1	-0.107519	0.0450329	0.222746
PMS1	-0.107542	0.0449882	0.22264
DCTN1	-0.10756	0.0449525	0.222533
NRIP1	-0.107563	0.0449461	0.222533
SEPN1	-0.107575	0.0449224	0.222522
TOX4	-0.107583	0.0449062	0.222511
MYO1C	-0.107592	0.0448868	0.222485
GIMAP6	-0.107603	0.0448652	0.222447
CPQ	-0.107621	0.0448297	0.222341
PLBD1	-0.107622	0.0448282	0.222341
HSBP1L1	-0.107644	0.0447832	0.222249
PPP2R2D	-0.107676	0.0447191	0.222
RSF1	-0.107685	0.0447016	0.221983
FMNL2	-0.107691	0.0446891	0.221983
SNRNP35	-0.107703	0.0446662	0.221946
DUSP14	-0.107704	0.0446648	0.221946
SDC3	-0.107716	0.0446391	0.221946
C5orf15	-0.10773	0.044612	0.221885
RBM15B	-0.107734	0.0446049	0.221885
FAM13B	-0.10775	0.0445714	0.221822
SLC41A2	-0.107835	0.0444036	0.221057
MAPK9	-0.10784	0.0443944	0.221057
GAR1	-0.107849	0.044376	0.221057
BAIAP2-AS1	-0.107851	0.0443719	0.221057
NANS	-0.107862	0.0443503	0.221057
PRPF38B	-0.107868	0.0443382	0.221057
PPARA	-0.107879	0.0443157	0.221035
FAM208B	-0.107902	0.0442711	0.220882
TSPYL5	-0.107915	0.0442456	0.220824
MFSD14B	-0.107931	0.0442132	0.220732
SDC2	-0.107961	0.0441542	0.220576
BAX	-0.107985	0.0441065	0.220407
LDHA	-0.107987	0.0441024	0.220407
EPHX1	-0.108005	0.044068	0.220354
ARIH1	-0.10802	0.0440372	0.220269
EVI2A	-0.10803	0.0440176	0.220241
HS2ST1	-0.108037	0.0440032	0.220238
COG4	-0.108042	0.0439936	0.220238
WDR46	-0.108093	0.0438949	0.219835
WDR44	-0.108116	0.0438479	0.219669
GANAB	-0.108127	0.0438278	0.219638
RTN3	-0.108135	0.0438112	0.219624
SMARCA2	-0.108136	0.0438088	0.219624
ARPC3	-0.108138	0.043805	0.219624
TSR3	-0.108161	0.0437597	0.219573
CARS2	-0.108178	0.0437281	0.219484
SUPT6H	-0.108217	0.0436503	0.219232
PRKACB	-0.108238	0.0436092	0.219096
HIPK1	-0.108257	0.0435737	0.218987
KLHDC8B	-0.10827	0.0435469	0.218921
CHFR	-0.108286	0.043516	0.218835
DDX27	-0.108307	0.0434756	0.218701
VAMP4	-0.108311	0.043467	0.218701
C14orf166	-0.108325	0.0434394	0.218658
CUEDC1	-0.108356	0.0433795	0.218425
AP1G1	-0.108392	0.0433094	0.218142
MGAT2	-0.108394	0.0433065	0.218142
SERPINH1	-0.108398	0.0432982	0.218142
UBQLN4	-0.108434	0.0432292	0.217945
DGCR6	-0.108459	0.0431796	0.217764
DENND4B	-0.108492	0.0431167	0.217517
CDK11B	-0.108503	0.0430944	0.217473
RPS10	-0.108506	0.0430894	0.217473
SBNO1	-0.10852	0.0430612	0.217444
LHFPL2	-0.108562	0.0429815	0.217111
RPS19	-0.108575	0.0429549	0.217045
CLNS1A	-0.108623	0.0428633	0.216652
NUDT9	-0.108632	0.0428449	0.216628
VPS28	-0.108665	0.0427815	0.216376
POM121	-0.108672	0.0427692	0.216376
ZNF468	-0.108676	0.0427612	0.216376
BUD31	-0.108678	0.0427572	0.216376
CCDC12	-0.108681	0.0427511	0.216376
HNMT	-0.108685	0.0427443	0.216376
PRUNE2	-0.108692	0.0427301	0.216376
UFL1	-0.108763	0.0425944	0.215912
TMEM41A	-0.108764	0.0425915	0.215912
SNRPF	-0.108773	0.0425743	0.215912
ZNF254	-0.108778	0.0425657	0.215912
FAR1	-0.108787	0.0425487	0.215912
SUCO	-0.10879	0.0425423	0.215912
OSBPL9	-0.108797	0.0425299	0.215912
DYNC1I2	-0.108815	0.0424941	0.215886
CKS2	-0.108829	0.0424688	0.215826
MXI1	-0.108844	0.0424398	0.215748
TMEM97	-0.108872	0.0423864	0.215546
RIOK1	-0.108877	0.0423755	0.215546
LMF2	-0.108912	0.0423103	0.215297
DCUN1D1	-0.10892	0.0422943	0.215284
HTRA1	-0.10892	0.0422942	0.215284
SEPT6	-0.108941	0.0422538	0.215216
RNF44	-0.108949	0.0422391	0.215211
SPP1	-0.108959	0.0422198	0.215181
POLR2D	-0.108998	0.042147	0.214879
PDDC1	-0.109	0.0421427	0.214879
CENPJ	-0.109013	0.042118	0.214869
FOXN3-AS1	-0.109013	0.042118	0.214869
DOCK8	-0.109029	0.0420873	0.214851
SPRY2	-0.109032	0.0420821	0.214851
ACSS1	-0.109033	0.0420798	0.214851
ZSCAN29	-0.109034	0.0420774	0.214851
POLG2	-0.109045	0.0420579	0.214851
NVL	-0.109047	0.0420535	0.214851
SESN2	-0.109061	0.0420263	0.214851
ARHGEF10L	-0.109094	0.0419645	0.214708
PCBP1	-0.109127	0.0419019	0.214457
HNRNPF	-0.109128	0.0419007	0.214457
AP1M1	-0.109129	0.0418976	0.214457
ANAPC1	-0.109141	0.0418752	0.214457
TTC37	-0.109146	0.0418664	0.214457
AIF1	-0.109149	0.0418611	0.214457
ZNF248	-0.109154	0.041851	0.214457
CTD-2119F7.2	-0.109157	0.0418461	0.214457
UHRF1BP1	-0.109165	0.0418298	0.214457
UBALD1	-0.109188	0.0417863	0.214457
G3BP1	-0.109189	0.041785	0.214457
TRIM47	-0.109213	0.0417405	0.214391
RABEP1	-0.109216	0.0417337	0.214391
BET1	-0.109216	0.0417335	0.214391
POLD4	-0.109222	0.0417231	0.214391
CBLL1	-0.10924	0.0416897	0.214391
RPL10	-0.109243	0.0416839	0.214391
TELO2	-0.109253	0.0416641	0.214391
MKRN1	-0.109263	0.0416451	0.214387
TOB2	-0.109267	0.0416374	0.214387
NCAPH2	-0.109292	0.0415903	0.214244
C21orf33	-0.109295	0.0415854	0.214244
CDKN3	-0.109315	0.0415471	0.214161
ARHGEF6	-0.109333	0.0415139	0.214059
SCAF11	-0.109364	0.041457	0.213835
MIPEP	-0.109365	0.0414548	0.213835
TRDMT1	-0.109393	0.0414014	0.213687
KANSL3	-0.109407	0.0413756	0.213624
FAM26F	-0.109413	0.0413643	0.213624
GTF3C2	-0.109413	0.0413641	0.213624
FAM46C	-0.109436	0.0413213	0.213621
PTAR1	-0.109475	0.0412482	0.213313
CCDC106	-0.109508	0.0411871	0.213066
ERGIC3	-0.109521	0.0411629	0.213011
BCAS2	-0.109525	0.0411557	0.213011
ASCC3	-0.109535	0.0411377	0.213011
DOCK10	-0.109538	0.0411323	0.213011
SLC38A6	-0.109553	0.0411033	0.21298
RABL2B	-0.109577	0.0410585	0.212818
HINT2	-0.109583	0.0410481	0.212818
KMT2A	-0.109595	0.0410255	0.212785
EML3	-0.109598	0.04102	0.212785
TXNL4A	-0.109679	0.0408705	0.21212
UBXN2B	-0.109682	0.0408635	0.21212
SUGT1	-0.109694	0.0408432	0.212117
RCN1	-0.109697	0.0408371	0.212117
NTPCR	-0.109697	0.0408359	0.212117
MAN1B1	-0.109738	0.0407616	0.211902
AUH	-0.109739	0.0407596	0.211902
CPSF6	-0.109739	0.0407596	0.211902
MAF1	-0.10974	0.0407577	0.211902
CROT	-0.109741	0.0407551	0.211902
SUMF2	-0.109782	0.0406807	0.211828
ID3	-0.109822	0.0406054	0.211505
SNX4	-0.109826	0.0405996	0.211505
OSBP	-0.109828	0.0405951	0.211505
ST13	-0.109838	0.0405773	0.211505
CEP170B	-0.109853	0.0405491	0.21149
ZKSCAN4	-0.109859	0.0405373	0.21149
SDR39U1	-0.109877	0.0405045	0.211396
RUFY3	-0.10989	0.0404821	0.211349
BTN3A3	-0.109909	0.040447	0.211235
C11orf57	-0.109912	0.0404409	0.211235
SAFB2	-0.109921	0.0404249	0.211235
AC079767.4	-0.109934	0.0404008	0.211202
CACUL1	-0.109939	0.0403918	0.211202
SLC35B4	-0.109956	0.0403608	0.211132
OTOA	-0.109991	0.040297	0.210868
SPECC1	-0.109993	0.0402935	0.210868
COPZ1	-0.110009	0.0402633	0.210831
CDK19	-0.110011	0.0402589	0.210831
CLEC2B	-0.110023	0.0402385	0.210831
RP11-540A21.3	-0.11003	0.0402249	0.210831
RAB3IL1	-0.110039	0.0402084	0.210822
FCF1	-0.11004	0.0402064	0.210822
CMC1	-0.110066	0.0401587	0.21077
NUP88	-0.110068	0.0401549	0.21077
TFAM	-0.11007	0.0401515	0.21077
TBC1D13	-0.110073	0.0401467	0.21077
TNFSF12	-0.110079	0.0401349	0.21077
SIRT7	-0.110089	0.0401178	0.21077
RAD21	-0.110122	0.0400571	0.210655
HVCN1	-0.110134	0.0400348	0.210607
GOLPH3L	-0.110135	0.0400331	0.210607
MANF	-0.110165	0.0399792	0.210455
CDC26	-0.110202	0.0399118	0.210217
UCP2	-0.110212	0.0398949	0.210217
PIGS	-0.110278	0.0397738	0.209721
TMEM115	-0.110279	0.0397723	0.209721
RNMTL1	-0.110298	0.0397384	0.209674
TIMM8A	-0.110326	0.0396873	0.209474
IL18	-0.110366	0.0396158	0.209166
ARMT1	-0.110369	0.0396102	0.209166
CAPN10	-0.110386	0.0395796	0.209114
TMEM161B	-0.11039	0.0395731	0.209114
DDI2	-0.110402	0.039551	0.209114
AP2B1	-0.110403	0.0395483	0.209114
SCAF8	-0.110424	0.039512	0.209105
ZNF567	-0.110466	0.0394353	0.208769
TRMT5	-0.110479	0.0394131	0.208721
ARFGAP3	-0.110483	0.0394053	0.208721
NDUFS4	-0.110534	0.0393145	0.208338
MIDN	-0.110542	0.039299	0.208325
ZNF544	-0.110556	0.0392754	0.20827
SLAMF8	-0.110559	0.0392684	0.20827
GPBAR1	-0.110567	0.0392543	0.20827
CDC42EP5	-0.110609	0.0391799	0.207972
RP5-906C1.1	-0.110634	0.0391359	0.207808
CAPZB	-0.110647	0.039113	0.207756
RPL22	-0.110648	0.0391102	0.207756
TNKS2	-0.110663	0.039083	0.207756
CHMP1A	-0.110665	0.0390801	0.207756
GOLM1	-0.110731	0.0389622	0.207302
HGF	-0.110746	0.0389366	0.207235
SRSF2	-0.110757	0.038917	0.2072
PHKA2	-0.110771	0.038891	0.207132
AGFG1	-0.110777	0.0388804	0.207132
WFS1	-0.110778	0.0388795	0.207132
ARL15	-0.110778	0.0388791	0.207132
PIGC	-0.110801	0.0388391	0.207132
XRCC4	-0.110804	0.0388337	0.207132
SNX2	-0.110832	0.038783	0.206973
MRPS12	-0.110835	0.0387784	0.206973
DCAF11	-0.110853	0.0387467	0.206918
IBTK	-0.110869	0.0387188	0.206909
POMT1	-0.110873	0.038711	0.206909
ZNF664	-0.110895	0.0386721	0.206798
BCL2L2	-0.110896	0.0386701	0.206798
BCL2L1	-0.110927	0.0386162	0.206639
BST2	-0.110927	0.0386151	0.206639
SLC1A3	-0.110928	0.0386145	0.206639
PTPN2	-0.110945	0.0385839	0.206639
KBTBD4	-0.110947	0.0385811	0.206639
XPA	-0.110967	0.0385451	0.206607
ENY2	-0.110976	0.0385289	0.20659
TOMM20	-0.111001	0.0384847	0.206423
SEC31A	-0.111008	0.0384723	0.206423
PDCD7	-0.111024	0.0384455	0.206423
MSH2	-0.111028	0.038438	0.206423
CHMP2B	-0.111039	0.038419	0.206423
MRAS	-0.111075	0.0383551	0.206215
IPO13	-0.111077	0.0383517	0.206215
RIN2	-0.111215	0.0381101	0.205037
RRP1B	-0.111232	0.0380807	0.204949
TTLL3	-0.111252	0.0380471	0.204907
MIR22HG	-0.111265	0.0380238	0.204851
INSIG1	-0.111302	0.03796	0.204577
CHMP5	-0.111323	0.0379232	0.204448
NDUFA8	-0.111325	0.03792	0.204448
NCF2	-0.111349	0.0378773	0.204339
SEC22A	-0.111368	0.037845	0.204234
CD274	-0.111368	0.0378441	0.204234
DBP	-0.111383	0.0378182	0.204228
RPL4	-0.111397	0.0377947	0.204171
TACC3	-0.111406	0.0377781	0.204151
SEC23B	-0.111433	0.037733	0.203977
EIF2A	-0.111462	0.0376823	0.203772
MUT	-0.111462	0.0376817	0.203772
SPAG9	-0.111519	0.037583	0.203374
PDCD6	-0.111523	0.0375768	0.203374
MRPL54	-0.111543	0.0375424	0.203362
ULK3	-0.111554	0.0375232	0.203328
AC093627.10	-0.111557	0.0375179	0.203328
KIF21A	-0.111557	0.0375179	0.203328
RP11-798M19.6	-0.111557	0.0375179	0.203328
WDR5B	-0.111557	0.0375179	0.203328
MAMDC4	-0.111557	0.0375179	0.203328
CCDC191	-0.111557	0.0375179	0.203328
CCDC163P	-0.111557	0.0375179	0.203328
CAMK4	-0.111557	0.0375179	0.203328
RP11-378J18.8	-0.111557	0.0375179	0.203328
PIGL	-0.111557	0.0375179	0.203328
ZNF227	-0.111557	0.0375179	0.203328
TADA1	-0.111557	0.0375179	0.203328
ZNF839	-0.111557	0.0375179	0.203328
SLC25A4	-0.111557	0.0375179	0.203328
FRS3	-0.111557	0.0375179	0.203328
PTPDC1	-0.111557	0.0375179	0.203328
FAM69A	-0.111557	0.0375179	0.203328
SLAMF6	-0.111557	0.0375179	0.203328
ZNF212	-0.111557	0.0375179	0.203328
CD1B	-0.111557	0.0375179	0.203328
PRSS21	-0.111557	0.0375179	0.203328
RP11-215P8.3	-0.111557	0.0375179	0.203328
BCO2	-0.111557	0.0375179	0.203328
FFAR4	-0.111557	0.0375179	0.203328
ARL17B	-0.111557	0.0375179	0.203328
RP11-421L21.3	-0.111557	0.0375179	0.203328
POP1	-0.111557	0.0375179	0.203328
SYN1	-0.111557	0.0375179	0.203328
HIST1H4H	-0.111557	0.0375179	0.203328
ZNF441	-0.111557	0.0375179	0.203328
SUV39H1	-0.111557	0.0375179	0.203328
ZNF550	-0.111557	0.0375179	0.203328
LENG9	-0.111557	0.0375179	0.203328
ZNF584	-0.111557	0.0375179	0.203328
ZNF211	-0.111557	0.0375179	0.203328
MARCH8	-0.111576	0.0374853	0.203328
SF3B6	-0.111581	0.0374773	0.203328
SREK1	-0.111588	0.0374644	0.203328
CBX7	-0.111598	0.0374476	0.203328
TRIP6	-0.11161	0.0374271	0.203328
ZNF451	-0.111616	0.0374173	0.203328
NCLN	-0.111619	0.0374125	0.203328
NIFK	-0.111635	0.0373843	0.203328
ATG2B	-0.111644	0.0373696	0.203328
ZNF136	-0.111677	0.0373121	0.203328
MED18	-0.1117	0.0372722	0.203328
CCL7	-0.111722	0.0372354	0.203328
ORAI3	-0.11173	0.0372216	0.203328
PYURF	-0.111733	0.037216	0.203328
ERAL1	-0.111738	0.0372072	0.203328
LRRC37B	-0.111744	0.0371981	0.203328
THEM4	-0.111769	0.0371554	0.203328
H2AFV	-0.111826	0.0370581	0.203328
AGAP10	-0.11183	0.0370506	0.203328
AASDHPPT	-0.111837	0.0370396	0.203328
ARL3	-0.111846	0.0370242	0.203328
C3orf38	-0.11185	0.0370169	0.203328
AKAP10	-0.111859	0.0370022	0.203328
SLC25A38	-0.111891	0.0369474	0.203328
STRN4	-0.111925	0.0368903	0.203328
VPS33A	-0.111979	0.0367983	0.203328
NDUFA11	-0.111982	0.0367925	0.203328
HUS1	-0.111994	0.0367725	0.203328
SLC35A3	-0.112009	0.0367481	0.203328
TMEM43	-0.11204	0.0366955	0.203328
C6orf120	-0.112059	0.0366625	0.203328
COMMD6	-0.11208	0.0366278	0.203328
ERBIN	-0.112091	0.0366094	0.203328
POLR1D	-0.112113	0.0365726	0.203244
LTB4R	-0.112116	0.0365676	0.203244
FKBP15	-0.112161	0.0364908	0.202931
TOMM70	-0.112206	0.0364159	0.202586
LILRB5	-0.112209	0.0364114	0.202586
CCDC130	-0.112213	0.0364032	0.202586
FOXRED1	-0.112253	0.0363367	0.202358
CDK12	-0.1123	0.0362586	0.201994
PIAS3	-0.112308	0.0362455	0.201992
SOCS2	-0.112312	0.0362388	0.201992
TRIO	-0.112312	0.0362387	0.201992
STX8	-0.112321	0.0362235	0.201992
DLEU7	-0.112322	0.0362209	0.201992
CEP162	-0.112356	0.0361652	0.201899
PDHB	-0.112377	0.0361301	0.201774
BLNK	-0.1124	0.0360917	0.20163
KIF22	-0.112412	0.0360708	0.201585
SPN	-0.11243	0.0360422	0.201496
MAN1C1	-0.112446	0.0360145	0.201412
CHCHD8	-0.112458	0.0359952	0.201375
DDX24	-0.112464	0.0359855	0.201375
DCUN1D4	-0.112466	0.0359809	0.201375
CTNNB1	-0.112482	0.0359557	0.201367
CARS	-0.112504	0.0359189	0.201232
ADIPOR1	-0.11251	0.0359088	0.201232
ZYG11B	-0.112512	0.0359052	0.201232
MTF2	-0.112518	0.0358959	0.201232
TAF15	-0.112542	0.0358549	0.201158
MAP3K1	-0.112552	0.0358384	0.201136
ARID5A	-0.112563	0.0358203	0.201106
ST3GAL5	-0.112568	0.0358129	0.201106
PRAM1	-0.11261	0.0357424	0.200811
USP6NL	-0.112623	0.035721	0.200761
ACSL3	-0.11263	0.0357103	0.200761
CTD-2020K17.1	-0.112647	0.0356827	0.200688
NMT1	-0.112647	0.0356823	0.200688
MPZL1	-0.112691	0.0356102	0.200422
YBX1	-0.112713	0.035574	0.20029
SAC3D1	-0.112715	0.0355706	0.20029
MAP1LC3B	-0.112715	0.0355699	0.20029
SORL1	-0.112717	0.035567	0.20029
LSM10	-0.112738	0.0355328	0.20029
TRNAU1AP	-0.112773	0.0354751	0.200088
RNF38	-0.112774	0.0354733	0.200088
AP4M1	-0.112788	0.0354496	0.200087
ZBTB4	-0.112839	0.0353673	0.199693
FUNDC2	-0.112841	0.035364	0.199693
SARNP	-0.112854	0.0353424	0.199693
KIFAP3	-0.112859	0.0353334	0.199693
UTP18	-0.11287	0.0353157	0.199686
MRPS9	-0.112875	0.0353076	0.199686
TEX10	-0.11292	0.0352344	0.199368
POLR2K	-0.112924	0.0352285	0.199368
ZNF407	-0.112936	0.0352085	0.199368
IFRD2	-0.112937	0.0352059	0.199368
MCTS1	-0.112944	0.035196	0.199368
COMMD3	-0.112956	0.0351758	0.199368
ZNF266	-0.112991	0.035118	0.199207
ZFAND5	-0.112994	0.0351144	0.199207
STX2	-0.113033	0.0350502	0.198965
FBP1	-0.113048	0.0350266	0.198902
TSPYL4	-0.113049	0.0350239	0.198902
FARP2	-0.11306	0.0350063	0.198902
SIGIRR	-0.113066	0.0349965	0.198902
RTN1	-0.113071	0.0349885	0.198902
ITPK1	-0.113073	0.0349857	0.198902
LARP4B	-0.1131	0.0349421	0.198849
COX7A2L	-0.113108	0.0349295	0.198849
UBXN2A	-0.113109	0.0349273	0.198849
NUPL2	-0.113154	0.0348539	0.198561
NAA50	-0.113164	0.0348388	0.198561
TSR2	-0.113164	0.0348374	0.198561
SRPRB	-0.113176	0.0348192	0.198561
KHDRBS1	-0.113186	0.0348022	0.198561
TOR3A	-0.113206	0.0347697	0.198509
DGUOK	-0.113208	0.0347666	0.198509
RNF219	-0.113221	0.0347468	0.198509
FADD	-0.113271	0.0346655	0.198128
CLEC10A	-0.113274	0.0346614	0.198128
PHF3	-0.11328	0.0346518	0.198128
MICA	-0.113302	0.0346157	0.198057
SETX	-0.113307	0.0346079	0.198057
ALDH1A1	-0.113325	0.0345792	0.197991
IKBKAP	-0.113327	0.0345749	0.197991
COX4I1	-0.113379	0.0344927	0.197639
PBRM1	-0.113411	0.0344409	0.197413
TMED3	-0.113414	0.0344369	0.197413
LRP12	-0.113425	0.034419	0.197413
NOP16	-0.113438	0.0343975	0.197378
UBE2S	-0.113452	0.0343761	0.197327
ANKRD50	-0.113452	0.034376	0.197327
USF2	-0.113464	0.0343558	0.197327
GOSR1	-0.113467	0.0343521	0.197327
VDAC3	-0.113485	0.0343231	0.197308
IL15	-0.113514	0.0342764	0.197111
ZMYND15	-0.113518	0.0342695	0.197111
CNPY3	-0.113552	0.0342165	0.196909
INPP5K	-0.113558	0.0342064	0.196909
GTF2E2	-0.113587	0.0341605	0.19673
GLG1	-0.113594	0.0341485	0.19673
USP32	-0.113618	0.0341113	0.196589
NCOA7	-0.113639	0.0340785	0.196471
ODF2	-0.113653	0.0340554	0.19641
PPP1R12C	-0.113713	0.0339605	0.195933
UQCRFS1	-0.113733	0.0339287	0.195821
CD80	-0.113763	0.0338817	0.195621
RNPEP	-0.113768	0.0338734	0.195621
POLR2A	-0.113797	0.0338275	0.19545
PIP4K2A	-0.113802	0.0338202	0.19545
NINJ2	-0.11382	0.0337916	0.195386
CHCHD1	-0.113851	0.0337425	0.195172
BTBD6	-0.113889	0.0336834	0.194902
DHX37	-0.113911	0.0336494	0.194847
DGAT1	-0.113941	0.0336015	0.194641
JMY	-0.113944	0.0335977	0.194641
IFNAR1	-0.113946	0.0335943	0.194641
MRPL23	-0.113947	0.0335925	0.194641
PPIL2	-0.113949	0.033589	0.194641
NT5DC2	-0.113959	0.0335739	0.194641
UROD	-0.113985	0.0335322	0.194641
CPNE2	-0.114042	0.0334442	0.194226
RAB2B	-0.114064	0.0334101	0.194099
ATP13A3	-0.11408	0.0333849	0.194024
TMEM9B	-0.114083	0.0333806	0.194024
IREB2	-0.114096	0.0333594	0.194018
DCTN3	-0.114102	0.0333502	0.194018
INTS10	-0.114138	0.0332945	0.193782
MYO10	-0.114144	0.0332849	0.193782
LCMT1	-0.114156	0.0332661	0.193759
PEX16	-0.114178	0.0332324	0.193634
EBAG9	-0.114187	0.0332188	0.193626
PUS10	-0.114193	0.0332091	0.193626
MFSD8	-0.114228	0.0331548	0.193395
POLD2	-0.114229	0.0331536	0.193395
NUP85	-0.11424	0.0331357	0.193395
ARHGAP27	-0.114278	0.0330779	0.19316
DSTN	-0.114282	0.0330714	0.19316
CD33	-0.114284	0.033068	0.19316
SH3BGRL3	-0.114286	0.0330646	0.19316
ISG20	-0.114348	0.0329694	0.192809
HPS4	-0.114348	0.0329684	0.192809
PCSK7	-0.114351	0.032965	0.192809
DNAJB12	-0.114356	0.0329568	0.192809
CSTF3	-0.114361	0.0329494	0.192809
NACA	-0.114395	0.0328962	0.192737
TYW3	-0.114428	0.0328467	0.192518
MPLKIP	-0.114428	0.0328464	0.192518
PSMC4	-0.114442	0.0328248	0.192518
SKA2	-0.114448	0.0328149	0.192518
DAP3	-0.114472	0.0327781	0.192471
PCNX4	-0.11448	0.032766	0.192471
RRP7A	-0.114498	0.0327393	0.192386
MCM4	-0.114507	0.0327254	0.192375
WDFY2	-0.114586	0.0326039	0.191732
SOS1	-0.114618	0.0325548	0.191586
PCED1B	-0.114671	0.0324742	0.191182
ZSCAN9	-0.114671	0.0324742	0.191182
PCGF5	-0.114693	0.0324416	0.191132
NAF1	-0.114746	0.0323607	0.190726
GTF2A1	-0.114774	0.0323173	0.190541
CFP	-0.1148	0.032278	0.19038
DNAJC13	-0.114802	0.0322763	0.19038
UBE2V2	-0.114806	0.0322688	0.19038
RERE	-0.114822	0.0322456	0.19038
CCT2	-0.114845	0.0322101	0.190263
LAMB2	-0.114887	0.0321471	0.189961
DDT	-0.114895	0.0321344	0.189957
REPIN1	-0.1149	0.0321274	0.189957
OST4	-0.114948	0.0320549	0.189628
C16orf52	-0.11496	0.0320371	0.189594
SHTN1	-0.114964	0.0320304	0.189594
ECHDC1	-0.11497	0.0320217	0.189594
DNAJC10	-0.114988	0.0319944	0.189553
HP1BP3	-0.11499	0.031992	0.189553
ILK	-0.115046	0.0319073	0.189178
DDX59	-0.115065	0.0318791	0.189082
CTBS	-0.115089	0.0318436	0.188942
PARP12	-0.115131	0.0317814	0.188643
ZDHHC3	-0.115152	0.0317487	0.18852
LMAN2	-0.115153	0.0317485	0.18852
KCNAB2	-0.1152	0.0316782	0.188242
SH3GLB1	-0.115231	0.0316314	0.188035
GOLGA1	-0.115241	0.0316166	0.188017
GART	-0.115251	0.0316022	0.188002
PHB	-0.115251	0.0316014	0.188002
LDHB	-0.115267	0.0315778	0.187998
GDI2	-0.115269	0.0315748	0.187998
TMEM55B	-0.115288	0.031547	0.187955
LUC7L3	-0.115301	0.0315276	0.18791
CAPN15	-0.115305	0.0315219	0.18791
NOP56	-0.115312	0.031511	0.18791
RPS4X	-0.115341	0.0314688	0.187772
RXRA	-0.115341	0.0314675	0.187772
PNPO	-0.115343	0.031465	0.187772
CSTA	-0.115347	0.0314594	0.187772
CHD3	-0.115382	0.0314076	0.187688
BAG2	-0.11539	0.0313961	0.187688
EID2B	-0.11539	0.0313961	0.187688
TTC32	-0.11539	0.0313961	0.187688
WDR33	-0.115392	0.0313927	0.187688
RPRD1A	-0.115392	0.0313923	0.187688
PON2	-0.115412	0.0313628	0.187688
REEP4	-0.115441	0.0313201	0.187688
CHD8	-0.11547	0.031278	0.18755
MFF	-0.115511	0.0312166	0.187253
SLAIN2	-0.115539	0.0311762	0.187081
SERPING1	-0.11554	0.031174	0.187081
NAP1L1	-0.115545	0.0311677	0.187081
RP11-295G20.2	-0.115561	0.0311432	0.187081
PSMG3	-0.115573	0.0311257	0.187061
AC004951.6	-0.115576	0.0311215	0.187061
HMOX1	-0.11558	0.0311159	0.187061
IQSEC1	-0.115618	0.0310606	0.186882
SECTM1	-0.115627	0.0310473	0.186873
SNTB1	-0.115647	0.0310183	0.186769
HECTD3	-0.115647	0.0310177	0.186769
USF1	-0.115652	0.0310107	0.186769
EXOC4	-0.115713	0.0309204	0.186392
SRP9	-0.115717	0.0309157	0.186392
PREP	-0.115723	0.0309064	0.186392
MPDU1	-0.115734	0.0308906	0.186392
TOP1MT	-0.115735	0.0308886	0.186392
RPS27L	-0.115744	0.0308766	0.186392
DCUN1D5	-0.115833	0.0307465	0.185767
GALNT7	-0.11587	0.0306934	0.185517
BRD3	-0.115891	0.0306626	0.185401
ATP5G1	-0.115903	0.030645	0.185366
CTCF	-0.115904	0.0306432	0.185366
RPL13A	-0.115948	0.03058	0.185184
GALK2	-0.115952	0.0305734	0.185184
IGF2R	-0.115953	0.030573	0.185184
ZNF503	-0.115991	0.030517	0.185085
BTBD1	-0.116	0.0305042	0.185078
GMPPB	-0.116013	0.0304858	0.185037
FBXO7	-0.116027	0.0304663	0.18499
ISYNA1	-0.116031	0.0304602	0.18499
REPS1	-0.116092	0.0303725	0.184561
CHCHD4	-0.116096	0.0303669	0.184561
FXR1	-0.116106	0.030352	0.184561
GLOD4	-0.116108	0.0303499	0.184561
NDUFS3	-0.116108	0.0303495	0.184561
THRAP3	-0.116117	0.0303366	0.184561
ARHGEF7	-0.116128	0.0303209	0.184561
GMFG	-0.116205	0.0302105	0.184141
ZMAT5	-0.11621	0.0302024	0.184141
C14orf1	-0.11624	0.0301601	0.183975
PTPN11	-0.116293	0.0300847	0.183586
RPS21	-0.116294	0.0300836	0.183586
PSMD1	-0.116308	0.0300626	0.183586
MAP3K13	-0.11633	0.0300323	0.183478
CAP1	-0.116331	0.0300303	0.183478
GPATCH4	-0.116331	0.0300297	0.183478
RP11-218M22.1	-0.116338	0.0300202	0.183478
MLF2	-0.116353	0.0299985	0.183478
RCBTB2	-0.116367	0.0299795	0.183478
IL7R	-0.116369	0.0299768	0.183478
ILF2	-0.11638	0.0299603	0.183478
TTC21B	-0.116432	0.0298871	0.183155
HDGF	-0.116443	0.0298706	0.183125
ATP5O	-0.116454	0.029855	0.1831
TANGO2	-0.116469	0.0298341	0.183042
EIF4EBP2	-0.116492	0.029802	0.182916
DCP1A	-0.116512	0.0297738	0.182814
GORASP1	-0.116516	0.0297676	0.182814
CHML	-0.11653	0.0297483	0.182799
GRSF1	-0.116578	0.029681	0.182456
RNF4	-0.116596	0.0296547	0.182365
SHMT1	-0.116604	0.0296439	0.182365
RINT1	-0.116631	0.0296056	0.182204
CLPB	-0.116666	0.0295564	0.181972
MGAT1	-0.116668	0.0295537	0.181972
RBM23	-0.116672	0.0295485	0.181972
STRBP	-0.116678	0.0295395	0.181972
TIAL1	-0.116684	0.029532	0.181972
MSH6	-0.116699	0.0295106	0.181972
MIA3	-0.116704	0.0295037	0.181972
AC083843.1	-0.116727	0.0294713	0.181943
POM121C	-0.116734	0.0294617	0.181943
ABHD3	-0.116734	0.0294608	0.181943
HES4	-0.116747	0.0294428	0.181943
SLC44A1	-0.116748	0.0294418	0.181943
MFSD7	-0.116763	0.0294209	0.181943
ABCG1	-0.116773	0.0294063	0.181943
TBC1D12	-0.116782	0.0293948	0.181943
LRRC59	-0.116782	0.0293944	0.181943
SLC35B2	-0.116787	0.0293865	0.181943
ZC3HC1	-0.116796	0.0293753	0.181943
ZNF205	-0.11681	0.0293546	0.181943
PPARGC1B	-0.116813	0.0293505	0.181943
XPO1	-0.11684	0.0293127	0.181943
RPL15	-0.116868	0.0292736	0.181783
PPP1R11	-0.116872	0.029269	0.181783
ZC3H15	-0.116889	0.0292443	0.181743
NUFIP1	-0.116915	0.0292081	0.181589
FBXW5	-0.116943	0.0291697	0.181421
INPP4B	-0.116945	0.029167	0.181421
AMIGO2	-0.116945	0.029167	0.181421
NME6	-0.11695	0.02916	0.181421
RNPS1	-0.11698	0.0291186	0.181388
BRK1	-0.117026	0.0290543	0.181059
SPATA5	-0.117035	0.0290418	0.181052
PURB	-0.117038	0.0290388	0.181052
EID1	-0.117044	0.0290305	0.181052
IFRD1	-0.117048	0.029024	0.181052
ZFHX3	-0.117056	0.0290137	0.181052
TRAPPC13	-0.117065	0.0290008	0.181052
AXIN1	-0.117066	0.0289988	0.181052
MMP2	-0.11708	0.0289805	0.181052
FUT10	-0.11708	0.0289805	0.181052
ZMYND11	-0.117091	0.0289653	0.181052
ROCK1	-0.117105	0.0289453	0.181052
NCBP2	-0.117179	0.0288436	0.180668
USP54	-0.117215	0.0287949	0.180435
IER3IP1	-0.117217	0.0287914	0.180435
METTL1	-0.117218	0.0287902	0.180435
ERI3	-0.117244	0.0287546	0.180395
ZBTB20	-0.117261	0.0287314	0.180322
RNF123	-0.117267	0.0287232	0.180322
GGCT	-0.117267	0.028723	0.180322
DRG1	-0.117267	0.0287227	0.180322
BRF1	-0.117275	0.0287116	0.180322
ODC1	-0.117302	0.0286748	0.180322
OSBPL1A	-0.117314	0.0286581	0.180322
IGSF6	-0.117321	0.0286491	0.180322
PRDX5	-0.117342	0.0286207	0.180322
C1orf174	-0.117344	0.0286174	0.180322
PPP2R5A	-0.117348	0.0286124	0.180322
TLR3	-0.117349	0.0286104	0.180322
SPINK1	-0.117349	0.0286104	0.180322
VPS54	-0.117384	0.0285634	0.180322
RP11-391M1.3	-0.117395	0.0285477	0.180322
PLA2G16	-0.117397	0.0285459	0.180322
NPHP3	-0.117463	0.0284551	0.180012
MKKS	-0.117524	0.0283722	0.179559
UBE2L6	-0.117542	0.028348	0.179477
CANX	-0.117604	0.0282647	0.179021
HCFC1	-0.117608	0.0282596	0.179021
STAT2	-0.117613	0.0282516	0.179021
DGCR14	-0.117619	0.0282445	0.179021
GBP3	-0.11768	0.0281617	0.178797
MFN2	-0.117681	0.0281599	0.178797
PI4KA	-0.117687	0.0281518	0.178797
MARCH7	-0.117712	0.028119	0.17874
GOLGA2	-0.117732	0.0280914	0.178636
RAB2A	-0.117742	0.0280783	0.178625
ZCRB1	-0.117761	0.0280532	0.178537
FPGS	-0.117765	0.0280481	0.178537
PDCD5	-0.117784	0.028022	0.178481
NARS2	-0.117799	0.0280019	0.178425
PSMA1	-0.117825	0.0279672	0.178275
GAS2L3	-0.117837	0.0279509	0.178243
ARSB	-0.117846	0.0279394	0.178241
FAF1	-0.117864	0.0279141	0.178152
HCG18	-0.117871	0.0279059	0.178152
VSIR	-0.117904	0.0278615	0.177959
GLCCI1	-0.117945	0.0278068	0.177681
EIF4E	-0.117953	0.0277958	0.177681
TFDP2	-0.117994	0.0277416	0.177407
HSPH1	-0.117996	0.0277391	0.177407
CSTF1	-0.118001	0.0277317	0.177407
NAE1	-0.118039	0.0276818	0.17724
BCL2L13	-0.118044	0.0276746	0.17724
SKP2	-0.118072	0.0276382	0.177104
FAM96B	-0.118075	0.0276344	0.177104
LRSAM1	-0.11811	0.0275874	0.176921
PAPOLA	-0.118133	0.0275567	0.176795
BCL7B	-0.118134	0.0275552	0.176795
IPO7	-0.118139	0.027549	0.176795
TMEM120A	-0.118158	0.0275246	0.176795
SC5D	-0.118172	0.0275057	0.176754
MRPS22	-0.11818	0.0274951	0.176754
CTC-241F20.3	-0.118191	0.0274804	0.176735
ASL	-0.118217	0.0274459	0.176584
PYGO2	-0.118232	0.0274259	0.176527
CDK18	-0.118235	0.0274226	0.176527
PFN1	-0.118235	0.0274223	0.176527
DNPEP	-0.118237	0.0274195	0.176527
LFNG	-0.118258	0.0273916	0.176527
SYS1	-0.118264	0.0273839	0.176527
XRCC5	-0.118292	0.027348	0.176455
MAP2K7	-0.118321	0.0273092	0.176277
FLII	-0.118333	0.0272942	0.176251
BCL7C	-0.118333	0.0272939	0.176251
UTP14C	-0.11835	0.0272708	0.176244
SSR2	-0.118352	0.0272682	0.176244
MRPS25	-0.11836	0.0272583	0.176244
CD63	-0.118432	0.0271642	0.17577
RAB13	-0.11845	0.02714	0.175685
NCOA3	-0.118468	0.0271176	0.175611
PTGS1	-0.118492	0.0270861	0.175479
TRIAP1	-0.118527	0.0270407	0.175256
ATF6	-0.118614	0.0269276	0.174594
UPF1	-0.118614	0.0269273	0.174594
CNOT3	-0.118622	0.026917	0.174594
PER3	-0.118623	0.0269161	0.174594
SLC25A45	-0.118626	0.0269116	0.174594
OSGIN2	-0.11864	0.0268931	0.174594
MAPK1IP1L	-0.118648	0.0268829	0.174594
BCAP31	-0.118649	0.0268823	0.174594
POLE3	-0.118738	0.0267674	0.174197
UGGT1	-0.118741	0.0267633	0.174197
MRPL34	-0.118742	0.0267619	0.174197
YDJC	-0.118769	0.0267266	0.174145
TTC7B	-0.118775	0.026719	0.174145
SLC22A18	-0.118808	0.0266771	0.174109
AAAS	-0.118823	0.026658	0.174056
BLOC1S3	-0.118835	0.0266426	0.174027
CXXC1	-0.11891	0.0265457	0.173465
VSIG4	-0.118996	0.0264366	0.172895
ACAA2	-0.119025	0.0263985	0.172717
MOB3A	-0.119056	0.0263601	0.172537
WDR83OS	-0.119066	0.0263469	0.172522
LTN1	-0.119081	0.0263273	0.172465
MAPKAPK3	-0.11909	0.0263163	0.172464
BSDC1	-0.119103	0.0262993	0.172423
SLC7A6	-0.119108	0.0262928	0.172423
MIR34AHG	-0.119116	0.0262834	0.172423
AQP3	-0.1192	0.0261767	0.171904
SCD	-0.119215	0.0261575	0.171849
MNT	-0.119242	0.026123	0.171693
KMT5A	-0.119244	0.0261208	0.171693
MMGT1	-0.119276	0.0260809	0.171559
ATR	-0.119276	0.0260808	0.171559
CD209	-0.1193	0.0260499	0.171497
EXOC3	-0.1193	0.0260498	0.171497
SLC50A1	-0.119306	0.0260424	0.171497
HIPK3	-0.119317	0.0260289	0.171497
ADAP1	-0.119328	0.0260155	0.171497
ZBTB34	-0.119364	0.0259698	0.171325
SAMD4A	-0.119369	0.0259639	0.171325
MRPL40	-0.11941	0.0259117	0.171084
MVB12A	-0.11942	0.0258999	0.171078
KIF18A	-0.119432	0.025884	0.171044
PGBD5	-0.119432	0.025884	0.171044
ZNF19	-0.119432	0.025884	0.171044
CTBP1-AS1	-0.119432	0.025884	0.171044
RP11-84C10.2	-0.119432	0.025884	0.171044
DAPK2	-0.119432	0.025884	0.171044
REPS2	-0.119432	0.025884	0.171044
ZNF782	-0.119432	0.025884	0.171044
NAP1L5	-0.119432	0.025884	0.171044
ZC3H10	-0.119432	0.025884	0.171044
CXCL13	-0.119432	0.025884	0.171044
ZNF626	-0.119432	0.025884	0.171044
ESCO2	-0.119432	0.025884	0.171044
TMEM79	-0.119432	0.025884	0.171044
PAK4	-0.119432	0.025884	0.171044
TIGD7	-0.119432	0.025884	0.171044
IGLON5	-0.119432	0.025884	0.171044
GRB10	-0.119432	0.025884	0.171044
CTD-2270L9.4	-0.119432	0.025884	0.171044
PLEKHH3	-0.119432	0.025884	0.171044
RP5-1065J22.8	-0.119432	0.025884	0.171044
FAAH	-0.119432	0.025884	0.171044
TMEM54	-0.119432	0.025884	0.171044
RP11-737O24.5	-0.119432	0.025884	0.171044
RP5-1125A11.1	-0.119432	0.025884	0.171044
PHLDB3	-0.119432	0.025884	0.171044
SNAP29	-0.119435	0.0258814	0.171044
SEC24B	-0.11947	0.0258369	0.171044
MED30	-0.119484	0.0258193	0.171044
SREBF1	-0.119503	0.0257961	0.171044
PRKACA	-0.119513	0.0257832	0.171044
TROVE2	-0.119521	0.0257736	0.171044
ATP5B	-0.11955	0.025737	0.171044
NSD1	-0.119617	0.025654	0.171044
YTHDC2	-0.119651	0.0256114	0.171044
CCNYL1	-0.11969	0.0255634	0.171044
CPM	-0.1197	0.0255509	0.171044
SMC1A	-0.119737	0.025505	0.171044
SH2B3	-0.119738	0.0255037	0.171044
PTCD2	-0.119776	0.0254567	0.170998
METTL21A	-0.119799	0.0254288	0.170882
CLDN7	-0.1198	0.0254265	0.170882
IMPACT	-0.119843	0.0253738	0.170729
PFKP	-0.119844	0.0253732	0.170729
UBE2E2	-0.119851	0.0253645	0.170729
INF2	-0.119851	0.0253643	0.170729
GLRX2	-0.119862	0.0253504	0.170729
IMP3	-0.119865	0.0253473	0.170729
GLO1	-0.11989	0.0253158	0.170729
SLC12A9	-0.119903	0.0252997	0.170729
CTNND1	-0.119936	0.025259	0.170536
ASCC1	-0.11999	0.0251932	0.1702
TCP1	-0.120009	0.0251698	0.170151
MX1	-0.12002	0.0251571	0.170137
GTF3A	-0.120053	0.025116	0.169932
TPD52L2	-0.120084	0.0250785	0.169751
ERAP1	-0.12009	0.0250713	0.169751
C9orf85	-0.120101	0.0250572	0.169751
PIK3C3	-0.120106	0.0250513	0.169751
RFX7	-0.120142	0.0250081	0.169563
HIRIP3	-0.12017	0.0249744	0.169407
FNBP1	-0.120177	0.0249659	0.169407
ARF6	-0.120184	0.0249575	0.169407
NUCKS1	-0.12022	0.0249133	0.169282
NR1H3	-0.120229	0.0249022	0.169279
ITGB5	-0.120271	0.0248509	0.169003
S100A6	-0.120288	0.0248305	0.168937
TBL2	-0.120303	0.0248131	0.168891
PSMB6	-0.120304	0.0248113	0.168891
IL6R	-0.120308	0.0248073	0.168891
VPS50	-0.120332	0.0247776	0.168867
EIF3D	-0.120336	0.0247728	0.168867
KLHDC10	-0.120387	0.0247118	0.168563
RUVBL2	-0.120393	0.0247037	0.168563
EIF6	-0.120424	0.024667	0.168402
RANBP1	-0.120481	0.0245984	0.168006
DUSP12	-0.120499	0.0245772	0.167934
CTSS	-0.120539	0.0245294	0.167679
ATF7IP	-0.12054	0.0245273	0.167679
KLHL12	-0.120541	0.0245266	0.167679
SBDS	-0.120549	0.0245176	0.167679
CCDC69	-0.120552	0.0245131	0.167679
PARN	-0.12056	0.0245039	0.167679
RBM12	-0.120582	0.0244774	0.167679
TMEM170A	-0.120608	0.024447	0.167679
GNAS	-0.120623	0.0244282	0.167637
CNP	-0.120633	0.0244172	0.167635
TAPBPL	-0.120667	0.0243766	0.167501
REST	-0.120702	0.0243351	0.167288
DHX40	-0.120711	0.0243235	0.167281
TAF11	-0.120716	0.0243183	0.167281
NIPBL	-0.120719	0.0243144	0.167281
ETNK1	-0.120722	0.0243107	0.167281
BABAM1	-0.12076	0.0242656	0.167172
CYP27A1	-0.120779	0.024243	0.16709
MED13	-0.120787	0.0242339	0.16709
MGME1	-0.120811	0.0242054	0.166975
ZNF622	-0.120816	0.0241995	0.166975
PPP2R3C	-0.120825	0.0241892	0.166975
APRT	-0.120838	0.0241737	0.166974
FCHO2	-0.120854	0.0241552	0.166919
DEF6	-0.120854	0.0241552	0.166919
PTPN22	-0.120858	0.0241498	0.166919
IRF2	-0.120868	0.0241377	0.166919
ESYT1	-0.120878	0.0241268	0.166919
NUP43	-0.120882	0.0241214	0.166919
UBXN1	-0.120898	0.0241026	0.166919
USP24	-0.120922	0.0240747	0.166872
TALDO1	-0.120954	0.0240364	0.166679
MTIF3	-0.121012	0.0239684	0.16628
RP5-1171I10.5	-0.121052	0.0239223	0.166033
FAM120A	-0.121085	0.0238827	0.165831
NDUFV1	-0.121088	0.0238793	0.165831
MRPL42	-0.121112	0.0238519	0.165762
AOC1	-0.121115	0.0238476	0.165762
LY6E	-0.121133	0.0238273	0.165736
APEH	-0.121143	0.0238152	0.165724
METAP2	-0.12115	0.0238072	0.165724
CCNH	-0.121162	0.0237933	0.165717
C1orf123	-0.121173	0.0237804	0.1657
HINFP	-0.121196	0.0237542	0.165591
SORT1	-0.1212	0.0237488	0.165591
PEA15	-0.121222	0.0237235	0.165522
SRRD	-0.12123	0.0237137	0.165522
COX5B	-0.121233	0.0237102	0.165522
CYTH1	-0.121252	0.0236883	0.165495
PRRG4	-0.121259	0.0236811	0.165495
ATG4B	-0.121274	0.0236636	0.165468
TNFRSF14	-0.121322	0.0236077	0.16515
C12orf4	-0.121326	0.0236033	0.16515
KIDINS220	-0.121329	0.0235993	0.16515
TRIM38	-0.121331	0.0235969	0.16515
EFR3A	-0.12134	0.0235872	0.16515
TFE3	-0.121344	0.0235821	0.16515
UIMC1	-0.121352	0.0235727	0.16515
PSEN2	-0.121369	0.0235534	0.16515
IKZF1	-0.12137	0.0235516	0.16515
DDX39B	-0.121374	0.0235473	0.16515
FOXN3	-0.121391	0.0235274	0.16515
SQLE	-0.121392	0.0235272	0.16515
MMP12	-0.121408	0.0235084	0.16515
ATAD3B	-0.12142	0.0234944	0.16515
AMPD2	-0.121435	0.0234773	0.16515
RPP25L	-0.121448	0.0234626	0.16515
HEATR5A	-0.121449	0.0234606	0.16515
B3GNTL1	-0.121453	0.0234569	0.16515
SLC35A4	-0.121456	0.023453	0.16515
OCIAD2	-0.121525	0.0233734	0.164892
COPB2	-0.121529	0.0233693	0.164892
MRPL13	-0.121533	0.0233644	0.164892
SLC25A19	-0.121538	0.0233583	0.164892
OFD1	-0.121546	0.0233491	0.164892
AGPAT2	-0.121556	0.0233384	0.164892
PFDN6	-0.121613	0.0232729	0.164622
RAB3GAP2	-0.121614	0.0232712	0.164622
PMP22	-0.121629	0.0232547	0.164622
TSN	-0.12163	0.0232538	0.164622
PFDN1	-0.121646	0.0232347	0.164622
SNHG12	-0.121651	0.023229	0.164622
RP5-899E9.1	-0.121662	0.0232164	0.164622
YIPF1	-0.121668	0.02321	0.164622
ABHD12	-0.12167	0.0232079	0.164622
TMEM60	-0.121694	0.0231798	0.164622
UQCR10	-0.121696	0.0231782	0.164622
PLCG2	-0.121697	0.0231765	0.164622
HMGN5	-0.121705	0.0231679	0.164622
MYO19	-0.121728	0.023142	0.164622
RUFY1	-0.12174	0.0231284	0.164622
AGPAT3	-0.121741	0.0231264	0.164622
PEBP1	-0.121792	0.0230692	0.164354
PACS2	-0.121834	0.023021	0.164158
RBM14	-0.121839	0.0230162	0.164158
PKN2	-0.121843	0.0230112	0.164158
TEX2	-0.121858	0.0229946	0.164158
CHMP4A	-0.121875	0.0229749	0.164124
PRPSAP2	-0.121884	0.022965	0.164124
YWHAE	-0.121906	0.0229396	0.164019
SLC16A1	-0.121909	0.0229364	0.164019
LSG1	-0.121914	0.0229306	0.164019
SDSL	-0.121924	0.0229201	0.164019
HDAC10	-0.121972	0.0228658	0.163787
SRD5A3	-0.121974	0.0228632	0.163787
RBM17	-0.121974	0.0228628	0.163787
RP11-202P11.1	-0.121988	0.0228472	0.163787
TCN2	-0.122004	0.02283	0.163787
ZRSR2	-0.122009	0.0228234	0.163787
CCT6A	-0.122028	0.0228022	0.163787
RAP1B	-0.122029	0.0228011	0.163787
PPM1A	-0.122041	0.0227874	0.163787
CAMK1	-0.122042	0.0227871	0.163787
BAG6	-0.122052	0.0227759	0.163787
CCDC85B	-0.122054	0.0227734	0.163787
WASHC5	-0.122079	0.0227458	0.163787
KATNAL1	-0.122092	0.0227306	0.163787
HSD3B7	-0.122097	0.0227255	0.163787
DCP2	-0.122105	0.0227161	0.163787
TYW5	-0.122111	0.0227092	0.163787
APOC1	-0.122118	0.0227011	0.163787
DDX1	-0.122121	0.0226988	0.163787
SIKE1	-0.122138	0.0226796	0.163787
SIDT2	-0.122168	0.0226461	0.163766
RMDN3	-0.122173	0.02264	0.163766
POLE4	-0.12218	0.0226319	0.163766
C16orf87	-0.122181	0.0226314	0.163766
RPS13	-0.122201	0.0226088	0.163766
P3H1	-0.122231	0.0225753	0.163627
TNFRSF21	-0.122249	0.0225559	0.163561
ITGA6	-0.122262	0.0225408	0.163527
ARRDC2	-0.122271	0.0225314	0.163527
MAP3K11	-0.122278	0.0225237	0.163527
MYO7A	-0.122281	0.0225199	0.163527
CHD9	-0.122325	0.0224715	0.163397
UBE4B	-0.122325	0.0224713	0.163397
RAB11FIP2	-0.122333	0.0224626	0.163397
ZNF230	-0.122345	0.0224494	0.163397
SPATC1L	-0.122351	0.0224425	0.163397
UBE2W	-0.122389	0.0223996	0.163249
FAM78A	-0.122453	0.0223296	0.162813
MARCKSL1	-0.122488	0.0222906	0.162604
VPS51	-0.122545	0.0222281	0.162297
FADS1	-0.12255	0.0222228	0.162297
RB1CC1	-0.122558	0.0222137	0.162297
NETO2	-0.122571	0.0222001	0.162297
ITGAV	-0.122575	0.0221957	0.162297
SNRNP48	-0.122596	0.0221723	0.162263
ALDH7A1	-0.122642	0.0221219	0.161969
HPSE	-0.122674	0.0220865	0.161784
CCDC107	-0.12269	0.0220689	0.16173
ZNF580	-0.122751	0.0220029	0.161321
SDF2L1	-0.122784	0.0219666	0.161129
PBDC1	-0.12279	0.0219599	0.161129
IL12RB1	-0.122806	0.0219432	0.161106
RPL23A	-0.122834	0.0219128	0.160998
GATM	-0.122838	0.0219079	0.160998
TXNRD2	-0.122855	0.0218898	0.160998
SENP5	-0.122882	0.021861	0.160875
RPL19	-0.122883	0.0218594	0.160875
DR1	-0.122894	0.0218478	0.160875
ATG12	-0.122915	0.0218243	0.160829
ABRACL	-0.12302	0.0217115	0.160072
FCER1G	-0.123036	0.0216942	0.160019
PHRF1	-0.123059	0.02167	0.159914
FAM192A	-0.123062	0.0216666	0.159914
GAL3ST4	-0.123067	0.0216614	0.159914
KDELC2	-0.123067	0.0216606	0.159914
PRCP	-0.123069	0.0216593	0.159914
C4orf48	-0.123076	0.0216515	0.159914
RPL7A	-0.123121	0.0216031	0.159867
NCOA6	-0.12315	0.0215718	0.15971
PAPSS1	-0.12317	0.02155	0.159623
PHF21A	-0.123186	0.021533	0.159571
ENGASE	-0.123238	0.0214779	0.159238
GTF2A2	-0.123271	0.0214425	0.15905
GPR34	-0.123377	0.0213305	0.158367
SRP68	-0.123379	0.0213279	0.158367
LYRM5	-0.123387	0.0213199	0.158367
PPP1R9B	-0.123387	0.0213197	0.158367
CCSAP	-0.12339	0.0213166	0.158367
PRRC2B	-0.123397	0.0213094	0.158367
POMP	-0.123414	0.0212911	0.158367
GMPS	-0.123422	0.0212823	0.158367
COPS2	-0.123482	0.0212187	0.158128
CTSH	-0.12349	0.0212102	0.158128
SIPA1	-0.123533	0.0211658	0.157883
DEDD	-0.123555	0.0211423	0.157782
DDIT4	-0.123558	0.0211391	0.157782
GPI	-0.123567	0.0211297	0.157782
C14orf156	-0.123569	0.0211278	0.157782
FTL	-0.123609	0.0210856	0.157655
ACTR8	-0.123609	0.0210851	0.157655
METTL13	-0.123618	0.0210764	0.157655
APOPT1	-0.123618	0.0210755	0.157655
EIF3H	-0.12367	0.0210211	0.15747
GLS	-0.123711	0.0209785	0.157225
RER1	-0.123729	0.0209599	0.15716
GRB2	-0.123736	0.0209527	0.15716
PPHLN1	-0.123748	0.0209403	0.15716
GNA11	-0.123769	0.0209184	0.157071
DFFB	-0.123782	0.0209049	0.157044
CLTB	-0.123792	0.0208941	0.157038
MAPKAPK2	-0.123804	0.0208817	0.157018
EIF3K	-0.123821	0.0208637	0.156958
ICMT	-0.123824	0.0208608	0.156958
MEMO1	-0.123833	0.0208516	0.156958
RNF181	-0.123849	0.0208351	0.156958
PAPD7	-0.12385	0.020834	0.156958
TMEM245	-0.123879	0.0208035	0.156876
DDB1	-0.12388	0.0208027	0.156876
TIFA	-0.123893	0.0207891	0.156876
ZNHIT6	-0.123945	0.0207355	0.156587
PPP2R1B	-0.123945	0.0207354	0.156587
TKT	-0.124004	0.0206746	0.156276
SIRT1	-0.124057	0.0206198	0.155936
C17orf80	-0.124067	0.0206098	0.155935
LAG3	-0.12408	0.0205959	0.155904
DHRS7B	-0.124093	0.0205822	0.155875
ERP29	-0.124115	0.0205605	0.155784
TRIP4	-0.124138	0.0205367	0.155679
FAM234A	-0.124151	0.0205232	0.155651
STK16	-0.124151	0.0205231	0.155651
ABHD11	-0.124154	0.0205196	0.155651
YIF1B	-0.124171	0.020503	0.155651
CXorf40B	-0.124196	0.0204773	0.1556
TUBA1B	-0.124208	0.0204647	0.155579
UBE2D4	-0.124244	0.020428	0.155374
CCL18	-0.124256	0.0204158	0.155356
STRA13	-0.124259	0.0204129	0.155356
ARFGEF2	-0.124259	0.0204124	0.155356
TSTA3	-0.12429	0.0203811	0.155315
SMAD4	-0.124316	0.0203543	0.155186
SERF2	-0.124318	0.0203524	0.155186
PLXNC1	-0.124352	0.0203175	0.155054
LIAS	-0.124363	0.0203071	0.15505
BTBD2	-0.124375	0.0202946	0.155029
PLEKHJ1	-0.124411	0.0202583	0.154845
PHF20	-0.124412	0.0202571	0.154845
DDX6	-0.124416	0.0202534	0.154845
ATM	-0.124417	0.0202516	0.154845
C20orf24	-0.12442	0.0202487	0.154845
GPR137	-0.124439	0.0202301	0.154845
ZZZ3	-0.124463	0.0202057	0.154845
DNAJC16	-0.124482	0.0201865	0.154845
ADCY7	-0.124488	0.0201797	0.154845
FBXW11	-0.12449	0.0201782	0.154845
SLC40A1	-0.124538	0.0201296	0.154661
INTS2	-0.124557	0.0201102	0.154588
ACAT1	-0.124564	0.0201036	0.154588
TRIM3	-0.124583	0.020084	0.154536
ERMARD	-0.124583	0.020084	0.154536
SPPL3	-0.124591	0.0200759	0.154536
SDHA	-0.124639	0.0200281	0.15433
CD47	-0.124668	0.0199986	0.154178
OAF	-0.124689	0.0199782	0.154095
PPP2R3B	-0.124713	0.0199544	0.153987
PNN	-0.124725	0.0199422	0.153967
UQCRH	-0.124766	0.019901	0.153724
NAPRT	-0.124771	0.0198963	0.153724
HSPD1	-0.124784	0.0198834	0.153724
RPIA	-0.124789	0.0198781	0.153724
SGPP1	-0.12484	0.0198268	0.15345
CCDC14	-0.124849	0.0198179	0.15345
TM6SF1	-0.12489	0.0197771	0.153214
KIAA1715	-0.124936	0.0197318	0.152938
ACAT2	-0.125016	0.0196526	0.152399
INAFM2	-0.125063	0.0196068	0.152192
YIPF5	-0.125082	0.019588	0.152121
PSMG4	-0.125098	0.0195724	0.152074
NOSIP	-0.125141	0.0195298	0.151818
TAP1	-0.125167	0.0195045	0.151695
RN7SL368P	-0.125276	0.0193975	0.150937
TSPAN14	-0.12528	0.019394	0.150937
NCEH1	-0.125316	0.0193583	0.15078
CASP8AP2	-0.125377	0.019299	0.150392
MRFAP1	-0.125394	0.0192824	0.150336
LINS1	-0.125407	0.0192695	0.15031
ADAM15	-0.125444	0.019234	0.150107
ZWILCH	-0.125445	0.0192327	0.150107
GCNT1	-0.125459	0.0192197	0.150107
GUSB	-0.125477	0.0192017	0.150076
INO80B	-0.125479	0.0192001	0.150076
DDR1	-0.125479	0.0192001	0.150076
TMEM208	-0.125529	0.0191521	0.149917
HS1BP3	-0.125544	0.0191371	0.149917
FAM3A	-0.125556	0.0191259	0.149917
PMPCA	-0.12557	0.0191122	0.149917
SHKBP1	-0.125571	0.0191113	0.149917
SRSF8	-0.125612	0.0190715	0.149796
ARPC5L	-0.125627	0.0190573	0.149759
FAM127A	-0.12563	0.0190548	0.149759
STAMBP	-0.125635	0.0190502	0.149759
NUP62	-0.125663	0.0190227	0.149709
GFOD2	-0.125669	0.0190174	0.149709
IFI30	-0.125669	0.0190167	0.149709
LAMP1	-0.125773	0.0189172	0.149101
USP9X	-0.125786	0.018905	0.149079
MKLN1	-0.125813	0.0188796	0.148953
HACD3	-0.125909	0.0187885	0.148308
IARS2	-0.125916	0.0187814	0.148308
DYRK1A	-0.125981	0.0187198	0.147912
IGFLR1	-0.125993	0.0187088	0.147899
C5orf42	-0.126	0.0187021	0.147899
MRPL33	-0.126015	0.0186879	0.147881
C6orf106	-0.126041	0.0186633	0.147761
CD302	-0.126042	0.0186622	0.147761
JOSD2	-0.126069	0.0186367	0.147697
ACE	-0.126074	0.018632	0.147697
CREB3L2	-0.126098	0.0186089	0.147625
PRDX2	-0.126105	0.0186031	0.147625
MCMBP	-0.126127	0.0185822	0.14756
FOXO1	-0.12613	0.0185794	0.14756
PKNOX1	-0.12619	0.018523	0.147238
TMEM163	-0.126197	0.0185161	0.147238
MBD6	-0.126231	0.0184841	0.147075
WIPF1	-0.126233	0.0184828	0.147075
RGCC	-0.126301	0.0184191	0.146706
TIMM13	-0.126318	0.0184029	0.14665
POLR2J	-0.126321	0.0184007	0.14665
CLPP	-0.126358	0.0183655	0.1465
NAPA	-0.126376	0.0183489	0.14644
PRMT9	-0.126395	0.0183312	0.146373
FGL2	-0.12643	0.0182989	0.146188
TMEM68	-0.126465	0.0182671	0.146008
UBE2Z	-0.126466	0.0182653	0.146008
CMSS1	-0.126474	0.0182581	0.146008
SWAP70	-0.126475	0.0182573	0.146008
KDM5A	-0.126491	0.0182428	0.146008
IKBIP	-0.126503	0.0182312	0.146008
ARL14EP	-0.126523	0.0182126	0.146008
ARPC2	-0.126529	0.018207	0.146008
TADA2B	-0.126547	0.0181907	0.145986
KPNA3	-0.126591	0.0181503	0.145735
NOC3L	-0.126651	0.0180953	0.14544
PIK3AP1	-0.126656	0.0180903	0.14544
PPP4R2	-0.126662	0.0180845	0.14544
GBA	-0.126671	0.0180771	0.14544
TECPR2	-0.126674	0.0180738	0.14544
ZNF589	-0.126698	0.0180518	0.14544
SHPRH	-0.126723	0.0180292	0.145351
ALKBH1	-0.126723	0.018029	0.145351
PRPS1	-0.126767	0.0179885	0.145171
SCARB1	-0.126799	0.0179599	0.145013
SMAP1	-0.126846	0.0179168	0.144739
CAMK1G	-0.126861	0.0179031	0.144702
SIGLEC8	-0.126861	0.0179031	0.144702
CD6	-0.126861	0.0179031	0.144702
ZNF93	-0.126861	0.0179031	0.144702
NUP35	-0.126861	0.0179031	0.144702
ZBTB26	-0.126861	0.0179031	0.144702
RP11-206L10.9	-0.126861	0.0179031	0.144702
DTL	-0.126861	0.0179031	0.144702
CD1E	-0.126861	0.0179031	0.144702
OSBPL7	-0.126861	0.0179031	0.144702
DTNA	-0.126861	0.0179031	0.144702
CENPP	-0.126861	0.0179031	0.144702
OGFR	-0.126915	0.0178538	0.144702
SEPT2	-0.126933	0.0178371	0.144702
PPIP5K2	-0.126955	0.0178173	0.144702
SHMT2	-0.126973	0.0178009	0.144702
TCTN3	-0.126992	0.0177843	0.144702
RRAGA	-0.127013	0.0177652	0.144702
MFAP1	-0.127044	0.0177372	0.144688
TUBGCP2	-0.127073	0.0177111	0.14455
ZBTB38	-0.127075	0.0177093	0.14455
DIP2A	-0.127085	0.0177002	0.14455
UBA5	-0.127089	0.0176967	0.14455
PHKG1	-0.127092	0.0176935	0.14455
CINP	-0.127123	0.0176654	0.144549
POLR2B	-0.127132	0.0176574	0.144549
HSD17B11	-0.127185	0.0176103	0.144246
PDPN	-0.127199	0.0175971	0.144213
RBM6	-0.127241	0.0175601	0.143984
ETV5	-0.127241	0.0175598	0.143984
PEF1	-0.127248	0.017554	0.143984
UMPS	-0.127259	0.0175434	0.143984
GNPDA2	-0.127287	0.0175189	0.143943
ESF1	-0.127287	0.0175185	0.143943
FRMD4B	-0.127295	0.0175114	0.143943
SMPD1	-0.127341	0.0174706	0.14377
ANKRD26	-0.127369	0.017446	0.143642
TMEM184B	-0.127371	0.0174439	0.143642
C1orf21	-0.127421	0.017399	0.143404
PJA2	-0.127437	0.0173849	0.143362
MMP9	-0.127439	0.0173837	0.143362
PSMC1	-0.12747	0.0173563	0.143276
PSMF1	-0.127523	0.0173087	0.142957
ADAM28	-0.127561	0.0172758	0.142759
OSER1	-0.127563	0.0172735	0.142759
PQLC3	-0.127587	0.017253	0.142719
NDUFS1	-0.127595	0.0172458	0.142719
PLEC	-0.127604	0.017238	0.142719
GALNT11	-0.127606	0.0172362	0.142719
FAAP20	-0.127607	0.0172349	0.142719
CMTR1	-0.12763	0.0172147	0.142719
P4HA2	-0.127638	0.0172074	0.142719
C21orf59	-0.127644	0.0172024	0.142719
TCOF1	-0.127644	0.0172021	0.142719
ZBTB10	-0.127649	0.0171981	0.142719
PDCL3	-0.12766	0.0171884	0.142719
SF3A1	-0.127676	0.0171743	0.142719
LPCAT3	-0.127723	0.0171333	0.142622
AP3S1	-0.127746	0.017113	0.142528
HSPA8	-0.127777	0.0170862	0.142379
USP33	-0.127836	0.0170342	0.142095
SNX1	-0.127838	0.0170322	0.142095
FUT8	-0.127895	0.0169829	0.141891
SHC1	-0.127897	0.016981	0.141891
GPKOW	-0.127911	0.0169688	0.141891
SNX11	-0.127946	0.016939	0.141748
MGAT5	-0.127962	0.016925	0.141706
GABPB1	-0.128008	0.0168847	0.141443
HSPA5	-0.128015	0.0168789	0.141443
CAPRIN1	-0.128016	0.0168782	0.141443
NRP2	-0.128037	0.0168595	0.141443
POLR3H	-0.128045	0.0168526	0.141443
SNRPE	-0.128074	0.0168278	0.14134
KDM3B	-0.128136	0.0167747	0.140968
CHKB	-0.128176	0.0167402	0.140753
SMCR8	-0.128247	0.0166795	0.140316
CYP4V2	-0.128296	0.0166378	0.14004
NEU3	-0.128304	0.0166303	0.14004
ITPR2	-0.128361	0.0165816	0.139715
TFB1M	-0.128393	0.0165549	0.139564
EMP2	-0.128453	0.0165041	0.13921
CDK4	-0.128453	0.0165037	0.13921
SLC46A1	-0.128482	0.0164788	0.139145
NUBP1	-0.128505	0.0164598	0.139058
HCST	-0.128526	0.0164418	0.13898
TBCB	-0.128577	0.0163988	0.138691
SH3BGRL	-0.128641	0.0163453	0.138311
KLF3	-0.128673	0.0163182	0.138156
PTGES3	-0.128693	0.0163016	0.138089
UQCC2	-0.128707	0.0162898	0.138063
TAF5L	-0.128735	0.0162662	0.137937
ZHX1	-0.12875	0.0162536	0.137904
CCDC112	-0.12877	0.0162373	0.137904
LPAR6	-0.128772	0.0162356	0.137904
UCHL3	-0.128798	0.0162135	0.137858
HLA-DOA	-0.128821	0.016194	0.137766
CWC27	-0.128919	0.0161131	0.137152
ORAI1	-0.128919	0.0161128	0.137152
GCLC	-0.128953	0.016085	0.137059
MXD4	-0.128973	0.0160678	0.136987
STARD7	-0.128975	0.0160662	0.136987
AGTRAP	-0.129025	0.0160251	0.136769
MAP2K2	-0.129033	0.0160183	0.136769
TMX4	-0.129071	0.0159874	0.136594
SIVA1	-0.129117	0.0159489	0.136413
C20orf27	-0.129183	0.0158951	0.136099
SGTA	-0.129215	0.0158686	0.135945
CCT3	-0.129255	0.0158358	0.135738
RNF114	-0.129255	0.0158357	0.135738
DAXX	-0.129273	0.0158214	0.135738
CUTC	-0.129278	0.015817	0.135738
DPAGT1	-0.12928	0.0158151	0.135738
PRPF3	-0.129281	0.0158151	0.135738
TMEM14B	-0.129344	0.0157631	0.135555
SULT1A1	-0.129352	0.0157569	0.135555
SART1	-0.129354	0.0157551	0.135555
RAB6A	-0.129394	0.0157226	0.135426
NME4	-0.129395	0.015722	0.135426
TMEM220	-0.129427	0.0156962	0.135346
VOPP1	-0.129462	0.0156675	0.135171
CKAP5	-0.129471	0.0156602	0.135171
SUPV3L1	-0.129477	0.0156553	0.135171
PSMD8	-0.129506	0.0156317	0.135083
CEPT1	-0.12952	0.0156205	0.135083
LCOR	-0.129555	0.0155924	0.135037
UBE2N	-0.129576	0.0155757	0.134967
EXOSC1	-0.129584	0.0155685	0.134967
TMSB4X	-0.129595	0.0155603	0.134967
AP5M1	-0.129619	0.0155408	0.134885
SNHG7	-0.129656	0.0155112	0.134702
FABP5	-0.129709	0.0154686	0.134406
HK3	-0.129717	0.0154618	0.134406
LSM3	-0.129736	0.0154465	0.134367
USP53	-0.129739	0.0154448	0.134367
BMP2K	-0.129768	0.0154216	0.134366
DDX50	-0.129774	0.0154166	0.134366
STIP1	-0.129775	0.0154155	0.134366
FAM58A	-0.129798	0.015397	0.134366
ZFC3H1	-0.1298	0.0153955	0.134366
HCFC2	-0.129873	0.0153372	0.133998
AAMP	-0.129893	0.0153219	0.133938
EIF4H	-0.129893	0.0153217	0.133938
NCOA4	-0.129994	0.0152418	0.133384
ELAC2	-0.130001	0.0152364	0.133384
RAB32	-0.130024	0.0152175	0.13332
MYH9	-0.130061	0.0151886	0.133139
RABIF	-0.130106	0.0151535	0.132905
LILRB1	-0.130114	0.0151467	0.132905
SMAD2	-0.130137	0.015129	0.132837
FAM76B	-0.130143	0.0151244	0.132837
PTPN6	-0.130157	0.015113	0.132837
GOLIM4	-0.13016	0.0151109	0.132837
SNX12	-0.130164	0.0151079	0.132837
CAND1	-0.130165	0.0151065	0.132837
KLF11	-0.130171	0.0151024	0.132837
TP53	-0.130179	0.0150962	0.132837
PNO1	-0.130194	0.0150843	0.132837
TGIF1	-0.130222	0.015062	0.132837
SNX13	-0.130232	0.0150541	0.132837
FAM210B	-0.130248	0.0150423	0.132837
SLC12A4	-0.130256	0.0150356	0.132837
KLHL2	-0.130282	0.0150155	0.132796
TBC1D22A	-0.130333	0.0149752	0.132514
USP18	-0.130338	0.0149718	0.132514
SPA17	-0.130338	0.0149714	0.132514
NUDT19	-0.130339	0.0149709	0.132514
ZNF701	-0.130346	0.0149652	0.132514
CUL3	-0.130378	0.0149404	0.132514
PRKAR2B	-0.130405	0.0149194	0.132463
ACTN4	-0.130407	0.0149183	0.132463
SLC4A2	-0.130418	0.0149099	0.132463
NAP1L4	-0.130436	0.0148954	0.132463
NUCB2	-0.130461	0.014876	0.132374
AC147651.4	-0.130481	0.0148609	0.132361
SLC9A7	-0.130492	0.0148523	0.132361
PUDP	-0.130496	0.0148494	0.132361
ABL2	-0.130506	0.0148411	0.132361
ACYP2	-0.13053	0.0148229	0.132347
PNPLA4	-0.130537	0.0148173	0.132347
GATC	-0.130542	0.0148139	0.132347
DNASE1L3	-0.130548	0.0148093	0.132347
PSMD14	-0.130548	0.0148092	0.132347
SNX6	-0.130549	0.0148084	0.132347
C1GALT1C1	-0.130577	0.0147869	0.132347
P4HB	-0.130581	0.0147832	0.132347
CYLD	-0.130604	0.0147658	0.132347
DENND2D	-0.130626	0.0147493	0.132347
C19orf66	-0.130731	0.0146681	0.131855
CSNK2A1	-0.130738	0.014663	0.131855
GNPTAB	-0.130751	0.0146532	0.131855
CLIC4	-0.130763	0.0146438	0.131855
CREB3	-0.130809	0.0146089	0.131621
ZMPSTE24	-0.130824	0.0145977	0.131621
PRKAG1	-0.130827	0.0145949	0.131621
HMG20A	-0.130864	0.0145668	0.13154
EXTL3	-0.130918	0.0145263	0.131249
GOLGB1	-0.130954	0.0144985	0.131073
CCDC77	-0.130983	0.0144769	0.130952
DSE	-0.130994	0.0144683	0.13095
PCSK5	-0.131004	0.0144611	0.13095
NT5C	-0.131017	0.0144514	0.130946
PHC2	-0.131052	0.014425	0.130781
IRF3	-0.131073	0.0144087	0.130708
FAM32A	-0.131118	0.0143747	0.130549
SLC25A26	-0.131153	0.0143486	0.130386
LACC1	-0.131156	0.0143463	0.130386
PARVB	-0.131168	0.0143376	0.130386
INPP4A	-0.131178	0.0143305	0.130386
PRKRIP1	-0.131181	0.014328	0.130386
SMDT1	-0.131185	0.0143252	0.130386
SLC7A8	-0.131187	0.0143231	0.130386
SFXN4	-0.131189	0.0143215	0.130386
CRELD1	-0.131232	0.01429	0.130386
CTSD	-0.131234	0.0142882	0.130386
NOTCH1	-0.131253	0.0142738	0.130386
LRP1	-0.131311	0.0142308	0.130136
HLA-C	-0.131317	0.0142265	0.130136
CCS	-0.131317	0.0142261	0.130136
ERP44	-0.131329	0.0142174	0.130136
MYO9B	-0.131348	0.0142035	0.130136
GNPAT	-0.131375	0.0141835	0.130079
HM13	-0.131391	0.0141713	0.130041
NUPR1	-0.131431	0.0141416	0.129844
GGH	-0.131435	0.0141385	0.129844
PLGRKT	-0.131471	0.0141121	0.129724
VMO1	-0.131496	0.0140939	0.129631
SLC27A1	-0.131514	0.0140805	0.129583
FAM162A	-0.131601	0.0140162	0.129067
CARHSP1	-0.131606	0.0140123	0.129067
PIKFYVE	-0.13161	0.0140095	0.129067
RNF145	-0.131647	0.0139828	0.128984
ETV6	-0.131665	0.0139697	0.128937
TCEAL4	-0.131691	0.0139501	0.128831
KRTCAP2	-0.131713	0.0139344	0.128761
RTFDC1	-0.131736	0.0139172	0.128677
NFE2L3	-0.131741	0.0139137	0.128677
DCLRE1B	-0.131746	0.01391	0.128677
HIC1	-0.131786	0.0138808	0.128566
PRAG1	-0.131919	0.0137845	0.127748
IDH1	-0.131929	0.0137774	0.127748
CRYZ	-0.131957	0.0137568	0.127641
DUS2	-0.131977	0.0137422	0.127579
PPP3R1	-0.13198	0.0137399	0.127579
TMEM41B	-0.131997	0.0137283	0.127579
APOO	-0.132028	0.0137057	0.127465
RNASE6	-0.132071	0.0136744	0.127248
RABGGTB	-0.132078	0.01367	0.127248
TPRN	-0.132102	0.0136527	0.127195
PTGES2	-0.132112	0.013645	0.127195
MRPS5	-0.132168	0.0136054	0.126904
DFNA5	-0.132185	0.0135929	0.126861
IP6K2	-0.132188	0.0135905	0.126861
EDF1	-0.1322	0.013582	0.126861
APOBR	-0.132206	0.0135781	0.126861
BTBD7	-0.132263	0.0135372	0.12664
ECI2	-0.132288	0.0135192	0.126547
SPPL2B	-0.132316	0.0134997	0.126438
LDLRAD3	-0.132394	0.013444	0.12599
TRAP1	-0.132396	0.0134426	0.12599
KDELR1	-0.132402	0.0134388	0.12599
BORCS8	-0.132491	0.0133754	0.12557
COX7A2	-0.132498	0.0133704	0.12557
COMMD7	-0.13251	0.0133625	0.12557
MRPL12	-0.132533	0.0133463	0.12552
PA2G4	-0.132544	0.0133385	0.12552
AVPI1	-0.132546	0.0133371	0.12552
DENND1B	-0.132635	0.0132742	0.125064
PSME2	-0.13269	0.0132358	0.124776
PLXND1	-0.132692	0.0132343	0.124776
RPS19BP1	-0.13277	0.0131805	0.124403
ALG13	-0.132774	0.0131772	0.124403
CSNK1A1	-0.132796	0.0131622	0.124378
TMEM2	-0.132799	0.0131601	0.124378
MRPL52	-0.13289	0.0130966	0.123906
NDUFA1	-0.132906	0.013086	0.12388
PPP4R3B	-0.132908	0.0130847	0.12388
MRPL1	-0.132962	0.0130469	0.123657
PKM	-0.132968	0.0130431	0.123657
TNPO1	-0.133007	0.0130163	0.123515
ARFIP1	-0.133007	0.0130163	0.123515
TPST2	-0.133016	0.0130097	0.123515
PCNP	-0.133049	0.012987	0.123458
C3orf14	-0.133065	0.0129764	0.123431
SRP72	-0.133129	0.0129324	0.123161
TRAPPC9	-0.133132	0.01293	0.123161
HDDC3	-0.133168	0.0129056	0.123053
NGDN	-0.133179	0.0128985	0.123053
ABCC5	-0.133222	0.012869	0.122852
PANK3	-0.133235	0.0128603	0.122842
SAP18	-0.133323	0.0128	0.12234
PICK1	-0.133326	0.0127983	0.12234
GALNT6	-0.133379	0.0127623	0.122127
ATXN2	-0.133414	0.0127385	0.121973
MPEG1	-0.133423	0.0127324	0.121973
THG1L	-0.133434	0.0127253	0.121973
ARHGAP11A	-0.133452	0.0127131	0.12195
SND1-IT1	-0.133453	0.012712	0.12195
EMILIN2	-0.133474	0.0126978	0.12195
RPL36AL	-0.13348	0.0126943	0.12195
COTL1	-0.133481	0.0126931	0.12195
PLEKHO2	-0.133482	0.0126924	0.12195
NFYA	-0.133484	0.0126911	0.12195
STMN1	-0.133503	0.0126788	0.12195
HTT	-0.133542	0.0126521	0.12195
PSMD13	-0.133561	0.0126396	0.121909
VENTX	-0.133588	0.0126215	0.121808
LETMD1	-0.133609	0.0126074	0.121746
FPGT	-0.133733	0.0125249	0.121024
ACOT7	-0.133743	0.012518	0.121024
ANKRD42	-0.133792	0.0124852	0.120787
TNS1	-0.133819	0.0124674	0.120731
KATNA1	-0.133826	0.012463	0.120731
UNC119	-0.133836	0.0124565	0.120731
ATF3	-0.133837	0.0124553	0.120731
RNF103	-0.133842	0.0124522	0.120731
ISCU	-0.133888	0.0124221	0.120692
DKC1	-0.133889	0.0124211	0.120692
MPC1	-0.133891	0.0124197	0.120692
NOP10	-0.133914	0.0124044	0.120692
DAG1	-0.133917	0.0124027	0.120692
GSPT2	-0.133917	0.0124027	0.120692
PROCA1	-0.133917	0.0124027	0.120692
SULT1C2	-0.133917	0.0124027	0.120692
MCM2	-0.133917	0.0124027	0.120692
RIN1	-0.133917	0.0124027	0.120692
KHK	-0.133917	0.0124027	0.120692
SLC15A2	-0.133917	0.0124027	0.120692
UBE2V1	-0.133917	0.0124027	0.120692
CACTIN	-0.133917	0.0124027	0.120692
NECTIN4	-0.133917	0.0124027	0.120692
NUDT6	-0.133917	0.0124027	0.120692
MAP4K1	-0.133917	0.0124027	0.120692
FKBP1B	-0.13392	0.0124009	0.120692
MYL6B	-0.133927	0.0123961	0.120692
MIOS	-0.13393	0.0123943	0.120692
CASP10	-0.133934	0.0123916	0.120692
RPL9	-0.133954	0.0123785	0.120692
ZNF131	-0.133956	0.0123768	0.120692
MS4A14	-0.133959	0.0123753	0.120692
UBP1	-0.13402	0.0123347	0.120692
DHPS	-0.134024	0.0123325	0.120692
CPEB2	-0.134041	0.0123215	0.120692
COPRS	-0.134051	0.0123146	0.120692
NLRC5	-0.134098	0.0122839	0.120692
ICK	-0.13417	0.012237	0.120692
TBC1D2B	-0.134192	0.0122225	0.120692
BACH1	-0.134205	0.0122138	0.120692
OLFML2B	-0.134286	0.0121614	0.120596
SRSF7	-0.134302	0.0121512	0.12057
IDH3B	-0.134373	0.012105	0.120187
NUP50	-0.134378	0.0121016	0.120187
CYB5D1	-0.134396	0.0120905	0.120187
NDUFS5	-0.134442	0.0120607	0.119972
TMEM131	-0.134444	0.0120596	0.119972
KLHL28	-0.134473	0.0120406	0.119922
RPP25	-0.134497	0.0120251	0.119843
C10orf76	-0.134511	0.012016	0.119828
CEBPZOS	-0.134512	0.0120156	0.119828
THUMPD3	-0.134516	0.0120131	0.119828
ZNF330	-0.134567	0.0119806	0.119701
TMEM160	-0.134609	0.0119532	0.119502
CCL2	-0.134635	0.0119366	0.119412
TAF12	-0.134673	0.0119127	0.119248
MRPS31	-0.134694	0.0118992	0.119187
TAF8	-0.134697	0.0118977	0.119187
MAP7D3	-0.134709	0.0118899	0.119187
MOB4	-0.134764	0.0118551	0.118971
TFRC	-0.134768	0.0118522	0.118971
DGCR6L	-0.134777	0.0118464	0.118971
SP4	-0.134818	0.011821	0.118854
REXO2	-0.134881	0.0117808	0.118525
IPO9	-0.134892	0.0117738	0.118525
MEAF6	-0.134901	0.0117685	0.118525
CPSF2	-0.13493	0.0117498	0.118439
NPAT	-0.134968	0.0117263	0.118277
FOXK1	-0.134982	0.0117177	0.118266
LSM4	-0.134983	0.011717	0.118266
PITRM1	-0.134993	0.0117102	0.118266
MRPL16	-0.134998	0.0117077	0.118266
XRN1	-0.135021	0.0116928	0.118266
PPME1	-0.135057	0.0116706	0.118165
LRRFIP1	-0.135059	0.0116689	0.118165
SECISBP2L	-0.13506	0.0116685	0.118165
TGFA	-0.135065	0.0116653	0.118165
PPIL1	-0.135084	0.0116538	0.118165
KCNE1	-0.135092	0.0116483	0.118165
C1orf122	-0.135145	0.0116155	0.11806
MIA2	-0.135199	0.011582	0.117794
GOLGA7	-0.135215	0.0115721	0.11777
LMO2	-0.135218	0.0115698	0.11777
COMMD10	-0.135225	0.011566	0.11777
CARD8	-0.135227	0.0115644	0.11777
REXO1	-0.135243	0.0115544	0.11777
TWISTNB	-0.135259	0.0115444	0.11777
CDCP1	-0.13527	0.011538	0.11777
DEGS1	-0.135298	0.0115206	0.11777
RRP36	-0.135381	0.0114695	0.117327
GAK	-0.135428	0.0114403	0.117105
DNAJB11	-0.135476	0.0114107	0.116877
BTF3L4	-0.13552	0.0113842	0.11668
AC003029.1	-0.135547	0.0113676	0.116586
JUP	-0.135549	0.0113665	0.116586
EIF2B1	-0.135569	0.0113543	0.116586
TP53BP2	-0.135577	0.0113491	0.116586
SCRN1	-0.135583	0.0113453	0.116586
GPS1	-0.135594	0.0113387	0.116586
EGLN1	-0.135596	0.0113375	0.116586
ACVRL1	-0.135623	0.0113211	0.116586
ERN1	-0.135628	0.011318	0.116586
NDUFA10	-0.135633	0.0113151	0.116586
PSMB4	-0.135638	0.0113121	0.116586
FTSJ3	-0.135686	0.0112832	0.116586
ATP5S	-0.135702	0.011273	0.116586
SSR3	-0.135753	0.0112422	0.116353
SUCLG1	-0.135779	0.0112266	0.116268
NRM	-0.135831	0.0111951	0.116092
ZNRF2	-0.13584	0.0111898	0.116092
EAPP	-0.135844	0.0111873	0.116092
TMEM127	-0.135896	0.0111564	0.115919
SSNA1	-0.135897	0.0111557	0.115919
C18orf32	-0.136004	0.0110913	0.115393
ISY1	-0.136031	0.0110753	0.115302
TRIM13	-0.136087	0.0110417	0.115028
EFHD2	-0.1361	0.011034	0.115024
MS4A7	-0.136154	0.0110022	0.114768
HADHB	-0.136166	0.010995	0.114768
LYSMD3	-0.136198	0.010976	0.114645
NAT1	-0.13622	0.0109628	0.114582
ABCE1	-0.136334	0.0108956	0.114031
MAGT1	-0.136368	0.0108759	0.113899
NR2C1	-0.136398	0.0108584	0.113791
APOOL	-0.136437	0.010835	0.113621
TCF12	-0.136475	0.0108131	0.113466
C1QBP	-0.1365	0.0107984	0.113386
GIMAP1	-0.136523	0.0107851	0.113322
WHAMM	-0.136548	0.0107707	0.113246
B4GALT1	-0.136595	0.0107428	0.113028
HECTD2	-0.136608	0.0107353	0.113024
MSRA	-0.136616	0.0107308	0.113024
ELMSAN1	-0.136619	0.0107294	0.113024
ATP5G3	-0.136635	0.01072	0.113024
AP2A1	-0.136648	0.0107121	0.113024
HACD4	-0.136681	0.0106935	0.112958
YIPF3	-0.136695	0.0106849	0.112943
ATRAID	-0.136697	0.0106842	0.112943
SIL1	-0.136701	0.0106816	0.112943
SRSF9	-0.136812	0.0106177	0.112457
UQCR11	-0.136815	0.0106162	0.112457
TDP2	-0.136857	0.0105917	0.112332
CD14	-0.136888	0.0105739	0.112218
COX8A	-0.136899	0.0105675	0.112218
AMD1	-0.13692	0.0105556	0.112174
FAM168B	-0.136943	0.0105428	0.112112
CTBP2	-0.13695	0.0105386	0.112112
SDHB	-0.13696	0.0105326	0.112112
C9orf142	-0.136988	0.0105166	0.112059
ETAA1	-0.137044	0.0104851	0.111799
C9orf114	-0.137116	0.010444	0.111436
NUDC	-0.137129	0.0104367	0.111433
TMEM259	-0.137145	0.0104275	0.111409
FKBP2	-0.137145	0.0104274	0.111409
TGFBR2	-0.137146	0.0104271	0.111409
XRCC1	-0.137146	0.0104271	0.111409
RAB14	-0.137159	0.0104196	0.111409
TMEM33	-0.137162	0.0104179	0.111409
RASGRP3	-0.137171	0.010413	0.111409
CARD9	-0.137229	0.01038	0.111409
SEMA4A	-0.137267	0.010359	0.111276
EIF4B	-0.137319	0.0103298	0.111038
ZMYM3	-0.137334	0.0103209	0.111018
MT-ATP8	-0.137358	0.0103079	0.110953
TOM1L2	-0.137365	0.010304	0.110953
EPB41L3	-0.137392	0.0102889	0.110899
ABHD13	-0.137393	0.0102882	0.110899
MT-TP	-0.137457	0.0102522	0.110654
KCNE3	-0.137504	0.0102265	0.110451
INO80D	-0.137512	0.0102216	0.110451
SNRNP70	-0.137522	0.0102163	0.110451
SLC17A5	-0.13757	0.0101894	0.110277
DDX39A	-0.137577	0.0101856	0.110277
ACP1	-0.13758	0.0101841	0.110277
THOC5	-0.137615	0.0101647	0.110235
MOSPD3	-0.137716	0.0101091	0.109706
CDC123	-0.137724	0.0101043	0.109706
RETSAT	-0.137765	0.0100819	0.109562
TSPAN8	-0.137769	0.0100795	0.109562
BOD1	-0.137796	0.010065	0.109527
COG3	-0.137796	0.0100647	0.109527
C19orf10	-0.137811	0.0100567	0.109527
PLA2G4C	-0.137812	0.0100564	0.109527
CFL1	-0.137832	0.0100452	0.109527
MBTD1	-0.137846	0.0100374	0.109527
UFSP2	-0.13785	0.0100353	0.109527
EMC7	-0.137857	0.0100317	0.109527
C1QA	-0.137869	0.0100252	0.109527
PGLS	-0.137944	0.00998405	0.109322
WDR4	-0.137966	0.00997201	0.109265
DHCR7	-0.138021	0.00994242	0.109016
ZC3H12D	-0.138031	0.0099366	0.109016
NIPAL2	-0.138041	0.00993158	0.109016
RP11-205M20.3	-0.138054	0.00992417	0.109016
NDUFA9	-0.138072	0.00991477	0.109014
LGALS9	-0.138095	0.00990204	0.10895
PUM1	-0.13817	0.00986142	0.108578
SREBF2	-0.138188	0.00985175	0.108547
LIN54	-0.138192	0.00984978	0.108547
SETD5	-0.138202	0.0098445	0.108547
SPECC1L	-0.138282	0.00980172	0.108221
TMEM87A	-0.138314	0.00978441	0.108106
ADORA2B	-0.138326	0.00977795	0.108106
OLFML3	-0.138373	0.00975308	0.10791
EID2	-0.138374	0.00975204	0.10791
SNAPC1	-0.138376	0.00975101	0.10791
SLC25A46	-0.138385	0.0097462	0.10791
ARL6IP4	-0.138387	0.0097452	0.10791
SNX10	-0.138389	0.00974436	0.10791
SLC35A5	-0.138394	0.00974139	0.10791
MGMT	-0.138426	0.00972443	0.10791
INTS11	-0.138443	0.00971541	0.10791
TRMT11	-0.138459	0.00970722	0.10791
AHCYL1	-0.138475	0.00969843	0.10791
DOK2	-0.13849	0.00969059	0.10791
CNOT1	-0.138513	0.00967836	0.10791
COPG1	-0.138567	0.00965008	0.107747
CTC-205M6.2	-0.138585	0.00964059	0.107717
HNRNPH1	-0.138589	0.00963808	0.107717
PAK1	-0.138594	0.00963569	0.107717
RAB35	-0.138598	0.0096337	0.107717
SMYD2	-0.138605	0.0096296	0.107717
ELOB	-0.138645	0.00960864	0.107717
DUSP22	-0.138681	0.00958977	0.107603
ZNF678	-0.138685	0.00958754	0.107603
MAP2K1	-0.138698	0.00958069	0.107603
DYNLT1	-0.138762	0.00954718	0.107353
COL4A3BP	-0.138776	0.00953978	0.107346
PIAS2	-0.138777	0.0095393	0.107346
POGZ	-0.138784	0.00953572	0.107346
CLASP1	-0.138798	0.00952823	0.107346
MFSD12	-0.138844	0.00950422	0.10725
FAM105A	-0.138854	0.00949924	0.10725
SCOC	-0.138878	0.00948695	0.107208
TTC1	-0.138888	0.00948161	0.107208
SUPT16H	-0.138889	0.00948089	0.107208
U2SURP	-0.138896	0.00947729	0.107208
[truncated: 1,381 more rows]

## Sheet: Zhang2021 pseudo load corr
Table S6C - correlation between genes the number of Pseudomonas UMIs in myeloid cells (min 2 microbial UMIs) from Zhang2021
gene	p.value	adj_pvalue	rho
SOD2	4.49358e-94	6.67835e-90	0.440711
IL1B	2.78273e-82	2.06785e-78	0.41431
AQP9	5.75271e-79	2.84989e-75	0.406441
S100A9	3.65803e-70	1.35914e-66	0.384454
PNRC1	3.69329e-69	1.09779e-65	0.381836
VCAN	2.26176e-64	5.60239e-61	0.369014
PLAUR	5.67354e-63	1.20457e-59	0.365154
CXCL2	1.18327e-62	2.19822e-59	0.364265
BCL2A1	5.16483e-62	8.52886e-59	0.362476
CD44	4.1079e-61	6.10517e-58	0.359939
S100A8	3.85852e-60	5.21321e-57	0.357173
IER3	6.8191e-60	8.44546e-57	0.356465
EREG	1.31163e-58	1.4995e-55	0.352761
FCN1	5.69096e-58	6.04136e-55	0.350904
CD300E	1.61944e-56	1.60454e-53	0.346619
SLC11A1	5.50236e-56	5.111e-53	0.345037
SLC25A37	1.42803e-53	1.24844e-50	0.337729
SERPINA1	1.08955e-51	8.99602e-49	0.331891
TIMP1	4.10733e-49	3.2128e-46	0.323688
ITM2C	3.44579e-47	2.56057e-44	-0.317393
CXCL8	2.50108e-46	1.77005e-43	0.314527
BTG1	3.3846e-46	2.28645e-43	0.314086
PTGS2	5.76172e-46	3.72307e-43	0.31331
ETS2	5.9245e-45	3.66875e-42	0.309883
IL1RN	2.0049e-44	1.19187e-41	0.308072
OLR1	2.2378e-44	1.27916e-41	0.307908
NLRP3	6.70975e-44	3.69335e-41	0.306264
LINC00936	1.95521e-42	1.0378e-39	0.30115
TREM1	2.78642e-42	1.42799e-39	0.300606
FTH1	3.37978e-42	1.67434e-39	0.30031
PEBP1	1.89582e-41	9.08891e-39	-0.297645
WTAP	8.54037e-41	3.96647e-38	0.295296
TNFAIP6	1.20795e-40	5.44017e-38	0.294752
NAMPT	2.90274e-40	1.26884e-37	0.29337
CCL3	4.10983e-40	1.74515e-37	0.29282
EHD1	1.0639e-39	4.39213e-37	0.291309
CXCL3	3.71792e-39	1.4934e-36	0.289308
ATP2B1	4.97066e-38	1.94405e-35	0.285107
CCRL2	1.54605e-37	5.89166e-35	0.283246
UPP1	1.03128e-36	3.83172e-34	0.280102
MIR3945HG	1.76056e-36	6.38183e-34	0.279208
VEGFA	2.0128e-36	7.12245e-34	0.278984
CCL3L3	3.83295e-36	1.32477e-33	0.277902
FLNA	5.89038e-36	1.98961e-33	0.277178
LUCAT1	6.90126e-36	2.27926e-33	0.27691
NUMB	7.6491e-36	2.47133e-33	0.276736
KDM6B	1.29742e-35	4.1026e-33	0.275841
APLP2	2.48082e-35	7.68122e-33	0.274738
YBX3	2.61194e-35	7.92217e-33	0.27465
TNFRSF1B	1.28909e-34	3.83168e-32	0.271911
ACSL1	4.56766e-34	1.33107e-31	0.269717
CEBPB	6.37741e-34	1.82271e-31	0.269135
CCL20	9.38814e-34	2.63258e-31	0.268459
G0S2	9.00745e-33	2.47905e-30	0.264465
NDRG2	1.02616e-32	2.77287e-30	-0.264233
RGS1	1.83063e-32	4.77956e-30	-0.263198
CD74	1.8331e-32	4.77956e-30	-0.263196
GSN	2.20286e-32	5.64464e-30	-0.262866
RBKS	3.04902e-32	7.68044e-30	0.262283
TNIP3	2.0212e-31	5.0065e-29	0.258856
PLEK	3.7408e-31	9.11407e-29	0.257729
SYNGR2	5.22858e-31	1.25334e-28	-0.257114
STMN1	7.36091e-31	1.73647e-28	-0.256485
S100A12	7.97429e-31	1.85178e-28	0.256337
HBEGF	1.06382e-30	2.43238e-28	0.255804
LDHB	3.05873e-30	6.88771e-28	-0.253842
MCEMP1	4.39678e-30	9.75298e-28	0.253164
ITGAX	3.21984e-29	7.03725e-27	0.249407
NFATC2	3.5184e-29	7.54027e-27	-0.249238
GCH1	3.55147e-29	7.54027e-27	0.24922
FCAR	5.17792e-29	1.08386e-26	0.248501
HPGDS	1.70261e-28	3.51447e-26	-0.246215
NINJ1	2.86095e-28	5.82458e-26	0.24521
C1QB	4.61044e-28	9.25951e-26	-0.244283
ANPEP	4.84226e-28	9.59543e-26	0.244188
SEMA6B	8.59586e-28	1.68094e-25	0.243067
RP11-670E13.6	1.52094e-27	2.93561e-25	0.241946
SERPINF1	1.76678e-27	3.36639e-25	-0.241651
C1QC	3.37225e-27	6.3441e-25	-0.240373
TNFAIP2	6.39433e-27	1.18791e-24	0.239101
APOBEC3A	1.039e-26	1.90636e-24	0.238131
SPINT2	2.55611e-26	4.63279e-24	-0.236319
HMGN1	2.95415e-26	5.23465e-24	-0.236027
THAP2	2.95862e-26	5.23465e-24	0.236024
HLA-DPA1	1.11436e-25	1.94843e-23	-0.233324
NFKBIA	1.66931e-25	2.8848e-23	0.232494
ATP13A3	3.0172e-25	5.15421e-23	0.231274
SUMO2	3.558e-25	5.94146e-23	-0.230932
LINC01272	3.53905e-25	5.94146e-23	0.230943
CHMP4B	4.47162e-25	7.38414e-23	0.230458
C1QA	9.14602e-25	1.49372e-22	-0.228967
ANXA5	9.78198e-25	1.58022e-22	0.228826
HINT1	1.09379e-24	1.74795e-22	-0.228592
RGS10	1.29774e-24	2.05182e-22	-0.228234
GPCPD1	1.70969e-24	2.67467e-22	0.227654
ARL2	4.05841e-24	6.28293e-22	-0.225827
EFHD2	5.6562e-24	8.66623e-22	0.225121
PNPLA8	7.3e-24	1.10707e-21	0.224577
SRGN	8.06534e-24	1.19867e-21	0.224364
PPIF	7.9971e-24	1.19867e-21	0.224382
GK	8.40795e-24	1.23722e-21	0.224275
PLD4	8.59886e-24	1.2529e-21	-0.224227
ARL6IP5	9.47811e-24	1.36761e-21	-0.224018
FCER1A	1.84097e-23	2.63082e-21	-0.222591
BASP1	2.00721e-23	2.84107e-21	0.222405
PAK1	2.33724e-23	3.27698e-21	-0.222076
CLNS1A	4.76962e-23	6.62487e-21	-0.220528
HLA-DOA	5.71402e-23	7.86313e-21	-0.220134
TNFAIP3	2.15483e-22	2.93808e-20	0.217215
C1orf54	2.71928e-22	3.67399e-20	-0.2167
PNP	3.30512e-22	4.42528e-20	0.216266
HLA-DPB1	3.97869e-22	5.27958e-20	-0.215853
SRP14	5.17981e-22	6.8126e-20	-0.215264
CTSL	5.37132e-22	7.0025e-20	0.215183
TMEM14C	5.62238e-22	7.26607e-20	-0.21508
ITGA5	1.08393e-21	1.38874e-19	0.213606
IRAK2	1.23786e-21	1.5724e-19	0.213306
CD59	1.26533e-21	1.59367e-19	-0.213256
PTMS	1.51867e-21	1.89667e-19	-0.212844
AC058791.1	1.60242e-21	1.9846e-19	0.212722
CLEC4E	1.68205e-21	2.06601e-19	0.212612
HLA-DQA1	2.05313e-21	2.50111e-19	-0.21216
FGR	2.11111e-21	2.55084e-19	0.212097
DENND5A	2.14899e-21	2.57566e-19	0.212056
NUB1	2.26228e-21	2.68976e-19	-0.21194
PPP1R14A	2.82057e-21	3.32692e-19	-0.211437
ACOT7	3.58723e-21	4.19791e-19	-0.210889
FPR1	3.7227e-21	4.3224e-19	0.210804
SLC2A3	4.56816e-21	5.26295e-19	0.210335
OFD1	5.69711e-21	6.51311e-19	-0.209828
PLPP1	8.24303e-21	9.35175e-19	-0.208977
PTPRE	8.50333e-21	9.57398e-19	0.208906
TMSB4X	9.58197e-21	1.06835e-18	-0.20863
NME4	9.63254e-21	1.06835e-18	-0.208617
PKIB	1.04342e-20	1.14869e-18	-0.208432
CCDC85B	1.45563e-20	1.5791e-18	-0.20766
GPR84	1.45262e-20	1.5791e-18	0.207665
SAT1	1.67752e-20	1.80662e-18	0.20733
EIF1	1.78225e-20	1.9056e-18	0.207189
BACH1	2.32915e-20	2.47256e-18	0.206565
SLC40A1	2.80932e-20	2.96115e-18	-0.206126
F3	3.4015e-20	3.56007e-18	0.205677
CD93	3.67924e-20	3.82383e-18	0.205493
CFD	4.65317e-20	4.80246e-18	0.20494
RPS2	4.69336e-20	4.81053e-18	0.20492
FNDC3B	5.05561e-20	5.14633e-18	0.204745
COX5A	6.59014e-20	6.66277e-18	-0.204118
TNF	6.70045e-20	6.72852e-18	0.204079
GATM	7.51097e-20	7.49182e-18	-0.203808
SARAF	8.28589e-20	8.20966e-18	-0.203576
KIF2A	1.0441e-19	1.02764e-17	-0.203026
KYNU	1.07605e-19	1.05212e-17	0.202954
PTGER2	1.1096e-19	1.07784e-17	0.202881
LILRB2	1.15174e-19	1.1115e-17	0.202792
DBI	1.42584e-19	1.36715e-17	-0.202283
PPIB	1.50954e-19	1.43812e-17	-0.202146
THBS1	1.54609e-19	1.46356e-17	0.202089
CCL4	1.56564e-19	1.47269e-17	0.202059
DNASE1L3	1.63829e-19	1.53133e-17	-0.20195
CLECL1	1.89413e-19	1.75941e-17	-0.201603
LSM2	2.00278e-19	1.83736e-17	-0.201469
NEAT1	1.99864e-19	1.83736e-17	0.201474
ANKRD36B	2.06581e-19	1.88356e-17	-0.201395
S100A6	2.70709e-19	2.45322e-17	0.200744
CFLAR	2.77437e-19	2.49895e-17	0.200685
RNF19B	3.29635e-19	2.95123e-17	0.200269
CCND1	3.99051e-19	3.55132e-17	-0.199807
LRP1	4.25135e-19	3.76093e-17	0.199654
UBE2I	4.95967e-19	4.36157e-17	-0.19928
RILPL2	5.35886e-19	4.68491e-17	0.199092
VOPP1	5.79683e-19	5.03816e-17	-0.198901
C5AR1	5.84836e-19	5.05339e-17	0.198879
MCL1	6.495e-19	5.5797e-17	0.198624
STXBP2	7.92556e-19	6.76952e-17	0.198138
LYZ	8.35099e-19	7.09214e-17	0.19801
C1orf186	9.03345e-19	7.62814e-17	-0.197818
TUBA1B	1.12011e-18	9.40515e-17	-0.197291
IL6R	1.27365e-18	1.06343e-16	0.196976
MARCO	1.38166e-18	1.14716e-16	0.196776
AKR1B1	1.42851e-18	1.17947e-16	-0.196694
LCP2	1.84816e-18	1.51753e-16	0.196058
IVNS1ABP	1.86522e-18	1.52313e-16	0.196036
SLC7A5	1.88255e-18	1.52888e-16	0.196013
C15orf48	1.95245e-18	1.57703e-16	0.195923
NPM1	2.07879e-18	1.67e-16	-0.195768
SCAMP2	2.10391e-18	1.6811e-16	-0.195738
IL10	2.73263e-18	2.17178e-16	0.19509
PDE4DIP	3.10346e-18	2.45338e-16	0.194773
CIRBP	3.17663e-18	2.47178e-16	-0.194716
NCF2	3.17063e-18	2.47178e-16	0.19472
FOSL2	3.15751e-18	2.47178e-16	0.194731
APEX1	3.29048e-18	2.54463e-16	-0.194628
TSEN54	3.30449e-18	2.54463e-16	-0.194617
DSE	3.44132e-18	2.63634e-16	0.194516
IL1A	3.98039e-18	3.03367e-16	0.194153
TLR2	4.719e-18	3.57825e-16	0.193728
ABCC4	4.90496e-18	3.70038e-16	-0.193631
PIM3	5.79046e-18	4.34635e-16	0.193216
S100B	7.55293e-18	5.64079e-16	-0.192548
TBC1D4	8.1004e-18	6.0194e-16	-0.192371
PLIN2	8.20926e-18	6.06995e-16	0.192338
SLC18A2	9.8348e-18	7.23588e-16	-0.191882
CDA	1.18607e-17	8.68342e-16	0.191408
PSMG2	1.22358e-17	8.91416e-16	-0.191329
TSPAN13	1.39631e-17	1.01229e-15	-0.190994
APH1A	1.42122e-17	1.02214e-15	-0.190949
SEPT11	1.42366e-17	1.02214e-15	-0.190945
TXNL1	1.77033e-17	1.26493e-15	-0.19039
PSIP1	1.78164e-17	1.26692e-15	-0.190374
SLC43A2	1.81992e-17	1.28798e-15	0.19032
CD55	1.88515e-17	1.32783e-15	0.19023
ALOX5AP	2.02894e-17	1.42237e-15	-0.190043
OSTC	2.77207e-17	1.9342e-15	-0.189244
LDLR	2.847e-17	1.9772e-15	0.189176
ABL2	2.91956e-17	2.01817e-15	0.189111
PARP1	3.08666e-17	2.12379e-15	-0.188968
MMP19	3.12707e-17	2.14168e-15	0.188935
MRPL34	3.89729e-17	2.65695e-15	-0.188369
MPC2	4.04229e-17	2.74322e-15	-0.188275
FLT1	4.40875e-17	2.97831e-15	0.188051
SPAG9	4.73723e-17	3.18573e-15	0.187865
LILRA5	5.36338e-17	3.59057e-15	0.187544
SPIB	6.03987e-17	4.02531e-15	-0.187236
MAP2K3	6.41821e-17	4.25837e-15	0.187079
SLC38A1	6.7225e-17	4.44044e-15	-0.186959
CLNK	8.12714e-17	5.34449e-15	-0.186465
AXL	9.21396e-17	6.0325e-15	-0.186138
HIST1H4C	9.40652e-17	6.13157e-15	-0.186084
ATXN10	1.00408e-16	6.5164e-15	-0.185914
CCT2	1.03527e-16	6.66069e-15	-0.185834
PLK3	1.03391e-16	6.66069e-15	0.185837
SEMA7A	1.05938e-16	6.78641e-15	-0.185774
DDX60L	1.10997e-16	7.08001e-15	0.185652
TLN1	1.14522e-16	7.2736e-15	0.18557
MXD1	1.2078e-16	7.63842e-15	0.185431
TSPAN15	1.25142e-16	7.8808e-15	-0.185338
CCNB1IP1	1.59117e-16	9.97808e-15	-0.184707
UFC1	1.62018e-16	1.01173e-14	-0.18466
ARHGAP15	2.23542e-16	1.39008e-14	-0.183811
THBD	2.47487e-16	1.53257e-14	0.183542
LAG3	2.67384e-16	1.6489e-14	-0.183337
EPB41L2	2.78504e-16	1.71038e-14	-0.183229
LINC01420	2.82365e-16	1.72696e-14	-0.183192
DUSP6	2.86755e-16	1.74662e-14	0.183151
PPIA	2.91376e-16	1.76752e-14	-0.183109
RCN2	3.4961e-16	2.11216e-14	-0.182625
TMEM14A	3.78677e-16	2.2785e-14	-0.182412
HMGN3	3.93262e-16	2.35672e-14	-0.182312
KPNA2	4.09162e-16	2.44216e-14	-0.182206
NME2	4.15274e-16	2.46872e-14	-0.182166
ELL2	4.23404e-16	2.50703e-14	0.182115
MAPRE2	4.37036e-16	2.57747e-14	-0.18203
MCUR1	4.58558e-16	2.69318e-14	-0.181902
SPHK1	4.6028e-16	2.69318e-14	0.181892
EBI3	4.96084e-16	2.89129e-14	-0.181691
FAM110A	5.05198e-16	2.93291e-14	-0.181643
ABCA1	5.09628e-16	2.94712e-14	0.181619
CD1E	5.12385e-16	2.95158e-14	-0.181605
PFKFB3	5.14723e-16	2.9536e-14	0.181593
C11orf58	5.17496e-16	2.95808e-14	-0.181578
VDAC3	6.33759e-16	3.60878e-14	-0.181035
SUMF2	6.46516e-16	3.66737e-14	-0.180981
ARHGDIB	6.56875e-16	3.71197e-14	-0.180939
HDC	7.16762e-16	4.03505e-14	-0.180704
HLA-DQB1	7.44881e-16	4.17752e-14	-0.1806
GRSF1	7.48031e-16	4.17941e-14	-0.180589
CCDC50	7.77213e-16	4.32619e-14	-0.180486
EEF1G	8.17099e-16	4.53124e-14	-0.180351
CCDC12	8.84819e-16	4.88855e-14	-0.180136
GPR34	1.03257e-15	5.68372e-14	-0.179719
MAT2B	1.25546e-15	6.88512e-14	-0.179189
CAPG	1.32411e-15	7.23491e-14	-0.179045
ZEB2	1.41738e-15	7.71613e-14	0.17886
RHOF	1.43245e-15	7.76971e-14	-0.178831
DNAAF1	1.74997e-15	9.45749e-14	0.178286
HIF1A	1.76521e-15	9.50527e-14	0.178262
PSMB5	1.88833e-15	1.01315e-13	-0.178078
TSTD1	2.01947e-15	1.07962e-13	-0.177895
IRG1	2.0477e-15	1.09078e-13	0.177857
MESDC2	2.15637e-15	1.14457e-13	-0.177715
HLA-DOB	2.26642e-15	1.1987e-13	-0.177579
UVRAG	2.32273e-15	1.22413e-13	-0.177512
LIMA1	2.46158e-15	1.29272e-13	-0.177352
SCNM1	2.5206e-15	1.31906e-13	-0.177287
LAMTOR1	2.56367e-15	1.33614e-13	-0.177241
MT-ND4L	2.57123e-15	1.33614e-13	-0.177233
ARL4C	2.65957e-15	1.37245e-13	-0.17714
CTB-61M7.2	2.65949e-15	1.37245e-13	0.17714
COPS3	2.69107e-15	1.3839e-13	-0.177108
NGRN	2.81752e-15	1.44393e-13	-0.176981
RAPGEF2	2.97486e-15	1.51933e-13	0.176832
HVCN1	3.67075e-15	1.86831e-13	-0.176253
IL18	4.63913e-15	2.35313e-13	-0.175605
NDUFV1	4.77129e-15	2.41194e-13	-0.175527
MDH1	4.825e-15	2.42983e-13	-0.175496
C12orf45	4.85225e-15	2.42983e-13	-0.175481
SPCS1	4.85573e-15	2.42983e-13	-0.175479
PPIG	5.22587e-15	2.60627e-13	-0.175275
TPSAB1	5.89275e-15	2.92903e-13	-0.174941
SUSD3	5.94809e-15	2.94668e-13	-0.174915
SLC25A5	6.03377e-15	2.9792e-13	-0.174875
ENPP2	6.19078e-15	3.0407e-13	-0.174804
TPSD1	6.19925e-15	3.0407e-13	-0.1748
C14orf166	6.80013e-15	3.32446e-13	-0.174542
KIT	7.27445e-15	3.54469e-13	-0.174354
HLA-DRB1	7.96716e-15	3.86954e-13	-0.1741
PDE4B	8.15338e-15	3.94709e-13	0.174035
DYNLL1	8.6087e-15	4.15398e-13	-0.173883
S100A4	8.99566e-15	4.32665e-13	0.17376
IL1RL1	9.04885e-15	4.33819e-13	-0.173743
CDC123	9.33832e-15	4.46258e-13	-0.173655
CCL4L2	1.33902e-14	6.37839e-13	0.172642
CST7	1.39659e-14	6.63134e-13	-0.172523
ZDHHC12	1.41411e-14	6.69315e-13	-0.172488
CD1C	1.42671e-14	6.73137e-13	-0.172463
CHD9	1.53096e-14	7.20035e-13	-0.172263
LAMP3	1.86505e-14	8.74398e-13	-0.171705
PTGES3	1.98606e-14	9.26526e-13	-0.171526
PTX3	1.98871e-14	9.26526e-13	0.171522
CALM2	2.04762e-14	9.50991e-13	-0.171439
GSTO1	2.11968e-14	9.81391e-13	0.171341
SERPINB9	2.13053e-14	9.83352e-13	0.171327
NOP58	2.1545e-14	9.88962e-13	-0.171295
CD9	2.15599e-14	9.88962e-13	-0.171293
PPM1G	2.44517e-14	1.11816e-12	-0.170935
A2M	2.68901e-14	1.22589e-12	-0.170664
TNIP1	2.95078e-14	1.34111e-12	0.170398
PARK7	2.96151e-14	1.34131e-12	-0.170388
UQCR10	2.96926e-14	1.34131e-12	-0.17038
CD48	2.98722e-14	1.34534e-12	0.170363
GNPTAB	3.21494e-14	1.44352e-12	-0.170153
KMO	3.24053e-14	1.45062e-12	0.17013
LINC00996	3.39432e-14	1.51491e-12	-0.169997
AKR1A1	3.4184e-14	1.52109e-12	-0.169977
CTSC	3.44637e-14	1.52895e-12	-0.169954
LPCAT1	3.77686e-14	1.67059e-12	0.169691
PLA2G16	3.82301e-14	1.68598e-12	-0.169656
TPSB2	4.19159e-14	1.84306e-12	-0.169392
TMEM109	4.49698e-14	1.97151e-12	-0.169189
ZFYVE16	4.91533e-14	2.14858e-12	0.168933
SEPT6	5.12666e-14	2.23053e-12	-0.168812
WBSCR22	5.13283e-14	2.23053e-12	-0.168808
PILRA	5.23208e-14	2.26703e-12	0.168753
ECHS1	5.55682e-14	2.40074e-12	-0.168579
SNRPD1	6.05142e-14	2.60684e-12	-0.168332
RETN	6.36767e-14	2.73515e-12	0.168185
RNPS1	6.42972e-14	2.75385e-12	-0.168157
LTB	6.75427e-14	2.88454e-12	-0.168014
MRPS12	6.78989e-14	2.89144e-12	-0.167999
HLA-DMA	7.48366e-14	3.1721e-12	-0.167716
GATA2	7.49163e-14	3.1721e-12	-0.167713
PTMA	7.76756e-14	3.27959e-12	-0.167608
TMEM159	7.92757e-14	3.32882e-12	-0.167549
CPA3	7.92897e-14	3.32882e-12	-0.167548
MS4A2	8.06636e-14	3.37696e-12	-0.167498
HOXB2	8.16597e-14	3.40906e-12	-0.167462
JAK1	8.20381e-14	3.41527e-12	0.167449
HLA-DRA	8.64262e-14	3.58789e-12	-0.167297
KRTCAP2	9.07737e-14	3.75788e-12	-0.167154
SFPQ	9.4276e-14	3.89203e-12	0.167044
ERP29	1.01413e-13	4.17507e-12	-0.166831
NME3	1.04792e-13	4.30226e-12	-0.166735
ADAM28	1.09563e-13	4.48575e-12	-0.166605
SLC25A39	1.11743e-13	4.56243e-12	-0.166547
NUDT14	1.13006e-13	4.60135e-12	-0.166514
DENND1B	1.1526e-13	4.68033e-12	-0.166456
ANAPC5	1.16578e-13	4.72093e-12	-0.166423
LILRA2	1.18167e-13	4.77227e-12	0.166384
SPATS2	1.22931e-13	4.9512e-12	-0.166268
HMGN2	1.25536e-13	5.04249e-12	-0.166206
SHMT2	1.26481e-13	5.06673e-12	-0.166184
DUSP11	1.2772e-13	5.10263e-12	-0.166156
ATG4C	1.29727e-13	5.16892e-12	-0.16611
LMNA	1.33682e-13	5.31223e-12	-0.166022
CYP1B1	1.39005e-13	5.50904e-12	0.165907
RSL1D1	1.49994e-13	5.92876e-12	-0.165683
HLA-DMB	1.72059e-13	6.76847e-12	-0.165279
TMEM230	1.72149e-13	6.76847e-12	-0.165278
MPHOSPH10	1.75666e-13	6.88852e-12	-0.165218
RWDD1	1.77511e-13	6.94253e-12	-0.165187
MRPS34	1.80748e-13	7.05059e-12	-0.165134
TESPA1	1.92664e-13	7.49574e-12	-0.164945
RAB9A	1.97043e-13	7.62911e-12	-0.164879
NUP54	1.97119e-13	7.62911e-12	-0.164878
SESTD1	2.07723e-13	8.01864e-12	0.164723
IL2RG	2.15198e-13	8.28568e-12	-0.164618
PLEK2	2.15769e-13	8.2862e-12	-0.16461
SERPINB2	2.38707e-13	9.14345e-12	0.164311
HNRNPA1	2.39543e-13	9.1519e-12	-0.1643
RAP2B	2.46697e-13	9.40107e-12	-0.164213
CYBA	2.49931e-13	9.49992e-12	0.164174
NOCT	2.58969e-13	9.81835e-12	0.164069
CRBN	2.63009e-13	9.94618e-12	-0.164023
SEC22C	2.68924e-13	1.0144e-11	-0.163957
IER3IP1	2.73199e-13	1.02792e-11	-0.16391
ARPC5L	2.7537e-13	1.03311e-11	-0.163886
RPN2	2.7597e-13	1.03311e-11	-0.16388
TMED10	2.89442e-13	1.08082e-11	-0.163738
FBXO7	2.93415e-13	1.09292e-11	-0.163697
PRIM2	2.97538e-13	1.1055e-11	-0.163656
MTF1	3.00536e-13	1.11386e-11	0.163626
IDH1	3.04007e-13	1.12392e-11	-0.163592
RHOC	3.15292e-13	1.16274e-11	-0.163483
CACYBP	3.17895e-13	1.16945e-11	-0.163458
C1QBP	3.20682e-13	1.17678e-11	-0.163432
TCTN3	3.22293e-13	1.17978e-11	-0.163417
IDH2	3.23363e-13	1.18079e-11	-0.163407
TMEM243	3.42311e-13	1.24692e-11	-0.163237
SERBP1	3.4749e-13	1.26269e-11	-0.163193
NFKB1	3.66492e-13	1.32849e-11	0.163033
TOMM5	3.73532e-13	1.35071e-11	-0.162977
ATP6V0A2	4.01486e-13	1.44827e-11	-0.16276
ITM2B	4.20043e-13	1.51155e-11	-0.162625
DNAJC9	4.22961e-13	1.51837e-11	-0.162604
CBR1	4.27598e-13	1.53132e-11	-0.162572
P2RY10	4.57955e-13	1.63609e-11	-0.162366
FAM175B	4.69963e-13	1.67496e-11	-0.162288
SMC4	4.72553e-13	1.67615e-11	-0.162271
CFP	4.71746e-13	1.67615e-11	0.162277
NDUFB7	4.80701e-13	1.70099e-11	-0.16222
MT-ND2	4.83891e-13	1.70821e-11	0.1622
FRMD4A	4.87505e-13	1.7169e-11	-0.162178
SCOC	4.95072e-13	1.73942e-11	-0.162131
MMP12	4.97851e-13	1.74506e-11	-0.162115
CLIC2	5.20819e-13	1.82127e-11	-0.161979
FPR2	5.22822e-13	1.82399e-11	0.161967
RAB14	5.2862e-13	1.83989e-11	-0.161934
IL6	5.45981e-13	1.89588e-11	0.161837
H3F3A	5.72306e-13	1.98266e-11	0.161695
MRPL38	5.75916e-13	1.99053e-11	-0.161676
EPB41L3	5.82495e-13	2.00859e-11	0.161642
RHOG	6.25312e-13	2.15125e-11	-0.161427
NCOR1	6.6172e-13	2.27124e-11	-0.161256
C6orf48	6.85265e-13	2.34664e-11	-0.161151
PPIH	7.11406e-13	2.43056e-11	-0.161037
NET1	7.30136e-13	2.48883e-11	-0.160959
SUCLG1	7.65924e-13	2.60484e-11	-0.160814
ANP32E	7.7292e-13	2.62263e-11	-0.160786
RSU1	8.29603e-13	2.80855e-11	-0.160571
P2RY14	8.52142e-13	2.8783e-11	-0.16049
TAF10	8.6375e-13	2.9109e-11	0.160449
TRAF4	8.91165e-13	2.99649e-11	-0.160354
UBLCP1	8.98568e-13	3.01456e-11	-0.160328
CS	9.14166e-13	3.05999e-11	-0.160276
DBNDD2	9.28082e-13	3.09958e-11	-0.16023
VMO1	9.77659e-13	3.25784e-11	-0.160072
SIGLEC6	1.00709e-12	3.3484e-11	-0.159981
PSMA5	1.01244e-12	3.35867e-11	-0.159965
YEATS4	1.04138e-12	3.44698e-11	-0.159879
LMO4	1.06429e-12	3.51501e-11	-0.159813
NXT1	1.0748e-12	3.54183e-11	-0.159783
MPV17	1.08076e-12	3.55361e-11	-0.159766
TK1	1.09907e-12	3.60582e-11	-0.159714
CDK4	1.14384e-12	3.74442e-11	-0.159592
SEC11C	1.18068e-12	3.85653e-11	-0.159496
TPD52	1.21182e-12	3.942e-11	-0.159416
SNX6	1.21215e-12	3.942e-11	-0.159415
DSTN	1.23074e-12	3.99371e-11	-0.159368
HMGB1	1.27818e-12	4.13862e-11	-0.159253
GLOD4	1.34861e-12	4.35719e-11	-0.159088
TCEA1	1.43125e-12	4.61415e-11	-0.158906
MAOB	1.4702e-12	4.72945e-11	-0.158823
LSM4	1.49503e-12	4.79896e-11	-0.158772
EID1	1.50408e-12	4.81343e-11	-0.158753
RP11-213H15.4	1.50602e-12	4.81343e-11	0.158749
FAM60A	1.51125e-12	4.8198e-11	-0.158739
RAD51C	1.52212e-12	4.84406e-11	-0.158717
PTDSS1	1.5538e-12	4.93432e-11	-0.158653
SRRM2	1.68195e-12	5.32989e-11	0.15841
RPL35	1.79148e-12	5.66489e-11	-0.158215
MYO1G	1.92809e-12	6.08393e-11	0.157988
DCK	1.99035e-12	6.26707e-11	-0.15789
TMED9	2.07357e-12	6.50274e-11	-0.157764
CCT3	2.07395e-12	6.50274e-11	-0.157763
HSD17B7	2.10548e-12	6.58773e-11	-0.157716
NSMCE1	2.13133e-12	6.65458e-11	-0.157679
SNRPD2	2.14132e-12	6.67176e-11	-0.157664
ARHGAP25	2.15736e-12	6.70769e-11	-0.157641
AASDHPPT	2.21621e-12	6.87628e-11	-0.157558
TRIM25	2.27815e-12	7.05373e-11	0.157472
LTC4S	2.47396e-12	7.64407e-11	-0.157217
SEPT7	2.49329e-12	7.68782e-11	-0.157192
C14orf1	2.5495e-12	7.84487e-11	-0.157123
RAB30	2.66149e-12	8.17253e-11	-0.15699
ITGB7	2.66776e-12	8.17489e-11	-0.156982
KDELR1	2.78288e-12	8.51013e-11	-0.156851
S100A10	2.80598e-12	8.54559e-11	0.156825
TPT1	2.80192e-12	8.54559e-11	0.15683
GIT2	2.86045e-12	8.69366e-11	-0.156766
TXNIP	3.04493e-12	9.23547e-11	-0.156571
ELAVL4	3.09573e-12	9.3704e-11	-0.156519
CSRP1	3.10924e-12	9.39217e-11	-0.156506
HSP90B1	3.2301e-12	9.73748e-11	-0.156387
HAUS1	3.36681e-12	1.01291e-10	-0.156257
BTK	3.62869e-12	1.08949e-10	-0.156023
AC013461.1	3.71731e-12	1.11384e-10	0.155948
LMBR1L	3.82018e-12	1.14237e-10	-0.155862
ARL8B	3.84935e-12	1.14878e-10	0.155839
ABI3	3.87342e-12	1.15364e-10	-0.155819
AK3	3.94616e-12	1.17296e-10	-0.155761
NUCKS1	4.05283e-12	1.20226e-10	-0.155677
VAMP8	4.0974e-12	1.21306e-10	-0.155643
IMP3	4.11674e-12	1.21636e-10	-0.155628
NIT2	4.51489e-12	1.33135e-10	-0.155338
NDUFA5	4.54556e-12	1.33775e-10	-0.155317
GPR65	4.59815e-12	1.35055e-10	-0.155281
HINT2	4.71595e-12	1.38242e-10	-0.155202
SMARCE1	4.76516e-12	1.39409e-10	-0.155169
B4GALT5	4.81156e-12	1.4049e-10	0.155138
RPA2	4.84013e-12	1.41047e-10	-0.15512
TCERG1	4.9849e-12	1.44768e-10	-0.155027
ICAM1	4.98728e-12	1.44768e-10	0.155026
THYN1	5.01619e-12	1.45167e-10	-0.155007
CTNNB1	5.02059e-12	1.45167e-10	0.155005
VWA5A	5.09646e-12	1.46982e-10	-0.154957
ADH5	5.10313e-12	1.46982e-10	-0.154953
EIF4A2	5.19869e-12	1.49445e-10	-0.154895
SEPP1	5.35199e-12	1.53555e-10	-0.154803
GALM	5.40834e-12	1.54872e-10	-0.15477
EIF2AK4	5.53251e-12	1.58123e-10	-0.154699
PTTG1	5.658e-12	1.614e-10	-0.154628
BST2	5.75707e-12	1.63911e-10	-0.154573
PCBD1	5.7841e-12	1.64366e-10	-0.154558
PHLDA1	5.91212e-12	1.67683e-10	0.154489
ERN1	5.98492e-12	1.69425e-10	0.15445
PRMT2	6.03858e-12	1.70619e-10	-0.154422
PPA1	6.54628e-12	1.84612e-10	-0.154167
CISD2	7.89918e-12	2.22344e-10	-0.153571
BEX4	8.37895e-12	2.35403e-10	-0.153384
SNX5	8.76214e-12	2.45482e-10	-0.153241
KIAA0101	8.77075e-12	2.45482e-10	-0.153238
MRPS33	8.8128e-12	2.46195e-10	-0.153223
TOR2A	9.25588e-12	2.58088e-10	-0.153067
STAP1	9.30382e-12	2.58455e-10	-0.15305
RYBP	9.29512e-12	2.58455e-10	0.153053
SLC45A3	9.41868e-12	2.61157e-10	-0.153011
PECR	9.45577e-12	2.61698e-10	-0.152998
A1BG	9.49829e-12	2.62386e-10	-0.152984
FRMD4B	9.88685e-12	2.72613e-10	-0.152856
SERPINH1	9.91518e-12	2.72888e-10	-0.152847
APOC1	1.0078e-11	2.76856e-10	-0.152795
OAZ1	1.02152e-11	2.80108e-10	0.152752
PA2G4	1.05386e-11	2.88442e-10	-0.152652
DCTPP1	1.07383e-11	2.93192e-10	-0.152592
MRPL17	1.07516e-11	2.93192e-10	-0.152588
LGALS3BP	1.10533e-11	3.0087e-10	-0.1525
SDHD	1.11007e-11	3.01608e-10	-0.152486
ATP1B3	1.12102e-11	3.04026e-10	0.152455
CFAP97	1.13583e-11	3.0748e-10	-0.152413
ILKAP	1.15855e-11	3.13061e-10	-0.152349
TMEM9B	1.16162e-11	3.13322e-10	-0.152341
FDFT1	1.2151e-11	3.27151e-10	-0.152196
NBPF26	1.2312e-11	3.30887e-10	0.152154
SNX2	1.25777e-11	3.37418e-10	-0.152086
MARS	1.26268e-11	3.38125e-10	-0.152073
MCOLN2	1.34351e-11	3.59123e-10	-0.151874
NEMF	1.37551e-11	3.67016e-10	-0.151798
MAP4K1	1.39324e-11	3.71082e-10	-0.151757
AKAP9	1.41117e-11	3.75185e-10	-0.151716
OSBPL9	1.42984e-11	3.79469e-10	-0.151674
UPF2	1.44475e-11	3.82743e-10	-0.15164
APIP	1.48585e-11	3.92931e-10	-0.15155
IRAK3	1.51819e-11	4.00769e-10	0.151481
CD1A	1.54425e-11	4.06926e-10	-0.151426
C9orf78	1.55283e-11	4.08464e-10	-0.151408
TSN	1.65409e-11	4.34331e-10	-0.151204
MAX	1.69136e-11	4.43333e-10	-0.151132
TMEM37	1.78374e-11	4.66724e-10	-0.15096
HLA-DQB2	1.83754e-11	4.79957e-10	-0.150864
GIMAP1	1.84946e-11	4.82223e-10	-0.150843
FN3K	1.86591e-11	4.85212e-10	-0.150815
PDRG1	1.86746e-11	4.85212e-10	-0.150812
CELF2	1.87073e-11	4.85214e-10	-0.150806
ANP32B	1.88696e-11	4.88571e-10	-0.150778
CNOT10	1.93346e-11	4.99739e-10	-0.1507
EMP3	1.94636e-11	5.02202e-10	0.150678
EIF3D	1.9548e-11	5.03506e-10	-0.150664
LUC7L2	2.17595e-11	5.59499e-10	-0.150316
ZWINT	2.24724e-11	5.7683e-10	-0.150212
NTRK1	2.25519e-11	5.77874e-10	-0.1502
HYI	2.26957e-11	5.80558e-10	-0.150179
PDHB	2.3612e-11	6.02957e-10	-0.150051
C3orf38	2.48445e-11	6.32541e-10	-0.149885
FAM105A	2.48556e-11	6.32541e-10	-0.149884
HSPB1	2.63893e-11	6.70423e-10	-0.149689
TMC8	2.66345e-11	6.74946e-10	-0.149658
TRAF1	2.66582e-11	6.74946e-10	0.149656
PTGS1	2.71999e-11	6.87491e-10	-0.14959
B2M	2.72485e-11	6.87552e-10	-0.149584
TRAFD1	2.75354e-11	6.93612e-10	-0.14955
ATP5C1	2.76368e-11	6.94989e-10	-0.149538
DCXR	2.77253e-11	6.96036e-10	-0.149527
GDI2	2.83441e-11	7.1037e-10	-0.149455
ARL2BP	2.95646e-11	7.39713e-10	-0.149318
MTHFD1	2.9662e-11	7.40901e-10	-0.149307
GSTM4	2.9947e-11	7.44305e-10	-0.149276
NUPL2	2.99485e-11	7.44305e-10	-0.149275
GNB2	2.98688e-11	7.44305e-10	0.149284
MEF2C	3.00166e-11	7.44753e-10	-0.149268
NDUFS8	3.14601e-11	7.79267e-10	-0.149114
HERPUD1	3.19973e-11	7.91254e-10	-0.149059
CNRIP1	3.23492e-11	7.97504e-10	-0.149023
RTCB	3.23573e-11	7.97504e-10	-0.149022
PPHLN1	3.24811e-11	7.99229e-10	-0.14901
KDSR	3.25542e-11	7.99703e-10	-0.149002
PBXIP1	3.33695e-11	8.1838e-10	-0.148921
RGS13	3.36792e-11	8.24612e-10	-0.148891
TLR3	3.37449e-11	8.24862e-10	-0.148885
DAB2	3.44399e-11	8.4047e-10	-0.148818
GORASP2	3.5158e-11	8.5643e-10	-0.14875
CNIH1	3.52092e-11	8.5643e-10	-0.148745
POGLUT1	3.55275e-11	8.61959e-10	-0.148716
TM2D2	3.55525e-11	8.61959e-10	-0.148714
DCAF7	3.59622e-11	8.70472e-10	-0.148676
GNAO1	3.64805e-11	8.81581e-10	-0.148629
SVIP	3.754e-11	9.05714e-10	-0.148535
PRDX1	3.78274e-11	9.11167e-10	-0.14851
INHBA	3.8176e-11	9.16593e-10	0.14848
CSF3R	3.81602e-11	9.16593e-10	0.148481
PAGR1	3.85444e-11	9.23947e-10	-0.148448
ELOVL1	3.91037e-11	9.35843e-10	-0.148401
SMC2	3.99809e-11	9.55298e-10	-0.148328
CNBP	4.15333e-11	9.908e-10	-0.148202
SNRPC	4.23474e-11	1.00699e-09	-0.148138
NFKBIZ	4.23436e-11	1.00699e-09	0.148139
ELMO1	4.25463e-11	1.0101e-09	-0.148123
PMPCB	4.33372e-11	1.02724e-09	-0.148062
CDKN2C	4.42438e-11	1.04706e-09	-0.147994
ENSA	4.47022e-11	1.05622e-09	-0.14796
ZNF22	4.5009e-11	1.06178e-09	-0.147937
SLC25A38	4.60091e-11	1.08366e-09	-0.147865
AGO2	4.86982e-11	1.14518e-09	0.147677
ILK	4.92985e-11	1.15746e-09	-0.147637
PLA2G15	5.14514e-11	1.20481e-09	-0.147495
GRB2	5.14774e-11	1.20481e-09	0.147494
EPHX1	5.16883e-11	1.20668e-09	-0.14748
OSTF1	5.17947e-11	1.20668e-09	-0.147473
RNF114	5.18009e-11	1.20668e-09	-0.147473
IGFBP4	5.2506e-11	1.22119e-09	-0.147428
ATP6V0E1	5.28606e-11	1.22752e-09	-0.147406
TNFAIP8L2	5.31164e-11	1.23154e-09	-0.14739
RBBP7	5.37547e-11	1.2444e-09	-0.14735
ZNF823	5.41364e-11	1.25128e-09	-0.147327
ARFGAP2	5.48251e-11	1.26523e-09	-0.147285
YTHDF2	5.50941e-11	1.26947e-09	-0.147269
TEX264	5.76542e-11	1.3264e-09	-0.147118
ZFAND1	5.80187e-11	1.33273e-09	-0.147097
SERPINF2	5.86691e-11	1.34559e-09	-0.14706
TOR3A	6.10405e-11	1.39782e-09	-0.146929
ENTPD1	6.24134e-11	1.42706e-09	-0.146855
CDKN1B	6.33286e-11	1.44576e-09	-0.146806
CSNK2A1	6.40182e-11	1.45926e-09	-0.14677
SLBP	6.43709e-11	1.46505e-09	-0.146752
SOCS3	6.52645e-11	1.48312e-09	0.146706
DDOST	6.64839e-11	1.50852e-09	-0.146645
PPT1	6.79525e-11	1.5395e-09	-0.146572
WDR41	6.96487e-11	1.57552e-09	-0.14649
TCEAL4	7.05684e-11	1.5939e-09	-0.146446
HADH	7.20057e-11	1.62097e-09	-0.146379
DUT	7.20941e-11	1.62097e-09	-0.146375
LIMS1	7.20016e-11	1.62097e-09	0.146379
RFC2	7.33103e-11	1.64583e-09	-0.146319
SF3B6	7.51272e-11	1.68407e-09	-0.146237
MAGED2	7.78536e-11	1.74256e-09	-0.146118
VPS29	7.90108e-11	1.7658e-09	-0.146069
BCLAF1	7.95164e-11	1.77443e-09	-0.146048
FILIP1L	7.98167e-11	1.77847e-09	-0.146035
PAPD4	8.02093e-11	1.78454e-09	-0.146019
DST	8.04872e-11	1.78804e-09	-0.146007
ACAP1	8.1918e-11	1.81711e-09	-0.145948
TIA1	8.44036e-11	1.86946e-09	-0.145848
LAPTM4A	8.85032e-11	1.95734e-09	-0.145689
PTRH2	9.20629e-11	2.03029e-09	-0.145557
DDX24	9.20746e-11	2.03029e-09	-0.145557
OCIAD1	9.24776e-11	2.03425e-09	-0.145542
TSPAN4	9.25282e-11	2.03425e-09	-0.14554
RNF34	9.38461e-11	2.06018e-09	-0.145493
VPS37B	9.43736e-11	2.0687e-09	0.145474
CCR7	9.51411e-11	2.08246e-09	-0.145447
ARL5A	9.8869e-11	2.16087e-09	-0.145318
PGM2	1.00535e-10	2.19404e-09	-0.145261
SLCO2B1	1.02243e-10	2.22807e-09	-0.145205
SEPT2	1.02809e-10	2.23711e-09	-0.145186
CTTNBP2	1.04211e-10	2.2643e-09	-0.145141
TNFSF14	1.04368e-10	2.2644e-09	0.145136
PRMT1	1.08739e-10	2.35579e-09	-0.144998
NOA1	1.09715e-10	2.37348e-09	-0.144968
PDXK	1.1095e-10	2.39671e-09	0.14493
MARCKS	1.12308e-10	2.42253e-09	0.144889
PON2	1.1256e-10	2.42445e-09	-0.144881
IGF1	1.19663e-10	2.57212e-09	-0.144675
NCL	1.19762e-10	2.57212e-09	-0.144672
CCT8	1.202e-10	2.57779e-09	-0.14466
SAV1	1.23472e-10	2.64416e-09	0.144569
CWC15	1.23757e-10	2.64644e-09	-0.144561
IMP4	1.24466e-10	2.65778e-09	-0.144542
SRSF11	1.27573e-10	2.72021e-09	-0.144459
RPSA	1.33523e-10	2.84301e-09	-0.144305
CNN2	1.39432e-10	2.96457e-09	-0.144158
MCM3	1.43202e-10	3.04038e-09	-0.144068
FAM162A	1.45225e-10	3.07894e-09	-0.14402
MRPL57	1.48928e-10	3.15295e-09	-0.143935
DAPP1	1.52299e-10	3.21516e-09	-0.143859
MEFV	1.52158e-10	3.21516e-09	0.143862
COQ5	1.5751e-10	3.32044e-09	-0.143745
RPL14	1.58374e-10	3.33394e-09	-0.143726
NUDCD2	1.59709e-10	3.35728e-09	-0.143698
NDUFA8	1.60713e-10	3.37362e-09	-0.143676
CKS1B	1.62329e-10	3.40088e-09	-0.143642
CCND3	1.6247e-10	3.40088e-09	-0.143639
PLD3	1.6457e-10	3.43999e-09	-0.143596
ADAP2	1.64889e-10	3.44183e-09	-0.143589
RHNO1	1.65351e-10	3.44663e-09	-0.14358
SKA2	1.68773e-10	3.51304e-09	-0.14351
DNAJC19	1.71853e-10	3.57213e-09	-0.143449
FIP1L1	1.72726e-10	3.58526e-09	-0.143431
OLA1	1.75579e-10	3.6394e-09	-0.143376
EMC2	1.79702e-10	3.71451e-09	-0.143297
DMXL2	1.79515e-10	3.71451e-09	0.1433
MAD2L1	1.8053e-10	3.72643e-09	-0.143281
TMEM160	1.81961e-10	3.75076e-09	-0.143254
MRPL50	1.82525e-10	3.75719e-09	-0.143243
UGCG	1.89658e-10	3.88813e-09	-0.143113
CHCHD1	1.89671e-10	3.88813e-09	-0.143112
MAP3K8	1.89416e-10	3.88813e-09	0.143117
PIK3IP1	1.9589e-10	4.01009e-09	-0.143002
CCDC53	1.96315e-10	4.01325e-09	-0.142995
NBPF19	1.97774e-10	4.03752e-09	0.14297
LRG1	1.9805e-10	4.03761e-09	0.142965
P2RY6	2.02017e-10	4.11284e-09	-0.142897
CISD1	2.03061e-10	4.12844e-09	-0.14288
TUBB	2.06042e-10	4.18332e-09	-0.14283
ITM2A	2.09555e-10	4.24885e-09	-0.142772
RNASE6	2.12764e-10	4.30803e-09	-0.14272
PRIM1	2.13191e-10	4.31081e-09	-0.142713
RAB11A	2.14308e-10	4.32751e-09	-0.142695
BZW2	2.2303e-10	4.49752e-09	-0.142559
LEO1	2.25642e-10	4.54403e-09	-0.142519
ACTG1	2.27409e-10	4.57342e-09	-0.142492
MYO9B	2.32698e-10	4.67345e-09	0.142413
BIRC5	2.34148e-10	4.69623e-09	-0.142392
ARHGAP18	2.3574e-10	4.72178e-09	-0.142369
MRPS10	2.36695e-10	4.73454e-09	-0.142355
GPR132	2.39281e-10	4.77341e-09	0.142318
PID1	2.39066e-10	4.77341e-09	0.142321
TSPAN3	2.42085e-10	4.82288e-09	-0.142278
CPED1	2.4825e-10	4.93909e-09	-0.142192
HCST	2.51298e-10	4.99305e-09	0.14215
ATPIF1	2.6483e-10	5.25488e-09	-0.141969
CD2AP	2.68375e-10	5.31812e-09	-0.141924
UBL7	2.70265e-10	5.34365e-09	-0.1419
NDUFA4	2.70382e-10	5.34365e-09	-0.141898
PTPN22	2.71523e-10	5.35905e-09	-0.141884
SF3A3	2.72094e-10	5.36321e-09	-0.141876
HTRA2	2.74511e-10	5.40368e-09	-0.141846
TP53BP1	2.79419e-10	5.49303e-09	-0.141785
TMC6	2.80025e-10	5.49767e-09	-0.141777
CALB2	2.83202e-10	5.55084e-09	-0.141739
RAB27B	2.8348e-10	5.55084e-09	-0.141735
STK4	2.90569e-10	5.68216e-09	-0.14165
UQCC2	2.92623e-10	5.7148e-09	-0.141626
MYL9	2.93039e-10	5.71541e-09	-0.141621
MTDH	2.94833e-10	5.74287e-09	-0.1416
AD000671.6	2.96549e-10	5.76872e-09	-0.14158
CAT	2.97064e-10	5.7712e-09	-0.141574
MRPL51	2.97996e-10	5.78174e-09	-0.141563
SPINT1	2.99864e-10	5.8104e-09	-0.141542
NDFIP2	3.1949e-10	6.18264e-09	-0.141323
C12orf75	3.24607e-10	6.27349e-09	-0.141268
VIM	3.2761e-10	6.31509e-09	0.141236
UBE2J1	3.27238e-10	6.31509e-09	0.14124
CDK6	3.29912e-10	6.35123e-09	-0.141212
CAPN2	3.46145e-10	6.65513e-09	0.141046
IFITM10	3.48034e-10	6.6828e-09	-0.141027
LRMP	3.50535e-10	6.72213e-09	-0.141002
BAZ1B	3.53447e-10	6.76925e-09	-0.140974
KLRG1	3.54819e-10	6.78677e-09	-0.14096
TSEN15	3.61021e-10	6.89651e-09	-0.1409
NOTCH2	3.70152e-10	7.06188e-09	0.140814
IGFLR1	3.73728e-10	7.12096e-09	-0.14078
DMD	3.75958e-10	7.15427e-09	-0.14076
VTI1B	3.79753e-10	7.21725e-09	-0.140725
TIGAR	3.81768e-10	7.24627e-09	-0.140706
IL18R1	3.89521e-10	7.384e-09	-0.140637
RAD9A	3.96908e-10	7.51446e-09	-0.140571
JUN	3.99011e-10	7.54467e-09	-0.140553
ISCU	4.14956e-10	7.83619e-09	-0.140417
GATA1	4.19432e-10	7.91065e-09	-0.14038
SAP18	4.20318e-10	7.91733e-09	-0.140372
SRSF4	4.33579e-10	8.15677e-09	-0.140264
POLR2I	4.38411e-10	8.21575e-09	-0.140226
GTF3A	4.38545e-10	8.21575e-09	-0.140225
LMBRD1	4.38897e-10	8.21575e-09	-0.140222
ZNF10	4.38925e-10	8.21575e-09	-0.140222
AIG1	4.57131e-10	8.54576e-09	-0.14008
LAX1	4.68729e-10	8.75157e-09	-0.139993
PWP1	4.69712e-10	8.75892e-09	-0.139985
KATNBL1	4.728e-10	8.80545e-09	-0.139963
RNF138	4.8138e-10	8.95404e-09	-0.1399
NCK1	4.88589e-10	9.07676e-09	-0.139848
CMC1	4.93052e-10	9.14824e-09	-0.139816
SNRPN	4.95511e-10	9.18241e-09	-0.139799
CSTF1	4.96937e-10	9.19735e-09	-0.139789
CD180	4.98328e-10	9.21163e-09	-0.139779
OLFML3	5.08159e-10	9.38169e-09	-0.139711
MESDC1	5.08995e-10	9.38546e-09	0.139705
BCL7A	5.19551e-10	9.56825e-09	-0.139633
MTR	5.2533e-10	9.66268e-09	-0.139595
NKTR	5.36635e-10	9.85843e-09	-0.13952
BACE2	5.37828e-10	9.86816e-09	-0.139512
KLHDC3	5.44096e-10	9.97084e-09	-0.139472
MRPS21	5.5681e-10	1.01826e-08	-0.139391
MORC3	5.57023e-10	1.01826e-08	-0.13939
ZC3H15	5.58997e-10	1.02062e-08	-0.139377
C1orf122	5.74468e-10	1.04758e-08	0.139282
EIF5B	5.75706e-10	1.04855e-08	-0.139274
PIK3R6	5.78243e-10	1.05188e-08	-0.139259
MGST2	5.85375e-10	1.06355e-08	-0.139216
WRB	6.07168e-10	1.1018e-08	-0.139088
ATIC	6.16508e-10	1.11738e-08	-0.139034
CPSF6	6.18067e-10	1.11884e-08	-0.139025
RHOU	6.21241e-10	1.12322e-08	0.139007
RP11-557H15.4	6.26168e-10	1.13075e-08	-0.138979
ASMTL	6.33246e-10	1.1412e-08	-0.13894
SEPT1	6.3349e-10	1.1412e-08	-0.138939
MRPS28	6.45702e-10	1.16179e-08	-0.138872
LYPLA1	6.58778e-10	1.18389e-08	-0.138801
SARS	6.61355e-10	1.18708e-08	-0.138787
CXorf21	6.6505e-10	1.19228e-08	-0.138768
FCER1G	6.70444e-10	1.2005e-08	0.138739
MIR22HG	6.78676e-10	1.21378e-08	0.138696
METTL5	6.8103e-10	1.21652e-08	-0.138684
TMED4	6.82051e-10	1.21688e-08	-0.138679
POLR3GL	6.93355e-10	1.23557e-08	-0.138621
RASSF7	6.97772e-10	1.24195e-08	-0.138599
H2AFY2	7.04092e-10	1.2517e-08	-0.138567
GRAP2	7.07115e-10	1.25557e-08	-0.138552
FNBP4	7.10287e-10	1.2597e-08	-0.138536
ALG2	7.23101e-10	1.2809e-08	-0.138473
APOL4	7.25733e-10	1.28221e-08	-0.13846
CCT7	7.278e-10	1.28221e-08	-0.13845
UBR7	7.27814e-10	1.28221e-08	-0.13845
CCR6	7.28154e-10	1.28221e-08	-0.138449
ALDOA	7.24901e-10	1.28221e-08	0.138464
C16orf72	7.30961e-10	1.28563e-08	0.138435
PRDX2	7.36314e-10	1.29323e-08	-0.138409
PPM1K	7.37023e-10	1.29323e-08	-0.138406
MRFAP1L1	7.42602e-10	1.30148e-08	-0.138379
APOE	7.48782e-10	1.30986e-08	-0.13835
TCEAL3	7.49146e-10	1.30986e-08	-0.138348
TP53TG1	7.54846e-10	1.31827e-08	-0.138322
CHMP4A	7.57764e-10	1.32182e-08	-0.138308
PSMC2	7.73469e-10	1.34763e-08	-0.138236
JKAMP	7.7685e-10	1.35194e-08	-0.13822
SP110	7.87653e-10	1.36913e-08	-0.138171
FAM135A	8.0061e-10	1.39003e-08	-0.138114
HSPA8	8.02474e-10	1.39164e-08	-0.138106
FGD2	8.17073e-10	1.41531e-08	-0.138042
MOB1B	8.18249e-10	1.41569e-08	-0.138037
POLE3	8.38907e-10	1.44884e-08	-0.137949
SNX20	8.39356e-10	1.44884e-08	-0.137947
AGGF1	8.4305e-10	1.45353e-08	-0.137931
CCNG1	8.53362e-10	1.4696e-08	-0.137888
RSL24D1	8.62389e-10	1.48343e-08	-0.137851
TOMM34	8.64608e-10	1.48553e-08	-0.137842
FAM107B	8.6599e-10	1.48618e-08	0.137836
ZC3H12A	8.80947e-10	1.51011e-08	0.137775
XBP1	8.85685e-10	1.51648e-08	0.137756
GLT8D1	8.9423e-10	1.52935e-08	-0.137722
NOP56	8.97614e-10	1.53337e-08	-0.137709
TARS	9.25091e-10	1.5785e-08	-0.137602
MATR3.1	9.32729e-10	1.5897e-08	-0.137573
CLDN1	9.5134e-10	1.61957e-08	-0.137503
ITGB5	9.53664e-10	1.62166e-08	-0.137494
SNAPIN	9.63088e-10	1.63582e-08	-0.137459
MRPS23	9.72434e-10	1.64981e-08	-0.137425
CLPP	9.75662e-10	1.6534e-08	-0.137413
OASL	9.84637e-10	1.66671e-08	0.137381
CAPZB	9.87869e-10	1.67027e-08	-0.137369
FLT3	1.0209e-09	1.72416e-08	-0.137252
CHAMP1	1.03137e-09	1.73986e-08	-0.137216
DNPH1	1.05299e-09	1.77432e-08	-0.137142
RPA3	1.07329e-09	1.80648e-08	-0.137074
TRIM27	1.0777e-09	1.81185e-08	-0.13706
CD70	1.09208e-09	1.83395e-08	-0.137012
RP11-354E11.2	1.12884e-09	1.89355e-08	-0.136894
MAGEF1	1.13363e-09	1.89943e-08	-0.136879
PLTP	1.14067e-09	1.90909e-08	-0.136857
CD69	1.15576e-09	1.93215e-08	-0.13681
LMAN1	1.16771e-09	1.94995e-08	-0.136774
DPP7	1.17019e-09	1.95189e-08	-0.136766
CNOT7	1.18303e-09	1.97109e-08	-0.136727
MRPS26	1.18922e-09	1.97919e-08	-0.136709
LY9	1.22494e-09	2.03636e-08	-0.136603
COA4	1.25119e-09	2.07768e-08	-0.136527
NOP16	1.28606e-09	2.13319e-08	-0.136429
NDUFB5	1.29691e-09	2.14879e-08	-0.136399
SSR3	1.30462e-09	2.15916e-08	-0.136378
CTSS	1.31306e-09	2.17071e-08	0.136354
MRPS17	1.36598e-09	2.2557e-08	-0.136213
ATP5G3	1.44978e-09	2.39141e-08	-0.136
COMMD1	1.45498e-09	2.39733e-08	-0.135987
SMIM15	1.47902e-09	2.43424e-08	-0.135928
C7orf50	1.49065e-09	2.45067e-08	-0.1359
CEP250	1.49262e-09	2.4512e-08	-0.135895
HSPD1	1.5001e-09	2.46075e-08	-0.135877
TPGS2	1.50845e-09	2.47174e-08	-0.135857
HMGN4	1.51014e-09	2.47177e-08	-0.135853
HHEX	1.52054e-09	2.48342e-08	-0.135828
OTUD6B-AS1	1.5206e-09	2.48342e-08	-0.135828
SEL1L3	1.54186e-09	2.51538e-08	-0.135778
NCBP2-AS2	1.54699e-09	2.52098e-08	-0.135767
POLR2K	1.55508e-09	2.53139e-08	-0.135748
CKAP4	1.58793e-09	2.58204e-08	0.135673
UCHL3	1.59538e-09	2.59131e-08	-0.135656
KDM2B	1.62885e-09	2.64279e-08	-0.135581
FCHSD2	1.6347e-09	2.64939e-08	-0.135568
THOC3	1.64205e-09	2.65841e-08	-0.135552
ST6GAL1	1.66874e-09	2.69867e-08	-0.135494
NRG1	1.70454e-09	2.75357e-08	0.135418
SLC2A8	1.72147e-09	2.77791e-08	-0.135382
NIPA2	1.72681e-09	2.78349e-08	-0.135371
TMEM219	1.74595e-09	2.81129e-08	-0.135331
RUNX3	1.75088e-09	2.81619e-08	-0.135321
HMSD	1.77381e-09	2.84998e-08	-0.135274
SEPW1	1.77646e-09	2.85115e-08	-0.135269
PSMC4	1.78402e-09	2.86021e-08	-0.135253
RNF115	1.80707e-09	2.89403e-08	-0.135207
SPATS2L	1.83096e-09	2.92915e-08	-0.135159
ADAM12	1.85442e-09	2.96348e-08	-0.135114
SORL1	1.87308e-09	2.99009e-08	0.135077
THOC7	1.88207e-09	3.00122e-08	-0.13506
PYURF	1.8939e-09	3.01684e-08	-0.135037
MLPH	1.90446e-09	3.02797e-08	-0.135017
ADI1	1.90496e-09	3.02797e-08	-0.135016
ARPP19	1.91086e-09	3.0341e-08	-0.135005
UNG	1.92769e-09	3.05757e-08	-0.134973
IKBIP	1.94683e-09	3.08462e-08	-0.134938
CLU	1.96075e-09	3.10338e-08	-0.134912
C11orf31	1.97291e-09	3.1193e-08	-0.13489
ADGRG5	1.98711e-09	3.1384e-08	-0.134864
CDCA7L	2.0029e-09	3.15999e-08	-0.134835
RPP25	2.01812e-09	3.18063e-08	-0.134808
UBA3	2.04277e-09	3.21606e-08	-0.134764
MED19	2.06405e-09	3.24613e-08	-0.134726
ECHDC2	2.09886e-09	3.29614e-08	-0.134666
CTB-58E17.1	2.10028e-09	3.29614e-08	0.134663
CXCL12	2.17918e-09	3.41635e-08	-0.13453
MRPS9	2.21808e-09	3.47367e-08	-0.134465
WIPF1	2.23864e-09	3.50218e-08	-0.134432
SMIM19	2.26043e-09	3.53255e-08	-0.134397
CXCL16	2.27309e-09	3.5486e-08	-0.134376
HN1	2.28506e-09	3.56355e-08	-0.134357
RPL5	2.30018e-09	3.58337e-08	-0.134333
FAM49B	2.30524e-09	3.58749e-08	-0.134325
PTPMT1	2.33503e-09	3.62769e-08	-0.134279
PURB	2.33595e-09	3.62769e-08	0.134277
GBP2	2.36156e-09	3.66362e-08	0.134238
PRPF19	2.37716e-09	3.68398e-08	-0.134214
RSBN1L	2.41636e-09	3.74082e-08	-0.134154
HDAC9	2.42738e-09	3.75398e-08	-0.134138
PRDX5	2.43679e-09	3.76462e-08	-0.134124
NUDC	2.44467e-09	3.77286e-08	-0.134112
WDR46	2.46581e-09	3.80096e-08	-0.134081
REPIN1	2.46799e-09	3.80096e-08	-0.134077
YARS	2.48204e-09	3.81864e-08	-0.134057
SDC4	2.49483e-09	3.83435e-08	0.134038
MRPL13	2.63829e-09	4.05064e-08	-0.133834
CCT6A	2.65339e-09	4.06697e-08	-0.133814
RASSF1	2.65439e-09	4.06697e-08	-0.133812
ADPRHL2	2.67089e-09	4.08804e-08	-0.13379
UROS	2.69692e-09	4.12362e-08	-0.133754
ZNF260	2.71708e-09	4.15019e-08	-0.133727
PIK3AP1	2.7496e-09	4.19554e-08	0.133684
SLC29A1	2.76086e-09	4.2084e-08	-0.133669
TSPO	2.81108e-09	4.28056e-08	0.133603
TTC9C	2.85342e-09	4.34059e-08	-0.133548
PPP1CC	2.87721e-09	4.3723e-08	-0.133518
BLNK	2.88853e-09	4.38501e-08	-0.133504
DENND1C	2.90004e-09	4.39799e-08	-0.133489
EIF3M	2.96321e-09	4.48922e-08	-0.13341
SKAP1	2.97536e-09	4.50304e-08	-0.133395
GRINA	2.9987e-09	4.53375e-08	0.133367
AKIP1	3.04081e-09	4.59274e-08	-0.133316
LACTB	3.06277e-09	4.62121e-08	0.133289
API5	3.08762e-09	4.65398e-08	-0.13326
APOO	3.17467e-09	4.78034e-08	-0.133158
SLC25A26	3.21509e-09	4.83631e-08	-0.133112
GINS2	3.23292e-09	4.85821e-08	-0.133091
COPS7A	3.24836e-09	4.87647e-08	-0.133074
HPGD	3.26755e-09	4.90034e-08	-0.133052
GAL3ST4	3.32597e-09	4.98292e-08	-0.132987
BNIP3L	3.36664e-09	5.03877e-08	0.132943
IL21R	3.43494e-09	5.13582e-08	-0.132869
BTF3L4	3.45276e-09	5.15728e-08	-0.13285
FAM179B	3.46677e-09	5.17301e-08	-0.132835
RFC4	3.53237e-09	5.26473e-08	-0.132766
LETMD1	3.53533e-09	5.26473e-08	-0.132763
SHMT1	3.56938e-09	5.31012e-08	-0.132728
CDC42SE2	3.61421e-09	5.37144e-08	-0.132682
EXOSC10	3.73277e-09	5.5421e-08	-0.132563
SMC3	3.81535e-09	5.65906e-08	-0.132483
OSM	3.93156e-09	5.82561e-08	0.132372
CSK	3.95608e-09	5.85611e-08	-0.13235
SNAP29	3.97201e-09	5.87216e-08	-0.132335
UNC119	3.97703e-09	5.87216e-08	-0.13233
TIMM10	3.97878e-09	5.87216e-08	-0.132328
EVL	4.02027e-09	5.92751e-08	-0.13229
CFDP1	4.03035e-09	5.93647e-08	-0.132281
ANKMY2	4.03463e-09	5.93689e-08	-0.132277
FOXP1	4.04332e-09	5.9438e-08	-0.132269
ALDH7A1	4.07619e-09	5.97938e-08	-0.132239
HPS5	4.07923e-09	5.97938e-08	-0.132236
RPS19BP1	4.07959e-09	5.97938e-08	-0.132236
GPR157	4.15286e-09	6.08077e-08	-0.13217
PIAS1	4.16548e-09	6.09324e-08	-0.132159
SH3BGRL3	4.18001e-09	6.10848e-08	0.132146
GMNN	4.19784e-09	6.12851e-08	-0.132131
MRPL22	4.27218e-09	6.23093e-08	-0.132066
GPR89B	4.4462e-09	6.47837e-08	-0.131918
PDCD1LG2	4.45144e-09	6.47965e-08	-0.131914
CKAP5	4.45814e-09	6.48306e-08	-0.131908
ABRACL	4.47242e-09	6.49747e-08	-0.131897
MRPL9	4.48504e-09	6.50943e-08	-0.131886
OXCT1	4.58639e-09	6.65005e-08	-0.131804
RAP1A	4.61281e-09	6.68183e-08	-0.131782
VPS28	4.64684e-09	6.72457e-08	-0.131755
LPAR5	4.68292e-09	6.76626e-08	-0.131726
ZNF428	4.68475e-09	6.76626e-08	-0.131725
WDR83OS	4.69664e-09	6.77684e-08	-0.131716
EBP	4.79419e-09	6.91089e-08	-0.131639
SUCNR1	4.84978e-09	6.98425e-08	-0.131597
NUDT1	4.88204e-09	7.0239e-08	-0.131572
USP12	4.93673e-09	7.08886e-08	0.131531
DRAM1	4.93353e-09	7.08886e-08	0.131533
TFDP2	4.98507e-09	7.15136e-08	-0.131495
GNAI2	5.04904e-09	7.23614e-08	0.131447
PLGRKT	5.0847e-09	7.28023e-08	-0.131421
YIPF3	5.10142e-09	7.29429e-08	-0.131409
BAK1	5.10434e-09	7.29429e-08	-0.131407
RAMP1	5.13804e-09	7.3354e-08	-0.131383
APTX	5.1484e-09	7.33886e-08	-0.131375
SDHA	5.15033e-09	7.33886e-08	-0.131374
RPS5	5.19533e-09	7.39588e-08	-0.131341
CENPK	5.28142e-09	7.51124e-08	-0.13128
ZNHIT3	5.36629e-09	7.62465e-08	-0.131221
LMCD1	5.37313e-09	7.62707e-08	-0.131216
LYPLA2	5.46409e-09	7.74879e-08	-0.131154
IRS2	5.49784e-09	7.78922e-08	0.131131
CCNC	5.53528e-09	7.83395e-08	-0.131106
NDUFV2	5.53996e-09	7.83395e-08	-0.131103
THRAP3	5.64463e-09	7.97438e-08	-0.131033
FTSJ2	5.71472e-09	8.06573e-08	-0.130987
NAP1L4	5.72612e-09	8.07416e-08	-0.13098
UBE2S	5.75892e-09	8.1127e-08	0.130958
WDR18	5.77564e-09	8.12856e-08	-0.130948
PDZD11	5.7861e-09	8.13557e-08	-0.130941
MTHFD2	5.95454e-09	8.3645e-08	-0.130834
NDUFA3	5.96484e-09	8.37105e-08	-0.130828
MTMR14	6.08506e-09	8.53171e-08	-0.130753
AHI1	6.18724e-09	8.6668e-08	-0.130691
C21orf59	6.21617e-09	8.69913e-08	-0.130674
NT5C3A	6.3679e-09	8.90308e-08	-0.130584
ICMT	6.59451e-09	9.21124e-08	-0.130453
NFKB2	6.61386e-09	9.2296e-08	0.130442
C14orf159	6.67769e-09	9.30993e-08	-0.130406
C1orf131	6.78047e-09	9.44436e-08	-0.130349
FADS2	6.8045e-09	9.46895e-08	-0.130336
EXOSC9	6.82043e-09	9.48225e-08	-0.130327
PARP4	6.82847e-09	9.48455e-08	-0.130323
MCM5	6.93567e-09	9.62446e-08	-0.130264
ACAT1	6.94777e-09	9.63225e-08	-0.130258
OCIAD2	6.95944e-09	9.63944e-08	-0.130251
UPF3B	7.05946e-09	9.76888e-08	-0.130198
CLINT1	7.25263e-09	1.00268e-07	-0.130097
MGME1	7.30712e-09	1.00928e-07	-0.130069
CALHM2	7.31577e-09	1.00954e-07	-0.130064
CREB3L2	7.34245e-09	1.01228e-07	-0.130051
CYSLTR1	7.41824e-09	1.02178e-07	-0.130012
TGFB1	7.51196e-09	1.03373e-07	0.129965
SRFBP1	7.56544e-09	1.04013e-07	-0.129938
ACP1	7.593e-09	1.04295e-07	-0.129925
RAB3A	7.6872e-09	1.05491e-07	-0.129879
U2AF1L4	7.82063e-09	1.07223e-07	-0.129814
SDHC	7.84914e-09	1.07498e-07	-0.1298
USP33	7.85617e-09	1.07498e-07	-0.129797
GOLIM4	7.86239e-09	1.07498e-07	-0.129794
SLC46A3	7.90144e-09	1.07782e-07	-0.129775
ARHGEF6	7.90946e-09	1.07782e-07	-0.129771
NOL11	7.91043e-09	1.07782e-07	-0.129771
VEZT	7.91213e-09	1.07782e-07	-0.12977
TXNDC12	7.95442e-09	1.08259e-07	-0.12975
ZNF32	8.0569e-09	1.09553e-07	-0.129702
PMVK	8.16725e-09	1.10952e-07	-0.129651
SLC36A4	8.2097e-09	1.11427e-07	0.129631
EXOC6	8.37584e-09	1.13507e-07	-0.129556
LSM5	8.37825e-09	1.13507e-07	-0.129555
AFF3	8.43368e-09	1.14154e-07	-0.12953
MRPL49	8.58127e-09	1.16046e-07	-0.129465
PPP1R15B	8.62406e-09	1.16519e-07	0.129446
RCN1	8.65196e-09	1.1679e-07	-0.129434
MRPL4	8.77728e-09	1.18374e-07	-0.12938
MPPE1	8.82493e-09	1.18869e-07	-0.129359
G3BP2	8.82997e-09	1.18869e-07	-0.129357
HK2	8.87555e-09	1.19374e-07	0.129338
SLC16A10	9.02049e-09	1.21214e-07	0.129277
DNAJC4	9.10575e-09	1.22249e-07	-0.129241
KCTD5	9.13155e-09	1.22447e-07	-0.129231
DIP2A	9.13696e-09	1.22447e-07	-0.129228
CXCR3	9.21482e-09	1.23379e-07	-0.129196
DAAM1	9.33271e-09	1.24845e-07	-0.129148
SNRPA	9.37786e-09	1.25336e-07	-0.12913
NT5DC1	9.42312e-09	1.25828e-07	-0.129112
ZNF107	9.44979e-09	1.26071e-07	-0.129101
GOT1	9.73812e-09	1.29801e-07	-0.128988
SLAMF8	9.79871e-09	1.30491e-07	-0.128964
NECAP2	9.84452e-09	1.30984e-07	-0.128947
TMEM206	9.88533e-09	1.3141e-07	-0.128931
PRCC	9.96231e-09	1.32314e-07	-0.128902
SDCBP	1.00476e-08	1.33328e-07	0.128869
ATPAF2	1.00639e-08	1.33425e-07	-0.128863
EIF2AK1	1.01016e-08	1.33805e-07	-0.128849
ATP5F1	1.01161e-08	1.33879e-07	-0.128844
MRPS18B	1.01752e-08	1.34541e-07	-0.128822
MRPL36	1.02135e-08	1.34874e-07	-0.128807
FAM129B	1.02185e-08	1.34874e-07	0.128806
KEAP1	1.03649e-08	1.36685e-07	-0.128752
B3GNT7	1.03827e-08	1.36797e-07	-0.128745
SLC25A17	1.04416e-08	1.3738e-07	-0.128724
SKP1	1.04454e-08	1.3738e-07	-0.128722
SCP2	1.04564e-08	1.37403e-07	-0.128718
MRPL10	1.05083e-08	1.37963e-07	-0.1287
ZNF581	1.05449e-08	1.38321e-07	-0.128686
SERPING1	1.05899e-08	1.38789e-07	-0.12867
YIPF4	1.06699e-08	1.39671e-07	-0.128642
MGAT1	1.0676e-08	1.39671e-07	0.12864
DDAH2	1.0735e-08	1.40319e-07	-0.128619
C6orf1	1.07577e-08	1.40492e-07	-0.128611
TIMM9	1.11038e-08	1.44886e-07	-0.128491
PNKP	1.11459e-08	1.45238e-07	-0.128476
TMEM258	1.11504e-08	1.45238e-07	-0.128475
RABGGTB	1.1241e-08	1.462e-07	-0.128444
CSF1	1.12439e-08	1.462e-07	-0.128443
CCDC106	1.12626e-08	1.46315e-07	-0.128437
ZNF451	1.12757e-08	1.46357e-07	-0.128432
ICT1	1.12937e-08	1.46463e-07	-0.128426
ZNF280D	1.14277e-08	1.48071e-07	-0.128382
CREB1	1.14462e-08	1.48182e-07	-0.128375
NARF	1.15079e-08	1.48852e-07	-0.128355
DNAJB14	1.15834e-08	1.49577e-07	-0.12833
CTB-114C7.4	1.15841e-08	1.49577e-07	0.12833
MTIF3	1.16007e-08	1.49585e-07	-0.128324
MT-ND1	1.16048e-08	1.49585e-07	0.128323
PIK3CG	1.17344e-08	1.51124e-07	-0.128281
RP11-1000B6.3	1.19938e-08	1.54331e-07	-0.128198
TMEM223	1.20702e-08	1.5518e-07	-0.128174
PCM1	1.26063e-08	1.61931e-07	-0.128008
PHACTR2	1.26452e-08	1.62291e-07	-0.127997
TRAPPC4	1.26754e-08	1.62539e-07	-0.127987
PLRG1	1.29609e-08	1.66055e-07	-0.127903
CBX1	1.32705e-08	1.69876e-07	-0.127813
RNASEH2B	1.33033e-08	1.7015e-07	-0.127803
MIS18BP1	1.33628e-08	1.7075e-07	-0.127786
ATOX1	1.33732e-08	1.7075e-07	-0.127783
OGFOD3	1.35097e-08	1.72344e-07	-0.127744
KBTBD11	1.36538e-08	1.74034e-07	0.127704
CARD11	1.37374e-08	1.74949e-07	-0.127681
EED	1.37541e-08	1.75012e-07	-0.127676
S1PR1	1.38878e-08	1.76562e-07	-0.127639
ABHD12	1.40764e-08	1.78806e-07	-0.127588
ARID4A	1.41373e-08	1.793e-07	-0.127571
BCL2L14	1.41394e-08	1.793e-07	-0.12757
DDRGK1	1.42385e-08	1.80403e-07	-0.127544
TRAPPC3	1.44197e-08	1.82543e-07	-0.127495
TM6SF1	1.44842e-08	1.83203e-07	-0.127478
TMEM97	1.45005e-08	1.83213e-07	-0.127474
C5orf15	1.45096e-08	1.83213e-07	-0.127472
PLEKHA5	1.47618e-08	1.86239e-07	-0.127406
TMEM126B	1.47912e-08	1.86453e-07	-0.127398
MACC1	1.48439e-08	1.86957e-07	-0.127385
SAR1B	1.49668e-08	1.88347e-07	-0.127353
UCHL5	1.51659e-08	1.90664e-07	-0.127302
BTLA	1.51895e-08	1.90664e-07	-0.127296
GRAMD1A	1.51886e-08	1.90664e-07	0.127297
KIAA1191	1.52053e-08	1.90702e-07	-0.127292
UBE2K	1.52876e-08	1.91572e-07	-0.127272
SUB1	1.55393e-08	1.94562e-07	-0.127209
RBM25	1.56285e-08	1.95514e-07	-0.127187
CD200	1.5704e-08	1.96294e-07	-0.127169
CYB5B	1.57852e-08	1.97099e-07	-0.127149
PIM2	1.5795e-08	1.97099e-07	-0.127147
ZNF296	1.58221e-08	1.97272e-07	-0.12714
CCNA2	1.58756e-08	1.97772e-07	-0.127127
C8orf33	1.5978e-08	1.98862e-07	-0.127103
HNRNPU	1.59898e-08	1.98862e-07	0.1271
BBX	1.60269e-08	1.99157e-07	-0.127091
PHB2	1.61502e-08	2.00521e-07	-0.127061
CTTNBP2NL	1.61843e-08	2.00777e-07	-0.127053
CTSD	1.62068e-08	2.00889e-07	-0.127048
EMP2	1.63748e-08	2.02802e-07	-0.127008
C9orf114	1.65333e-08	2.04594e-07	-0.126971
LIPN	1.66953e-08	2.06427e-07	0.126934
PRKACB	1.67782e-08	2.0728e-07	-0.126915
HNRNPF	1.7018e-08	2.10068e-07	-0.12686
TMEM14B	1.71838e-08	2.11938e-07	-0.126823
USP1	1.72211e-08	2.12188e-07	-0.126815
ORMDL3	1.72326e-08	2.12188e-07	-0.126812
GNL2	1.72747e-08	2.12531e-07	-0.126803
NIPSNAP1	1.73758e-08	2.13598e-07	-0.12678
LGMN	1.75774e-08	2.15897e-07	-0.126736
FARS2	1.76607e-08	2.16741e-07	-0.126718
NCAPG	1.78344e-08	2.18692e-07	-0.12668
COPZ1	1.78513e-08	2.18719e-07	-0.126677
PPIL3	1.79046e-08	2.19191e-07	-0.126665
TPX2	1.79697e-08	2.19807e-07	-0.126651
C11orf49	1.81702e-08	2.22076e-07	-0.126609
RPL22L1	1.83014e-08	2.23497e-07	-0.126581
UROD	1.83468e-08	2.23719e-07	-0.126571
TACSTD2	1.83497e-08	2.23719e-07	-0.126571
TBCC	1.8485e-08	2.25184e-07	-0.126542
MTX2	1.85342e-08	2.25599e-07	-0.126532
UBE2G1	1.88579e-08	2.2935e-07	-0.126465
RPA1	1.88857e-08	2.29501e-07	-0.12646
VEGFB	1.89093e-08	2.29599e-07	-0.126455
EAPP	1.8994e-08	2.30296e-07	-0.126438
SPOP	1.89976e-08	2.30296e-07	-0.126437
COPS6	1.91757e-08	2.32265e-07	-0.126401
PPCS	1.9194e-08	2.32297e-07	-0.126397
C12orf76	1.92473e-08	2.32753e-07	-0.126387
PLAGL1	1.94954e-08	2.35401e-07	-0.126337
IFI16	1.9498e-08	2.35401e-07	-0.126337
DERL2	1.95412e-08	2.35731e-07	-0.126328
GCSAM	1.96963e-08	2.3741e-07	-0.126298
SUPT4H1	1.98643e-08	2.39241e-07	-0.126265
KCNK6	1.99731e-08	2.40356e-07	-0.126244
HSD17B12	2.00401e-08	2.40967e-07	-0.126231
SAMM50	2.00836e-08	2.41296e-07	-0.126223
C11orf98	2.01766e-08	2.42217e-07	-0.126205
PNN	2.0266e-08	2.43094e-07	-0.126188
YWHAH	2.07075e-08	2.4819e-07	-0.126104
WARS	2.10652e-08	2.52273e-07	0.126038
B4GALT1	2.1084e-08	2.52295e-07	0.126035
CCDC125	2.1156e-08	2.52953e-07	-0.126022
PPDPF	2.12825e-08	2.54261e-07	-0.125999
HNRNPDL	2.15893e-08	2.57719e-07	-0.125943
APOL3	2.16571e-08	2.5822e-07	-0.125931
UCP2	2.1666e-08	2.5822e-07	-0.125929
PEX13	2.1781e-08	2.59382e-07	-0.125909
SGSM3	2.18208e-08	2.59648e-07	-0.125902
ACTN1	2.23341e-08	2.65544e-07	0.125812
CARD16	2.25018e-08	2.67324e-07	0.125783
IL9R	2.25564e-08	2.67759e-07	-0.125773
GNG7	2.26836e-08	2.68933e-07	-0.125752
ECE1	2.26916e-08	2.68933e-07	0.12575
NDUFAF4	2.2743e-08	2.69114e-07	-0.125742
RPS16	2.27306e-08	2.69114e-07	0.125744
SNRNP25	2.30817e-08	2.72904e-07	-0.125684
COX6C	2.3133e-08	2.73093e-07	-0.125676
QRSL1	2.31344e-08	2.73093e-07	-0.125675
C1orf21	2.33908e-08	2.759e-07	-0.125633
CDK2AP2	2.37378e-08	2.79771e-07	-0.125576
TBRG4	2.47513e-08	2.91484e-07	-0.125413
ZNF267	2.497e-08	2.93827e-07	0.125379
MED8	2.51944e-08	2.96234e-07	-0.125344
EI24	2.52407e-08	2.96543e-07	-0.125337
TOP2A	2.53311e-08	2.9737e-07	-0.125323
FAM213A	2.5423e-08	2.98213e-07	-0.125309
MRPL30	2.54618e-08	2.98433e-07	-0.125303
DFFA	2.55732e-08	2.99503e-07	-0.125286
ATRAID	2.56879e-08	3.00609e-07	-0.125269
TRA2B	2.5879e-08	3.02607e-07	-0.12524
IVD	2.60923e-08	3.04861e-07	-0.125208
CORO1B	2.61567e-08	3.05374e-07	-0.125198
RANBP3	2.64982e-08	3.09118e-07	-0.125148
DDX3X	2.69122e-08	3.13701e-07	0.125088
TAX1BP3	2.7221e-08	3.17052e-07	-0.125043
KCNN4	2.78058e-08	3.2361e-07	0.12496
RNMTL1	2.798e-08	3.25383e-07	-0.124936
CENPH	2.80223e-08	3.2562e-07	-0.12493
SRSF7	2.82141e-08	3.27592e-07	-0.124903
CD14	2.88993e-08	3.35287e-07	0.12481
TSEN34	2.90134e-08	3.36348e-07	-0.124794
TNFAIP8	2.92316e-08	3.38612e-07	0.124765
CTSF	2.95152e-08	3.41632e-07	-0.124727
PSMF1	2.95955e-08	3.42295e-07	-0.124717
CEP41	3.00024e-08	3.46731e-07	-0.124664
SUMO3	3.01038e-08	3.47632e-07	-0.12465
SRP68	3.01334e-08	3.47703e-07	-0.124647
APMAP	3.04265e-08	3.50814e-07	-0.124609
MSR1	3.11101e-08	3.58417e-07	-0.124522
WBP1	3.20937e-08	3.69463e-07	-0.1244
H2AFX	3.22591e-08	3.7108e-07	-0.12438
ACTR3	3.24649e-08	3.73158e-07	-0.124355
ASF1A	3.24948e-08	3.73213e-07	-0.124351
ANP32A	3.25759e-08	3.73855e-07	-0.124342
RSRC2	3.26307e-08	3.74196e-07	-0.124335
CCL22	3.30732e-08	3.78977e-07	-0.124282
CYB5R1	3.31746e-08	3.79846e-07	-0.12427
CHRFAM7A	3.34777e-08	3.83022e-07	-0.124234
CASP6	3.35651e-08	3.83727e-07	-0.124224
RAB31	3.39609e-08	3.87953e-07	0.124178
YWHAE	3.44027e-08	3.92698e-07	-0.124128
ARHGAP6	3.48383e-08	3.97365e-07	-0.124078
MRPL14	3.51527e-08	4.00644e-07	-0.124043
DPM2	3.57505e-08	4.07144e-07	-0.123977
NCF4	3.58164e-08	4.07583e-07	-0.123969
VPS13A	3.61899e-08	4.11519e-07	-0.123929
YARS2	3.63408e-08	4.12918e-07	-0.123912
AP3M2	3.64351e-08	4.13674e-07	-0.123902
ATP6V0E2	3.66769e-08	4.16101e-07	-0.123876
SLC7A6	3.70067e-08	4.19522e-07	-0.123841
PHF6	3.70869e-08	4.20111e-07	-0.123832
HEBP2	3.75211e-08	4.24705e-07	0.123787
NEDD1	3.75629e-08	4.24855e-07	-0.123782
VAT1	3.77643e-08	4.26809e-07	-0.123761
PSMC5	3.79501e-08	4.28583e-07	-0.123742
SLC35A3	3.82522e-08	4.31666e-07	-0.123711
EPRS	3.8574e-08	4.34962e-07	-0.123678
GOPC	3.86028e-08	4.34962e-07	-0.123675
GNL3	3.89311e-08	4.38329e-07	-0.123641
SURF6	3.91084e-08	4.39932e-07	-0.123623
TUBA1A	3.91327e-08	4.39932e-07	-0.123621
LONP2	3.95002e-08	4.43728e-07	-0.123584
ANKH	3.96959e-08	4.4559e-07	-0.123565
NDUFB4	3.99945e-08	4.48602e-07	-0.123535
STAC3	4.01278e-08	4.49759e-07	-0.123522
COX6A1	4.01785e-08	4.49987e-07	-0.123517
SIRT3	4.03154e-08	4.5118e-07	-0.123504
NMRAL1	4.07308e-08	4.55486e-07	-0.123463
RNASEH2A	4.10242e-08	4.58422e-07	-0.123435
ESD	4.13468e-08	4.6168e-07	-0.123404
MVB12B	4.17618e-08	4.65963e-07	-0.123365
ERGIC2	4.18955e-08	4.67105e-07	-0.123352
HIRIP3	4.20662e-08	4.68462e-07	-0.123336
LINC00152	4.20803e-08	4.68462e-07	0.123335
SMIM3	4.21578e-08	4.68974e-07	0.123327
ZDHHC24	4.25603e-08	4.73098e-07	-0.12329
COPS8	4.27664e-08	4.75033e-07	-0.123271
RNF4	4.29439e-08	4.76648e-07	-0.123254
RNASEH1	4.47268e-08	4.96067e-07	-0.123093
MAST4	4.47821e-08	4.96309e-07	-0.123089
TMED3	4.48661e-08	4.9687e-07	-0.123081
RAD21	4.49564e-08	4.975e-07	-0.123073
EIF2B3	4.53164e-08	5.0111e-07	-0.123042
OXLD1	4.56514e-08	5.0433e-07	-0.123012
GATAD2B	4.56754e-08	5.0433e-07	-0.12301
C12orf65	4.573e-08	5.04558e-07	-0.123006
PPIE	4.60227e-08	5.0741e-07	-0.12298
SMIM20	4.61184e-08	5.08089e-07	-0.122972
TECR	4.63227e-08	5.09961e-07	-0.122955
HPSE	4.69115e-08	5.16061e-07	0.122905
LYRM2	4.69834e-08	5.1647e-07	-0.122899
ZNF814	4.72902e-08	5.19458e-07	-0.122873
LEPROTL1	4.79057e-08	5.2583e-07	-0.122822
CCDC137	4.80799e-08	5.27354e-07	-0.122807
RABGEF1	4.89716e-08	5.36737e-07	0.122734
BCCIP	5.04292e-08	5.52181e-07	-0.122618
HEXA	5.0455e-08	5.52181e-07	-0.122616
GTF2I	5.06069e-08	5.53081e-07	-0.122604
PLAU	5.06116e-08	5.53081e-07	-0.122603
MRPL19	5.11303e-08	5.58338e-07	-0.122563
SMC6	5.17145e-08	5.64304e-07	-0.122518
NAA25	5.18628e-08	5.65507e-07	-0.122506
DDB2	5.22116e-08	5.68892e-07	-0.12248
STX7	5.27459e-08	5.74293e-07	-0.122439
HES4	5.29102e-08	5.7566e-07	0.122427
C2orf74	5.29677e-08	5.75864e-07	-0.122423
ZNF431	5.3671e-08	5.83084e-07	-0.12237
CCDC25	5.38596e-08	5.8444e-07	-0.122356
FIS1	5.38745e-08	5.8444e-07	-0.122355
DCTN2	5.39534e-08	5.84443e-07	-0.122349
SERPINB1	5.3938e-08	5.84443e-07	0.12235
MUM1	5.40839e-08	5.8543e-07	-0.12234
TFPT	5.41348e-08	5.85555e-07	-0.122336
ERVK3-1	5.45556e-08	5.89677e-07	-0.122305
AIP	5.50323e-08	5.94397e-07	-0.12227
TMEM101	5.52628e-08	5.96453e-07	-0.122254
PRCP	5.53121e-08	5.96552e-07	-0.12225
RPE	5.53809e-08	5.96861e-07	-0.122245
IRF4	5.57222e-08	6.00104e-07	-0.122221
IZUMO4	5.66572e-08	6.09731e-07	-0.122155
ASB2	5.71339e-08	6.14417e-07	-0.122121
UBE2T	5.74491e-08	6.17006e-07	-0.122099
EIF4E	5.74577e-08	6.17006e-07	0.122099
GALC	5.79646e-08	6.22e-07	-0.122064
EBAG9	5.82569e-08	6.24686e-07	-0.122043
AKAP2	5.83473e-08	6.25204e-07	-0.122037
MRPL37	5.84237e-08	6.25436e-07	-0.122032
PRPF40A	5.84531e-08	6.25436e-07	-0.12203
CIAPIN1	5.85793e-08	6.26335e-07	-0.122021
MRPL15	5.87157e-08	6.27342e-07	-0.122012
SNRPA1	5.95299e-08	6.35584e-07	-0.121957
MTG2	5.99747e-08	6.39873e-07	-0.121927
AIFM1	6.01919e-08	6.41294e-07	-0.121913
PRRC1	6.02101e-08	6.41294e-07	-0.121912
NFIL3	6.02373e-08	6.41294e-07	0.12191
MFSD1	6.04673e-08	6.43282e-07	-0.121895
ECI2	6.06797e-08	6.4508e-07	-0.121881
MAFF	6.07911e-08	6.45803e-07	0.121873
FFAR2	6.13415e-08	6.51184e-07	0.121837
DIABLO	6.26199e-08	6.64281e-07	-0.121755
ITGA4	6.32259e-08	6.70231e-07	-0.121716
RPAIN	6.38304e-08	6.76156e-07	-0.121678
SRSF8	6.49036e-08	6.87035e-07	-0.121612
C1orf174	6.56885e-08	6.94849e-07	-0.121564
TCEAL1	6.69489e-08	7.07677e-07	-0.121487
ZNF580	6.72144e-08	7.09979e-07	-0.121472
MFSD5	7.00985e-08	7.39917e-07	-0.121303
NCOA7	7.03656e-08	7.4221e-07	-0.121288
SMYD3	7.0425e-08	7.4231e-07	-0.121284
CNOT2	7.05807e-08	7.43424e-07	-0.121276
SRP54	7.06909e-08	7.43528e-07	-0.121269
GPR141	7.07567e-08	7.43528e-07	-0.121266
YIPF5	7.07735e-08	7.43528e-07	-0.121265
MIIP	7.07908e-08	7.43528e-07	-0.121264
FASTKD1	7.14242e-08	7.49651e-07	-0.121228
CBLB	7.19776e-08	7.54573e-07	-0.121197
TCEAL8	7.19946e-08	7.54573e-07	-0.121196
POP7	7.21206e-08	7.5536e-07	-0.121189
PRR3	7.27805e-08	7.61735e-07	-0.121152
SORBS3	7.30011e-08	7.63459e-07	-0.12114
SMNDC1	7.30479e-08	7.63459e-07	-0.121138
PACSIN2	7.5304e-08	7.86485e-07	-0.121015
NUCB2	7.53715e-08	7.86637e-07	-0.121012
PTGER4	7.57415e-08	7.89944e-07	-0.120992
AC002456.2	7.79989e-08	8.12917e-07	0.120874
UCK2	7.80544e-08	8.12925e-07	-0.120871
ATP5A1	7.92206e-08	8.24494e-07	-0.120811
NCKAP1L	7.93511e-08	8.25273e-07	-0.120805
ACAT2	7.94461e-08	8.25315e-07	-0.1208
UBE2D1	7.95216e-08	8.25315e-07	0.120796
NRGN	7.95132e-08	8.25315e-07	0.120796
PHTF2	7.96091e-08	8.25325e-07	-0.120791
CD226	7.96337e-08	8.25325e-07	-0.12079
RP11-382A20.3	8.02189e-08	8.3081e-07	-0.120761
OXA1L	8.03426e-08	8.31434e-07	-0.120754
ELOF1	8.0391e-08	8.31434e-07	-0.120752
NCBP2	8.13001e-08	8.40252e-07	-0.120707
SNU13	8.15187e-08	8.41925e-07	-0.120696
CD200R1	8.164e-08	8.42593e-07	-0.12069
CIAO1	8.20713e-08	8.46456e-07	-0.120669
UBD	8.28918e-08	8.54326e-07	-0.120629
TMED2	8.30996e-08	8.55875e-07	-0.120618
ENOPH1	8.39575e-08	8.64111e-07	-0.120577
THAP7	8.42572e-08	8.66595e-07	-0.120563
KIFAP3	8.43887e-08	8.67347e-07	-0.120556
TPM2	8.47458e-08	8.70417e-07	-0.120539
EMP1	8.48719e-08	8.7111e-07	0.120533
ATP5I	8.57045e-08	8.79048e-07	-0.120494
NAA60	8.69402e-08	8.91107e-07	-0.120436
CD2BP2	8.72745e-08	8.93917e-07	-0.12042
CCDC94	8.79573e-08	9.0029e-07	-0.120389
PLEKHG1	8.867e-08	9.06961e-07	-0.120356
FBXL12	8.88867e-08	9.08552e-07	-0.120346
ME1	8.90478e-08	9.09572e-07	-0.120339
PRPSAP1	8.99984e-08	9.18651e-07	-0.120296
AP2M1	9.02278e-08	9.20361e-07	-0.120286
GOLPH3L	9.11821e-08	9.29457e-07	-0.120243
HLA-DQA2	9.19423e-08	9.36564e-07	-0.12021
DOLPP1	9.23146e-08	9.38707e-07	-0.120193
FAM96A	9.23407e-08	9.38707e-07	-0.120192
RANGAP1	9.23422e-08	9.38707e-07	-0.120192
C5orf56	9.27147e-08	9.41849e-07	-0.120176
SYPL1	9.28593e-08	9.42066e-07	-0.120169
CLN6	9.28874e-08	9.42066e-07	-0.120168
GAR1	9.29262e-08	9.42066e-07	-0.120167
CBR3	9.32557e-08	9.44762e-07	-0.120152
CDKN3	9.33235e-08	9.44805e-07	-0.120149
COPS5	9.35283e-08	9.46234e-07	-0.12014
MRPS31	9.44548e-08	9.54957e-07	-0.1201
PAQR5	9.45925e-08	9.55652e-07	-0.120095
SEC63	9.46521e-08	9.55652e-07	-0.120092
APPL1	9.64087e-08	9.72727e-07	-0.120017
SGPP1	9.67404e-08	9.75411e-07	-0.120004
CYP2S1	9.97705e-08	1.00528e-06	-0.119878
CSTA	1.00036e-07	1.00727e-06	0.119868
S1PR3	1.00494e-07	1.0112e-06	0.119849
HIST1H1E	1.00838e-07	1.01398e-06	-0.119835
PALLD	1.02237e-07	1.02674e-06	-0.119779
FFAR4	1.02246e-07	1.02674e-06	-0.119779
SRI	1.02992e-07	1.03298e-06	-0.119749
IRAK4	1.03006e-07	1.03298e-06	-0.119749
BCL2L1	1.03897e-07	1.04121e-06	-0.119714
RPL39L	1.04402e-07	1.04557e-06	-0.119694
STXBP6	1.04676e-07	1.0476e-06	-0.119683
TRNT1	1.04911e-07	1.04925e-06	-0.119674
TMEM11	1.06532e-07	1.06475e-06	-0.119612
TRIM34	1.06706e-07	1.06577e-06	-0.119605
DCTD	1.07287e-07	1.07085e-06	-0.119583
PRPS2	1.08399e-07	1.08122e-06	-0.119541
HDDC2	1.09712e-07	1.09359e-06	-0.119492
DAXX	1.09998e-07	1.09571e-06	-0.119482
ITPRIP	1.10784e-07	1.10279e-06	0.119453
CAAP1	1.11227e-07	1.10646e-06	-0.119436
KPNA6	1.11931e-07	1.11272e-06	-0.119411
PPP2R1A	1.13054e-07	1.12309e-06	-0.11937
ETV5	1.13147e-07	1.12309e-06	-0.119367
SDAD1	1.13259e-07	1.12309e-06	-0.119363
FAM13B	1.13276e-07	1.12309e-06	-0.119362
LSM1	1.14075e-07	1.13026e-06	-0.119333
VPS11	1.15367e-07	1.14229e-06	-0.119287
CD22	1.15912e-07	1.14636e-06	-0.119268
RPS27A	1.15932e-07	1.14636e-06	-0.119267
ZUFSP	1.1646e-07	1.15081e-06	-0.119249
TIAL1	1.16745e-07	1.15287e-06	-0.119239
IFT52	1.17993e-07	1.16442e-06	-0.119196
SLC25A20	1.19891e-07	1.18237e-06	-0.11913
KLHDC4	1.20701e-07	1.18956e-06	-0.119103
ARHGAP1	1.20799e-07	1.18974e-06	-0.1191
MYL12A	1.20895e-07	1.18989e-06	-0.119096
BOLA3	1.21868e-07	1.19868e-06	-0.119064
RAN	1.22289e-07	1.20202e-06	-0.11905
SLC12A5	1.23115e-07	1.20934e-06	-0.119022
F11R	1.23569e-07	1.213e-06	-0.119007
TCTN1	1.23824e-07	1.2147e-06	-0.118999
EIF2A	1.24444e-07	1.21998e-06	-0.118978
GCNT1	1.24972e-07	1.22354e-06	-0.118961
NCR3LG1	1.24894e-07	1.22354e-06	0.118963
MTF2	1.25513e-07	1.22755e-06	-0.118943
DCUN1D1	1.25547e-07	1.22755e-06	-0.118942
LINC01480	1.26987e-07	1.24081e-06	-0.118895
TNFSF9	1.28067e-07	1.25055e-06	-0.118861
ZNF618	1.28417e-07	1.25314e-06	-0.11885
COL9A2	1.30033e-07	1.26807e-06	-0.118798
GPR137B	1.30557e-07	1.27235e-06	-0.118782
MZT1	1.3128e-07	1.27856e-06	-0.118759
RBP7	1.31631e-07	1.2803e-06	0.118748
S100A11	1.31582e-07	1.2803e-06	0.11875
ST3GAL3	1.31936e-07	1.28243e-06	-0.118739
RP11-545E17.3	1.3232e-07	1.28532e-06	-0.118727
FUNDC1	1.33301e-07	1.294e-06	-0.118697
MKL1	1.3394e-07	1.29936e-06	-0.118677
SMIM7	1.35396e-07	1.31263e-06	-0.118633
FUT7	1.36073e-07	1.31833e-06	-0.118612
RERE	1.36355e-07	1.3202e-06	-0.118604
COMMD9	1.3695e-07	1.3251e-06	-0.118586
UTP6	1.37112e-07	1.3258e-06	-0.118581
NDUFS2	1.3825e-07	1.33594e-06	-0.118547
CPNE3	1.3943e-07	1.34647e-06	-0.118512
GPR180	1.39816e-07	1.34931e-06	-0.118501
EIF3E	1.40243e-07	1.35256e-06	-0.118488
SDPR	1.40928e-07	1.35779e-06	-0.118468
MYCBP	1.40968e-07	1.35779e-06	-0.118467
MSMO1	1.4242e-07	1.37088e-06	-0.118425
CAMK1D	1.42555e-07	1.3713e-06	-0.118421
PMM2	1.4298e-07	1.37373e-06	-0.118409
SRRM1	1.42992e-07	1.37373e-06	-0.118409
CLEC12A	1.44106e-07	1.38353e-06	0.118377
PTPRO	1.44927e-07	1.39052e-06	-0.118353
TRIM47	1.45128e-07	1.39154e-06	-0.118348
GM2A	1.45737e-07	1.39648e-06	-0.118331
PNMA1	1.46652e-07	1.40434e-06	-0.118305
IER2	1.46777e-07	1.40464e-06	-0.118301
ASB6	1.47083e-07	1.40666e-06	-0.118293
NDRG1	1.47658e-07	1.41125e-06	0.118277
ZNF146	1.48251e-07	1.41601e-06	-0.11826
METRNL	1.48671e-07	1.4191e-06	0.118249
POLR2C	1.49575e-07	1.42682e-06	-0.118224
VAMP7	1.49991e-07	1.42987e-06	-0.118212
TRAPPC6B	1.52283e-07	1.45079e-06	-0.11815
MRPL54	1.52616e-07	1.45303e-06	-0.118141
DUSP23	1.53095e-07	1.45665e-06	-0.118128
ARL14EP	1.53304e-07	1.45771e-06	-0.118122
NFE2L2	1.54131e-07	1.46464e-06	0.1181
KIAA1522	1.568e-07	1.48905e-06	-0.118029
HAUS3	1.57742e-07	1.49704e-06	-0.118005
DOK1	1.58386e-07	1.50219e-06	-0.117988
TMUB1	1.59689e-07	1.51359e-06	-0.117954
CALU	1.60075e-07	1.51627e-06	-0.117944
AIMP2	1.60566e-07	1.51995e-06	-0.117932
RP11-138A9.1	1.60727e-07	1.52051e-06	0.117927
AP1S3	1.60902e-07	1.5212e-06	-0.117923
GRWD1	1.6121e-07	1.52315e-06	-0.117915
RPL7A	1.63407e-07	1.54292e-06	-0.117859
CENPM	1.63618e-07	1.54393e-06	-0.117854
ARMC7	1.64104e-07	1.54753e-06	-0.117842
NUP50	1.6526e-07	1.55745e-06	-0.117813
FOXRED1	1.66007e-07	1.56349e-06	-0.117794
TFAM	1.68466e-07	1.58565e-06	-0.117733
ST3GAL4	1.692e-07	1.59155e-06	-0.117715
C2	1.69486e-07	1.59279e-06	-0.117708
ZNF593	1.69547e-07	1.59279e-06	-0.117707
TRAPPC2L	1.69654e-07	1.59279e-06	-0.117704
SHISA4	1.69853e-07	1.59366e-06	-0.117699
TBPL1	1.70685e-07	1.60046e-06	-0.117679
BTN2A2	1.71008e-07	1.60248e-06	-0.117671
AHCY	1.71237e-07	1.60291e-06	-0.117666
USP39	1.71271e-07	1.60291e-06	-0.117665
GLO1	1.71758e-07	1.60646e-06	-0.117653
RSBN1	1.72344e-07	1.61093e-06	-0.117639
ARFGAP3	1.72884e-07	1.61496e-06	0.117626
CHAF1A	1.73245e-07	1.61732e-06	-0.117618
ARL3	1.75274e-07	1.63523e-06	-0.11757
ABHD3	1.75539e-07	1.63667e-06	-0.117563
HRH2	1.76023e-07	1.64016e-06	0.117552
ASL	1.78654e-07	1.66363e-06	-0.117491
TRPC4AP	1.80354e-07	1.67841e-06	-0.117451
C9orf142	1.82893e-07	1.70098e-06	-0.117393
FADS1	1.832e-07	1.70276e-06	-0.117386
MYL6B	1.83564e-07	1.70443e-06	-0.117378
CDCA5	1.8375e-07	1.70443e-06	-0.117374
PUM3	1.83755e-07	1.70443e-06	-0.117374
C19orf53	1.83838e-07	1.70443e-06	-0.117372
AGFG1	1.85462e-07	1.71842e-06	0.117336
MGAT2	1.86551e-07	1.72681e-06	-0.117311
ERCC3	1.86601e-07	1.72681e-06	-0.11731
RP11-25K19.1	1.86845e-07	1.728e-06	-0.117305
EAF1	1.87804e-07	1.73578e-06	0.117284
MMS22L	1.8894e-07	1.7452e-06	-0.117259
UHMK1	1.8931e-07	1.74754e-06	-0.11725
AKNA	1.89799e-07	1.75096e-06	-0.11724
HSPB11	1.92569e-07	1.77541e-06	-0.11718
CDC6	1.9299e-07	1.77818e-06	-0.117171
MRPS27	1.93224e-07	1.77924e-06	-0.117166
PFN1	1.94086e-07	1.78607e-06	-0.117147
LPCAT4	1.9478e-07	1.79135e-06	-0.117132
HAX1	1.95453e-07	1.79643e-06	-0.117118
NT5C	1.96396e-07	1.80336e-06	-0.117098
CYP2U1	1.9645e-07	1.80336e-06	-0.117097
TBCB	1.99082e-07	1.82639e-06	-0.117042
IFRD2	1.99818e-07	1.83201e-06	-0.117026
SPECC1	2.02761e-07	1.85785e-06	-0.116965
HELLS	2.04213e-07	1.87e-06	-0.116936
NDUFAF7	2.04446e-07	1.87098e-06	-0.116931
PCED1B	2.07101e-07	1.89411e-06	-0.116877
GLRX2	2.13137e-07	1.94812e-06	-0.116758
ISOC2	2.14725e-07	1.96143e-06	-0.116727
NDUFS4	2.15107e-07	1.96371e-06	-0.116719
EXOSC5	2.16353e-07	1.97387e-06	-0.116695
SLC25A36	2.16514e-07	1.97413e-06	-0.116692
WDR34	2.17089e-07	1.97816e-06	-0.116681
GIMAP7	2.18299e-07	1.98797e-06	-0.116658
RPS6KA4	2.18612e-07	1.9896e-06	-0.116652
ATG101	2.20198e-07	2.00224e-06	-0.116622
REEP5	2.20271e-07	2.00224e-06	-0.116621
GMPS	2.20653e-07	2.00359e-06	-0.116613
TTC17	2.20689e-07	2.00359e-06	-0.116613
GPN3	2.2188e-07	2.01318e-06	-0.11659
PDCD6	2.22429e-07	2.01692e-06	-0.11658
CINP	2.22697e-07	2.01812e-06	-0.116575
RNF144B	2.23635e-07	2.02539e-06	0.116557
WHSC1	2.24162e-07	2.02892e-06	-0.116548
STX18	2.24303e-07	2.02897e-06	-0.116545
LINC00116	2.25471e-07	2.03829e-06	-0.116523
PIGP	2.26529e-07	2.04661e-06	-0.116504
PAPSS2	2.28443e-07	2.06265e-06	0.116469
IL32	2.31651e-07	2.0899e-06	-0.11641
DNAJC17	2.31743e-07	2.0899e-06	-0.116409
SH3BP5	2.33013e-07	2.10008e-06	0.116386
JHDM1D-AS1	2.34102e-07	2.10862e-06	0.116366
MLEC	2.34413e-07	2.11014e-06	-0.116361
TUSC2	2.37658e-07	2.13806e-06	-0.116303
FAM46A	2.38136e-07	2.14107e-06	-0.116295
LINC00493	2.38629e-07	2.1442e-06	-0.116286
OSBPL3	2.39354e-07	2.14941e-06	-0.116274
NELFCD	2.40315e-07	2.15674e-06	-0.116257
ACOT2	2.41275e-07	2.16405e-06	-0.11624
SMIM12	2.44026e-07	2.18657e-06	-0.116193
LIMK1	2.4408e-07	2.18657e-06	-0.116192
RIOK2	2.44462e-07	2.18867e-06	-0.116185
ACYP2	2.45689e-07	2.19833e-06	-0.116165
SLC39A3	2.47222e-07	2.21071e-06	-0.116138
GON4L	2.4772e-07	2.21384e-06	-0.11613
COX7C	2.49656e-07	2.2298e-06	-0.116097
CHST12	2.51016e-07	2.2406e-06	-0.116075
FUCA2	2.51284e-07	2.24165e-06	-0.11607
DLEU1	2.52455e-07	2.25074e-06	-0.116051
GTF2A2	2.53159e-07	2.25566e-06	-0.116039
ZCRB1	2.5556e-07	2.27569e-06	-0.116
CASP8AP2	2.56477e-07	2.2803e-06	-0.115985
CNOT8	2.56525e-07	2.2803e-06	-0.115984
CD80	2.56596e-07	2.2803e-06	-0.115983
CHMP1B	2.56691e-07	2.2803e-06	0.115981
DHTKD1	2.57132e-07	2.28285e-06	-0.115974
GPATCH8	2.57997e-07	2.28916e-06	-0.11596
EIF1AY	2.59281e-07	2.2982e-06	-0.115939
PHAX	2.59324e-07	2.2982e-06	-0.115938
ACADM	2.6117e-07	2.31318e-06	-0.115909
MRPL41	2.63191e-07	2.32969e-06	-0.115876
FN3KRP	2.63435e-07	2.33046e-06	-0.115872
GALK2	2.63877e-07	2.33298e-06	-0.115865
ZNF749	2.64295e-07	2.33529e-06	-0.115859
CHTF8	2.64507e-07	2.33577e-06	-0.115855
ZC3H14	2.66411e-07	2.35118e-06	-0.115825
ABCE1	2.66908e-07	2.35417e-06	-0.115817
QTRT1	2.67656e-07	2.35805e-06	-0.115806
FCGBP	2.67664e-07	2.35805e-06	-0.115805
USP48	2.68525e-07	2.36423e-06	-0.115792
CTNND1	2.69637e-07	2.37121e-06	-0.115775
ATP1A1	2.69587e-07	2.37121e-06	0.115775
MRPL3	2.70038e-07	2.37306e-06	-0.115768
MRPL55	2.70167e-07	2.37306e-06	-0.115766
PSMC3	2.71488e-07	2.38326e-06	-0.115746
C7orf55	2.73888e-07	2.4029e-06	-0.115709
PITPNA	2.74622e-07	2.40792e-06	0.115698
STARD7	2.7836e-07	2.43701e-06	-0.115641
FDPS	2.78431e-07	2.43701e-06	-0.11564
SAMSN1	2.78162e-07	2.43701e-06	0.115644
VPS51	2.80688e-07	2.45532e-06	-0.115606
ARL6IP1	2.83081e-07	2.4748e-06	-0.11557
S100PBP	2.8366e-07	2.4784e-06	-0.115562
IL10RB-AS1	2.86013e-07	2.49749e-06	0.115527
RAB42	2.86431e-07	2.49898e-06	-0.115521
MAP3K14	2.8652e-07	2.49898e-06	-0.115519
MTG1	2.88052e-07	2.51036e-06	-0.115497
PITHD1	2.88163e-07	2.51036e-06	-0.115495
SYT11	2.88518e-07	2.51198e-06	-0.11549
CAMLG	2.89698e-07	2.52078e-06	-0.115473
ATP5SL	2.90873e-07	2.52952e-06	-0.115456
MRTO4	2.92249e-07	2.54001e-06	-0.115436
UBE2D4	2.95018e-07	2.56257e-06	-0.115396
TRAPPC6A	2.95815e-07	2.56695e-06	-0.115385
RTN2	2.95868e-07	2.56695e-06	-0.115384
MPG	2.98567e-07	2.58886e-06	-0.115346
MRC2	3.00405e-07	2.60327e-06	-0.11532
RFTN1	3.00914e-07	2.60617e-06	-0.115313
TBC1D7	3.02048e-07	2.61447e-06	0.115297
HMMR	3.02504e-07	2.61689e-06	-0.115291
GOSR1	3.044e-07	2.63176e-06	-0.115264
TIMM23	3.05534e-07	2.64003e-06	-0.115249
PPIC	3.07591e-07	2.65625e-06	-0.115221
CD207	3.09609e-07	2.67213e-06	-0.115193
UPRT	3.10751e-07	2.68043e-06	-0.115177
LAMTOR2	3.11693e-07	2.687e-06	-0.115165
PRPSAP2	3.12597e-07	2.69323e-06	-0.115152
NRIP3	3.13084e-07	2.69586e-06	0.115146
MAP1A	3.14861e-07	2.7096e-06	-0.115122
NIT1	3.15709e-07	2.71531e-06	-0.115111
ZDHHC16	3.20415e-07	2.7542e-06	-0.115048
ADORA2A	3.27147e-07	2.81044e-06	0.11496
JAGN1	3.3128e-07	2.8443e-06	-0.114907
RNF167	3.32621e-07	2.85417e-06	-0.11489
PEMT	3.34416e-07	2.86737e-06	-0.114867
SLU7	3.34546e-07	2.86737e-06	-0.114866
LAT	3.35392e-07	2.87296e-06	-0.114855
RGS12	3.35823e-07	2.875e-06	-0.11485
ERI3	3.37121e-07	2.88446e-06	-0.114833
UPF3A	3.41942e-07	2.92402e-06	-0.114773
SLC50A1	3.42319e-07	2.92556e-06	-0.114768
GRHPR	3.42943e-07	2.92887e-06	-0.114761
LINC00937	3.43101e-07	2.92887e-06	0.114759
TVP23A	3.43906e-07	2.93406e-06	-0.114749
IFI27	3.45514e-07	2.94516e-06	-0.114729
TYMS	3.45604e-07	2.94516e-06	-0.114728
MIF4GD	3.466e-07	2.95196e-06	-0.114716
DNAJB12	3.46968e-07	2.9534e-06	-0.114711
GGNBP2	3.48082e-07	2.96119e-06	-0.114698
NMT1	3.49286e-07	2.96973e-06	-0.114683
CCDC97	3.5208e-07	2.99177e-06	-0.114649
MMADHC	3.55789e-07	3.02157e-06	-0.114605
MAGOHB	3.565e-07	3.02587e-06	-0.114597
FOXO3	3.57033e-07	3.02866e-06	0.11459
THEM4	3.57535e-07	3.0312e-06	-0.114584
APOPT1	3.59144e-07	3.0431e-06	-0.114565
CLSPN	3.59973e-07	3.04839e-06	-0.114555
TROVE2	3.60308e-07	3.04922e-06	-0.114551
HLTF	3.60482e-07	3.04922e-06	-0.114549
SLC39A8	3.60749e-07	3.04974e-06	0.114546
PPP2R3C	3.61476e-07	3.05415e-06	-0.114538
WDR33	3.63694e-07	3.06955e-06	-0.114512
GPATCH2	3.63711e-07	3.06955e-06	-0.114512
FGFR1OP	3.64474e-07	3.07424e-06	-0.114503
PUF60	3.64757e-07	3.07488e-06	-0.114499
PRPF38B	3.6699e-07	3.09195e-06	-0.114473
NNT-AS1	3.67912e-07	3.09797e-06	-0.114463
MRPS18A	3.73163e-07	3.1404e-06	-0.114403
FO538757.2	3.76347e-07	3.16541e-06	-0.114367
C6orf203	3.78338e-07	3.18035e-06	-0.114344
TRMT11	3.86095e-07	3.24372e-06	-0.114258
PRKAB1	3.87436e-07	3.25315e-06	-0.114243
MRPS7	3.87721e-07	3.2537e-06	-0.11424
TRAF6	3.88373e-07	3.25734e-06	-0.114233
GCHFR	3.89519e-07	3.26511e-06	-0.11422
ORMDL1	3.91862e-07	3.28289e-06	-0.114195
ABCF2	3.96542e-07	3.32023e-06	-0.114144
SNHG12	3.97055e-07	3.32158e-06	-0.114139
PML	3.9715e-07	3.32158e-06	-0.114138
GYG1	4.01736e-07	3.35805e-06	-0.114089
SPAG16	4.02484e-07	3.36083e-06	-0.114081
C9orf16	4.02522e-07	3.36083e-06	-0.114081
FAM129C	4.03551e-07	3.36725e-06	-0.11407
DNMT1	4.03744e-07	3.36725e-06	-0.114068
PCNA	4.04854e-07	3.37462e-06	-0.114056
MRPS30	4.07182e-07	3.39212e-06	-0.114032
BORCS5	4.07635e-07	3.39399e-06	-0.114027
CEBPG	4.08761e-07	3.4014e-06	-0.114015
BANF1	4.08982e-07	3.4014e-06	-0.114013
P2RY13	4.09733e-07	3.40573e-06	-0.114005
GPR89A	4.11086e-07	3.41507e-06	-0.113991
STRADB	4.12984e-07	3.42892e-06	-0.113971
PBDC1	4.13325e-07	3.42984e-06	-0.113968
SPATA20	4.14588e-07	3.43839e-06	-0.113955
ABCD4	4.17492e-07	3.46055e-06	-0.113925
LAS1L	4.20686e-07	3.48508e-06	-0.113893
DAD1	4.21212e-07	3.48749e-06	-0.113887
PNO1	4.22473e-07	3.49518e-06	-0.113874
SF1	4.2261e-07	3.49518e-06	-0.113873
CYB561D2	4.25066e-07	3.51353e-06	-0.113848
RP11-325F22.2	4.28073e-07	3.53642e-06	0.113818
STT3A	4.28619e-07	3.53897e-06	-0.113813
BTBD10	4.32056e-07	3.56536e-06	-0.113779
OSGEP	4.32513e-07	3.56715e-06	-0.113774
TRIM69	4.341e-07	3.57826e-06	-0.113759
SUOX	4.35471e-07	3.58757e-06	-0.113745
MTFMT	4.36869e-07	3.59709e-06	-0.113731
IDH3A	4.37889e-07	3.60349e-06	-0.113721
ZNF576	4.40912e-07	3.62636e-06	-0.113692
BORCS6	4.41375e-07	3.62816e-06	-0.113688
CCNB2	4.42866e-07	3.63841e-06	-0.113673
ZNF790	4.43294e-07	3.63991e-06	-0.113669
KB-1507C5.4	4.45267e-07	3.65409e-06	0.11365
ELAC2	4.46408e-07	3.66143e-06	-0.113639
DR1	4.46904e-07	3.66348e-06	-0.113634
MYBL2	4.49065e-07	3.67916e-06	-0.113614
MALSU1	4.53613e-07	3.71438e-06	-0.113571
MYL12B	4.55231e-07	3.72448e-06	-0.113555
SREK1	4.55348e-07	3.72448e-06	-0.113554
WDR61	4.56762e-07	3.73399e-06	-0.113541
N4BP2L2	4.62153e-07	3.77599e-06	-0.113491
DUS3L	4.6828e-07	3.82394e-06	-0.113435
ISG20	4.69138e-07	3.82885e-06	0.113427
INO80E	4.71438e-07	3.84548e-06	-0.113406
PRF1	4.71694e-07	3.84548e-06	-0.113403
UFL1	4.74092e-07	3.86292e-06	-0.113382
MMAB	4.74493e-07	3.86406e-06	-0.113378
SIL1	4.76553e-07	3.87872e-06	-0.11336
ZNF75A	4.76858e-07	3.87907e-06	-0.113357
NGDN	4.7922e-07	3.89615e-06	-0.113336
RIOK1	4.80126e-07	3.90139e-06	-0.113328
ITSN2	4.80931e-07	3.90579e-06	-0.11332
UQCC3	4.83354e-07	3.92332e-06	-0.113299
TRAP1	4.83983e-07	3.92629e-06	-0.113293
TMEM50B	4.8543e-07	3.93588e-06	-0.11328
RP9	4.8575e-07	3.93633e-06	-0.113278
DNAJB4	4.86365e-07	3.93916e-06	-0.113272
CLEC4C	4.87121e-07	3.94313e-06	-0.113266
PIN1	4.88978e-07	3.95396e-06	-0.113249
IP6K2	4.88991e-07	3.95396e-06	-0.113249
ATP10D	4.90091e-07	3.9607e-06	-0.113239
SSRP1	4.91391e-07	3.96905e-06	-0.113228
MRPL20	4.91658e-07	3.96905e-06	-0.113226
MRPS36	4.9344e-07	3.98127e-06	-0.11321
CPD	4.9584e-07	3.99847e-06	0.113189
CTPS1	4.96447e-07	4.00119e-06	-0.113184
ARL1	5.00916e-07	4.03502e-06	-0.113146
MBD4	5.01243e-07	4.03547e-06	-0.113143
SACM1L	5.02109e-07	4.04025e-06	-0.113136
CDK15	5.04763e-07	4.05941e-06	-0.113113
CNDP2	5.11597e-07	4.11214e-06	-0.113055
AUH	5.12564e-07	4.11769e-06	-0.113047
MRRF	5.17035e-07	4.15136e-06	-0.11301
FBXO8	5.19332e-07	4.16756e-06	-0.112991
H2AFZ	5.206e-07	4.17548e-06	-0.11298
FARP2	5.21102e-07	4.17571e-06	-0.112976
KRCC1	5.21191e-07	4.17571e-06	-0.112975
RNF146	5.23343e-07	4.19069e-06	-0.112958
CCDC14	5.24258e-07	4.19306e-06	-0.11295
FAM104A	5.24486e-07	4.19306e-06	-0.112948
GSAP	5.24174e-07	4.19306e-06	0.112951
SPN	5.2639e-07	4.20376e-06	-0.112933
CRADD	5.26284e-07	4.20376e-06	0.112934
FBXW2	5.30032e-07	4.23058e-06	-0.112903
ZNF846	5.30421e-07	4.23141e-06	-0.1129
HSPA14	5.33104e-07	4.25053e-06	-0.112878
SLC37A4	5.38245e-07	4.28922e-06	-0.112837
KIF22	5.39858e-07	4.29914e-06	-0.112824
NAE1	5.40068e-07	4.29914e-06	-0.112822
GTF2F1	5.41353e-07	4.30706e-06	-0.112812
RNF5	5.4538e-07	4.33678e-06	-0.11278
SYTL2	5.46896e-07	4.3465e-06	-0.112768
NBPF1	5.56081e-07	4.41714e-06	-0.112697
TSR2	5.58305e-07	4.43244e-06	-0.112679
CMTM7	5.59821e-07	4.4421e-06	-0.112668
CTNS	5.6134e-07	4.45178e-06	-0.112656
ANXA11	5.65182e-07	4.47986e-06	-0.112627
COPS4	5.66596e-07	4.48867e-06	-0.112616
RFC1	5.71533e-07	4.52537e-06	-0.112578
PDIA6	5.78542e-07	4.57843e-06	-0.112526
COX11	5.80296e-07	4.58886e-06	-0.112513
DEPTOR	5.80478e-07	4.58886e-06	-0.112511
C8orf59	5.81694e-07	4.59603e-06	-0.112502
PAF1	5.82427e-07	4.59938e-06	-0.112497
IGSF21	5.84451e-07	4.61291e-06	-0.112482
FHL1	5.85676e-07	4.62013e-06	-0.112473
SLC1A5	5.89832e-07	4.65044e-06	-0.112442
ZNF330	5.91167e-07	4.65849e-06	-0.112433
AARSD1	5.91675e-07	4.66002e-06	-0.112429
TOX	5.92591e-07	4.66477e-06	-0.112422
BCL2L12	5.93755e-07	4.66899e-06	-0.112414
ZBTB43	5.93695e-07	4.66899e-06	0.112414
KCNMA1	5.95588e-07	4.68093e-06	-0.1124
PDE4D	5.98198e-07	4.69895e-06	0.112382
SPAG7	5.99126e-07	4.70376e-06	-0.112375
POLR3K	6.02515e-07	4.72787e-06	-0.11235
ARMT1	6.03724e-07	4.73485e-06	-0.112342
ZMYM6	6.08118e-07	4.7668e-06	-0.11231
SLC25A25	6.08736e-07	4.76913e-06	-0.112306
TTC1	6.11282e-07	4.78655e-06	-0.112288
EMILIN2	6.12672e-07	4.79491e-06	0.112278
CEBPZ	6.19645e-07	4.84693e-06	-0.112229
ARHGAP9	6.20635e-07	4.85212e-06	-0.112222
BDH1	6.23213e-07	4.86971e-06	-0.112204
MAF1	6.24665e-07	4.87849e-06	-0.112194
HDHD2	6.25688e-07	4.88391e-06	-0.112187
CDH17	6.28927e-07	4.90662e-06	-0.112165
LINS1	6.29635e-07	4.90957e-06	-0.11216
SUGT1	6.30347e-07	4.91254e-06	-0.112155
ASH2L	6.30858e-07	4.91395e-06	-0.112152
TRMT1L	6.31233e-07	4.91429e-06	-0.112149
TERF1	6.37417e-07	4.95983e-06	-0.112107
RRM1	6.38479e-07	4.9655e-06	-0.1121
STAMBP	6.39848e-07	4.97354e-06	-0.11209
TRPM4	6.4026e-07	4.97414e-06	-0.112088
MTCH2	6.43784e-07	4.99891e-06	-0.112064
UBXN4	6.45904e-07	5.01276e-06	-0.11205
NDUFC2	6.47584e-07	5.02317e-06	-0.112038
CLPX	6.52334e-07	5.05737e-06	-0.112007
C4orf48	6.54505e-07	5.07156e-06	-0.111992
DBNL	6.54937e-07	5.07226e-06	-0.111989
MOCOS	6.57235e-07	5.08621e-06	-0.111974
FBXO21	6.57422e-07	5.08621e-06	-0.111973
TUFM	6.57786e-07	5.08638e-06	-0.111971
RNF113A	6.59126e-07	5.09409e-06	-0.111962
TET2	6.59947e-07	5.09779e-06	0.111956
IDNK	6.66831e-07	5.14828e-06	-0.111911
TBC1D17	6.73811e-07	5.19947e-06	-0.111866
NABP2	6.74204e-07	5.19981e-06	-0.111864
IMPDH2	6.74697e-07	5.2009e-06	-0.111861
CCNDBP1	6.83012e-07	5.26089e-06	-0.111807
TEFM	6.83187e-07	5.26089e-06	-0.111806
POLR2G	6.85548e-07	5.27425e-06	-0.111791
PPM1J	6.85631e-07	5.27425e-06	-0.111791
CAPRIN1	6.87512e-07	5.28598e-06	-0.111779
USP14	6.89883e-07	5.30147e-06	-0.111764
HDHD3	6.93917e-07	5.32972e-06	-0.111739
DYNC1I2	6.966e-07	5.34756e-06	-0.111722
WDR43	7.018e-07	5.3847e-06	-0.11169
TMEM60	7.03492e-07	5.39489e-06	-0.111679
PDIA3	7.04196e-07	5.3975e-06	-0.111675
GFER	7.05561e-07	5.40518e-06	-0.111666
SOD1	7.11793e-07	5.45011e-06	-0.111628
PROK2	7.13787e-07	5.46257e-06	0.111616
CCND2	7.15251e-07	5.47095e-06	-0.111607
DPYSL2	7.15748e-07	5.47194e-06	-0.111604
MDH2	7.16119e-07	5.47196e-06	-0.111602
SLC35B1	7.19153e-07	5.49232e-06	-0.111583
PAFAH1B3	7.22888e-07	5.51801e-06	-0.111561
MARCH1	7.27944e-07	5.55375e-06	-0.11153
CAP1	7.37213e-07	5.62158e-06	-0.111475
FARSA	7.38448e-07	5.62811e-06	-0.111468
RP1-239B22.5	7.40921e-07	5.64406e-06	0.111454
MPHOSPH8	7.41815e-07	5.64798e-06	-0.111448
VBP1	7.43512e-07	5.65572e-06	-0.111438
CEBPD	7.43593e-07	5.65572e-06	0.111438
GPATCH4	7.47222e-07	5.68024e-06	-0.111417
RAD50	7.47885e-07	5.68024e-06	-0.111413
C22orf39	7.47963e-07	5.68024e-06	-0.111412
HIBCH	7.5473e-07	5.7287e-06	-0.111373
COX14	7.57706e-07	5.74836e-06	-0.111356
TERF2IP	7.69946e-07	5.83823e-06	-0.111286
ILF2	7.76949e-07	5.88833e-06	-0.111247
RPL7L1	7.79151e-07	5.90201e-06	-0.111234
RP11-404O13.5	7.9481e-07	6.01637e-06	-0.111147
SRSF5	7.95058e-07	6.01637e-06	0.111146
LPCAT2	7.97086e-07	6.02854e-06	-0.111135
PIGT	7.97477e-07	6.02854e-06	-0.111133
HIST1H3H	8.03987e-07	6.07459e-06	-0.111097
CREBZF	8.04386e-07	6.07459e-06	-0.111095
SPCS2	8.08008e-07	6.09884e-06	-0.111076
DGCR6L	8.09217e-07	6.10487e-06	-0.111069
ZNF638	8.12771e-07	6.12856e-06	-0.11105
YWHAQ	8.18296e-07	6.1671e-06	-0.11102
NDUFS3	8.22776e-07	6.19536e-06	-0.110996
FYTTD1	8.2288e-07	6.19536e-06	-0.110996
C1orf50	8.24889e-07	6.20734e-06	-0.110985
DUSP14	8.25769e-07	6.21082e-06	-0.110981
XAB2	8.28195e-07	6.22592e-06	-0.110968
LRRC14	8.34204e-07	6.26792e-06	-0.110936
PSMG3	8.35928e-07	6.275e-06	-0.110927
MIR4435-2HG	8.35991e-07	6.275e-06	0.110927
FUZ	8.38044e-07	6.2848e-06	-0.110916
RP11-356N1.2	8.38143e-07	6.2848e-06	0.110915
PTK2	8.39273e-07	6.2901e-06	-0.11091
PHF10	8.40108e-07	6.29319e-06	0.110905
ACSL5	8.42593e-07	6.30862e-06	0.110892
KNOP1	8.45321e-07	6.32586e-06	-0.110878
NKAP	8.46042e-07	6.32676e-06	-0.110874
TFG	8.46293e-07	6.32676e-06	-0.110873
SLC30A5	8.48128e-07	6.3373e-06	-0.110864
TSFM	8.53703e-07	6.37517e-06	-0.110835
TMEM179B	8.54054e-07	6.37517e-06	-0.110833
MINA	8.55566e-07	6.38325e-06	-0.110825
SRSF9	8.66376e-07	6.46065e-06	0.11077
IKZF1	8.74206e-07	6.51577e-06	-0.110731
CDK2AP1	8.76036e-07	6.52304e-06	-0.110722
MCCC1	8.7606e-07	6.52304e-06	-0.110722
CCNG2	8.76541e-07	6.52336e-06	-0.110719
YDJC	8.78375e-07	6.53374e-06	-0.11071
[truncated: 5,507 more rows]

## Sheet: Pelka genus abundance gene corr
Table S6D - correlation between gene expression and the number of genera UMIs divided by cell-type (min 2 microbial UMIs) from Pelka2021
Gene	pval	rho	p_val_adj	genus	celltype
AP006222.2	0	1	0	Capnocytophaga	TNKILC
TNFRSF18	0	1	0	Capnocytophaga	TNKILC
TNFRSF4	0	1	0	Capnocytophaga	TNKILC
MRPL20	0	1	0	Capnocytophaga	TNKILC
CDK11B	0	1	0	Capnocytophaga	TNKILC
GNB1	0	1	0	Capnocytophaga	TNKILC
ENO1	0	1	0	Capnocytophaga	TNKILC
NECAP2	0	1	0	Capnocytophaga	TNKILC
DDOST	0	1	0	Capnocytophaga	TNKILC
HNRNPR	0	1	0	Capnocytophaga	TNKILC
SRRM1	0	1	0	Capnocytophaga	TNKILC
ARID1A	0	1	0	Capnocytophaga	TNKILC
NUDC	0	1	0	Capnocytophaga	TNKILC
EPB41	0	1	0	Capnocytophaga	TNKILC
SRSF4	0	1	0	Capnocytophaga	TNKILC
MARCKSL1	0	1	0	Capnocytophaga	TNKILC
BSDC1	0	1	0	Capnocytophaga	TNKILC
AK2	0	1	0	Capnocytophaga	TNKILC
EVA1B	0	1	0	Capnocytophaga	TNKILC
CSF3R	0	1	0	Capnocytophaga	TNKILC
SNIP1	0	1	0	Capnocytophaga	TNKILC
PPCS	0	1	0	Capnocytophaga	TNKILC
PRDX1	0	1	0	Capnocytophaga	TNKILC
RP11-117D22.2	0	1	0	Capnocytophaga	TNKILC
PIGK	0	1	0	Capnocytophaga	TNKILC
CTBS	0	1	0	Capnocytophaga	TNKILC
C1orf52	0	1	0	Capnocytophaga	TNKILC
SEP15	0	1	0	Capnocytophaga	TNKILC
GBP2	0	1	0	Capnocytophaga	TNKILC
DR1	0	1	0	Capnocytophaga	TNKILC
DNTTIP2	0	1	0	Capnocytophaga	TNKILC
ALG14	0	1	0	Capnocytophaga	TNKILC
STXBP3	0	1	0	Capnocytophaga	TNKILC
LAMTOR5	0	1	0	Capnocytophaga	TNKILC
CD53	0	1	0	Capnocytophaga	TNKILC
ATP5F1	0	1	0	Capnocytophaga	TNKILC
BCAS2	0	1	0	Capnocytophaga	TNKILC
SIKE1	0	1	0	Capnocytophaga	TNKILC
CD58	0	1	0	Capnocytophaga	TNKILC
POLR3GL	0	1	0	Capnocytophaga	TNKILC
LIX1L	0	1	0	Capnocytophaga	TNKILC
SF3B4	0	1	0	Capnocytophaga	TNKILC
S100A8	0	1	0	Capnocytophaga	TNKILC
INTS3	0	1	0	Capnocytophaga	TNKILC
MEF2D	0	1	0	Capnocytophaga	TNKILC
F11R	0	1	0	Capnocytophaga	TNKILC
PIGC	0	1	0	Capnocytophaga	TNKILC
FAM20B	0	1	0	Capnocytophaga	TNKILC
SMG7	0	1	0	Capnocytophaga	TNKILC
RGS1	0	1	0	Capnocytophaga	TNKILC
ZNF281	0	1	0	Capnocytophaga	TNKILC
PPP1R12B	0	1	0	Capnocytophaga	TNKILC
G0S2	0	1	0	Capnocytophaga	TNKILC
ACBD3	0	1	0	Capnocytophaga	TNKILC
ARF1	0	1	0	Capnocytophaga	TNKILC
C1orf131	0	1	0	Capnocytophaga	TNKILC
RP11-443B7.1	0	1	0	Capnocytophaga	TNKILC
ADSS	0	1	0	Capnocytophaga	TNKILC
IAH1	0	1	0	Capnocytophaga	TNKILC
LPIN1	0	1	0	Capnocytophaga	TNKILC
ITSN2	0	1	0	Capnocytophaga	TNKILC
ADCY3	0	1	0	Capnocytophaga	TNKILC
EPT1	0	1	0	Capnocytophaga	TNKILC
MRPL33	0	1	0	Capnocytophaga	TNKILC
YIPF4	0	1	0	Capnocytophaga	TNKILC
CDC42EP3	0	1	0	Capnocytophaga	TNKILC
GALM	0	1	0	Capnocytophaga	TNKILC
EML4	0	1	0	Capnocytophaga	TNKILC
COX7A2L	0	1	0	Capnocytophaga	TNKILC
CRIPT	0	1	0	Capnocytophaga	TNKILC
MCFD2	0	1	0	Capnocytophaga	TNKILC
CHAC2	0	1	0	Capnocytophaga	TNKILC
RTN4	0	1	0	Capnocytophaga	TNKILC
USP34	0	1	0	Capnocytophaga	TNKILC
PELI1	0	1	0	Capnocytophaga	TNKILC
GMCL1	0	1	0	Capnocytophaga	TNKILC
PCBP1	0	1	0	Capnocytophaga	TNKILC
NAGK	0	1	0	Capnocytophaga	TNKILC
CCT7	0	1	0	Capnocytophaga	TNKILC
TTC31	0	1	0	Capnocytophaga	TNKILC
SUCLG1	0	1	0	Capnocytophaga	TNKILC
KCMF1	0	1	0	Capnocytophaga	TNKILC
AC008268.3	0	1	0	Capnocytophaga	TNKILC
ANKRD36	0	1	0	Capnocytophaga	TNKILC
IL1R2	0	1	0	Capnocytophaga	TNKILC
IL18R1	0	1	0	Capnocytophaga	TNKILC
RANBP2	0	1	0	Capnocytophaga	TNKILC
AC068491.1	0	1	0	Capnocytophaga	TNKILC
SLC20A1	0	1	0	Capnocytophaga	TNKILC
IL1B	0	1	0	Capnocytophaga	TNKILC
IL1RN	0	1	0	Capnocytophaga	TNKILC
SLC35F5	0	1	0	Capnocytophaga	TNKILC
ACTR3	0	1	0	Capnocytophaga	TNKILC
MAP3K2	0	1	0	Capnocytophaga	TNKILC
GTDC1	0	1	0	Capnocytophaga	TNKILC
EPC2	0	1	0	Capnocytophaga	TNKILC
GPD2	0	1	0	Capnocytophaga	TNKILC
LY75	0	1	0	Capnocytophaga	TNKILC
RBMS1	0	1	0	Capnocytophaga	TNKILC
TLK1	0	1	0	Capnocytophaga	TNKILC
PDK1	0	1	0	Capnocytophaga	TNKILC
ATP5G3	0	1	0	Capnocytophaga	TNKILC
NFE2L2	0	1	0	Capnocytophaga	TNKILC
WDR75	0	1	0	Capnocytophaga	TNKILC
HSPD1	0	1	0	Capnocytophaga	TNKILC
CD28	0	1	0	Capnocytophaga	TNKILC
ICOS	0	1	0	Capnocytophaga	TNKILC
IKZF2	0	1	0	Capnocytophaga	TNKILC
SP100	0	1	0	Capnocytophaga	TNKILC
PSMD1	0	1	0	Capnocytophaga	TNKILC
NDUFA10	0	1	0	Capnocytophaga	TNKILC
RP11-58B17.1	0	1	0	Capnocytophaga	TNKILC
OGG1	0	1	0	Capnocytophaga	TNKILC
VHL	0	1	0	Capnocytophaga	TNKILC
AC090937.2	0	1	0	Capnocytophaga	TNKILC
SH3BP5	0	1	0	Capnocytophaga	TNKILC
CNOT10	0	1	0	Capnocytophaga	TNKILC
GLB1	0	1	0	Capnocytophaga	TNKILC
MLH1	0	1	0	Capnocytophaga	TNKILC
OXSR1	0	1	0	Capnocytophaga	TNKILC
EIF1B	0	1	0	Capnocytophaga	TNKILC
SS18L2	0	1	0	Capnocytophaga	TNKILC
RHOA	0	1	0	Capnocytophaga	TNKILC
CYB561D2	0	1	0	Capnocytophaga	TNKILC
GNL3	0	1	0	Capnocytophaga	TNKILC
DENND6A	0	1	0	Capnocytophaga	TNKILC
KBTBD8	0	1	0	Capnocytophaga	TNKILC
PCNP	0	1	0	Capnocytophaga	TNKILC
TIGIT	0	1	0	Capnocytophaga	TNKILC
COX17	0	1	0	Capnocytophaga	TNKILC
HCLS1	0	1	0	Capnocytophaga	TNKILC
OSBPL11	0	1	0	Capnocytophaga	TNKILC
MRPL3	0	1	0	Capnocytophaga	TNKILC
COPB2	0	1	0	Capnocytophaga	TNKILC
ZBTB38	0	1	0	Capnocytophaga	TNKILC
RNF7	0	1	0	Capnocytophaga	TNKILC
TM4SF1	0	1	0	Capnocytophaga	TNKILC
P2RY13	0	1	0	Capnocytophaga	TNKILC
KPNA4	0	1	0	Capnocytophaga	TNKILC
PDCD10	0	1	0	Capnocytophaga	TNKILC
SEC62	0	1	0	Capnocytophaga	TNKILC
PIK3CA	0	1	0	Capnocytophaga	TNKILC
NDUFB5	0	1	0	Capnocytophaga	TNKILC
KLHL24	0	1	0	Capnocytophaga	TNKILC
TRA2B	0	1	0	Capnocytophaga	TNKILC
EIF4A2	0	1	0	Capnocytophaga	TNKILC
MAEA	0	1	0	Capnocytophaga	TNKILC
FBXL5	0	1	0	Capnocytophaga	TNKILC
PI4K2B	0	1	0	Capnocytophaga	TNKILC
TMEM33	0	1	0	Capnocytophaga	TNKILC
SRP72	0	1	0	Capnocytophaga	TNKILC
UBA6	0	1	0	Capnocytophaga	TNKILC
CXCL8	0	1	0	Capnocytophaga	TNKILC
CNOT6L	0	1	0	Capnocytophaga	TNKILC
HNRNPDL	0	1	0	Capnocytophaga	TNKILC
HERC6	0	1	0	Capnocytophaga	TNKILC
OSTC	0	1	0	Capnocytophaga	TNKILC
LARP1B	0	1	0	Capnocytophaga	TNKILC
ACSL1	0	1	0	Capnocytophaga	TNKILC
IL7R	0	1	0	Capnocytophaga	TNKILC
RICTOR	0	1	0	Capnocytophaga	TNKILC
AC008964.1	0	1	0	Capnocytophaga	TNKILC
PELO	0	1	0	Capnocytophaga	TNKILC
TRAPPC13	0	1	0	Capnocytophaga	TNKILC
MAST4	0	1	0	Capnocytophaga	TNKILC
BTF3	0	1	0	Capnocytophaga	TNKILC
GCNT4	0	1	0	Capnocytophaga	TNKILC
JMY	0	1	0	Capnocytophaga	TNKILC
CAMK4	0	1	0	Capnocytophaga	TNKILC
ATG12	0	1	0	Capnocytophaga	TNKILC
DMXL1	0	1	0	Capnocytophaga	TNKILC
GRAMD3	0	1	0	Capnocytophaga	TNKILC
MATR3	0	1	0	Capnocytophaga	TNKILC
TMEM173	0	1	0	Capnocytophaga	TNKILC
CYSTM1	0	1	0	Capnocytophaga	TNKILC
HBEGF	0	1	0	Capnocytophaga	TNKILC
TAF7	0	1	0	Capnocytophaga	TNKILC
HDAC3	0	1	0	Capnocytophaga	TNKILC
TCERG1	0	1	0	Capnocytophaga	TNKILC
CD74	0	1	0	Capnocytophaga	TNKILC
ATOX1	0	1	0	Capnocytophaga	TNKILC
PANK3	0	1	0	Capnocytophaga	TNKILC
LCP2	0	1	0	Capnocytophaga	TNKILC
NPM1	0	1	0	Capnocytophaga	TNKILC
CREBRF	0	1	0	Capnocytophaga	TNKILC
HIGD2A	0	1	0	Capnocytophaga	TNKILC
FAF2	0	1	0	Capnocytophaga	TNKILC
TSPAN17	0	1	0	Capnocytophaga	TNKILC
NSD1	0	1	0	Capnocytophaga	TNKILC
SERPINB9	0	1	0	Capnocytophaga	TNKILC
SSR1	0	1	0	Capnocytophaga	TNKILC
EEF1E1	0	1	0	Capnocytophaga	TNKILC
TMEM14C	0	1	0	Capnocytophaga	TNKILC
C6orf62	0	1	0	Capnocytophaga	TNKILC
PPP1R11	0	1	0	Capnocytophaga	TNKILC
ABCF1	0	1	0	Capnocytophaga	TNKILC
TUBB	0	1	0	Capnocytophaga	TNKILC
IER3	0	1	0	Capnocytophaga	TNKILC
LST1	0	1	0	Capnocytophaga	TNKILC
AIF1	0	1	0	Capnocytophaga	TNKILC
NEU1	0	1	0	Capnocytophaga	TNKILC
HLA-DQB1	0	1	0	Capnocytophaga	TNKILC
BRD2	0	1	0	Capnocytophaga	TNKILC
HLA-DPB1	0	1	0	Capnocytophaga	TNKILC
C6orf89	0	1	0	Capnocytophaga	TNKILC
PIM1	0	1	0	Capnocytophaga	TNKILC
KLHDC3	0	1	0	Capnocytophaga	TNKILC
SMAP1	0	1	0	Capnocytophaga	TNKILC
B3GAT2	0	1	0	Capnocytophaga	TNKILC
MB21D1	0	1	0	Capnocytophaga	TNKILC
SENP6	0	1	0	Capnocytophaga	TNKILC
HMGN3	0	1	0	Capnocytophaga	TNKILC
GTF3C6	0	1	0	Capnocytophaga	TNKILC
MARCKS	0	1	0	Capnocytophaga	TNKILC
NCOA7	0	1	0	Capnocytophaga	TNKILC
SGK1	0	1	0	Capnocytophaga	TNKILC
ABRACL	0	1	0	Capnocytophaga	TNKILC
PCMT1	0	1	0	Capnocytophaga	TNKILC
IPCEF1	0	1	0	Capnocytophaga	TNKILC
SNX9	0	1	0	Capnocytophaga	TNKILC
SOD2	0	1	0	Capnocytophaga	TNKILC
WTAP	0	1	0	Capnocytophaga	TNKILC
QKI	0	1	0	Capnocytophaga	TNKILC
MPC1	0	1	0	Capnocytophaga	TNKILC
RAC1	0	1	0	Capnocytophaga	TNKILC
NDUFA4	0	1	0	Capnocytophaga	TNKILC
TWISTNB	0	1	0	Capnocytophaga	TNKILC
OSBPL3	0	1	0	Capnocytophaga	TNKILC
AVL9	0	1	0	Capnocytophaga	TNKILC
VPS41	0	1	0	Capnocytophaga	TNKILC
COA1	0	1	0	Capnocytophaga	TNKILC
CCT6A	0	1	0	Capnocytophaga	TNKILC
TBL2	0	1	0	Capnocytophaga	TNKILC
TMEM60	0	1	0	Capnocytophaga	TNKILC
PHTF2	0	1	0	Capnocytophaga	TNKILC
TMEM243	0	1	0	Capnocytophaga	TNKILC
AKAP9	0	1	0	Capnocytophaga	TNKILC
ARPC1A	0	1	0	Capnocytophaga	TNKILC
ARPC1B	0	1	0	Capnocytophaga	TNKILC
ZNF655	0	1	0	Capnocytophaga	TNKILC
DNAJC2	0	1	0	Capnocytophaga	TNKILC
RP11-325F22.3	0	1	0	Capnocytophaga	TNKILC
HBP1	0	1	0	Capnocytophaga	TNKILC
DNAJB9	0	1	0	Capnocytophaga	TNKILC
IFRD1	0	1	0	Capnocytophaga	TNKILC
CAPZA2	0	1	0	Capnocytophaga	TNKILC
ING3	0	1	0	Capnocytophaga	TNKILC
WDR91	0	1	0	Capnocytophaga	TNKILC
C7orf73	0	1	0	Capnocytophaga	TNKILC
ZC3HAV1	0	1	0	Capnocytophaga	TNKILC
SSBP1	0	1	0	Capnocytophaga	TNKILC
ENTPD4	0	1	0	Capnocytophaga	TNKILC
SLC25A37	0	1	0	Capnocytophaga	TNKILC
KCTD9	0	1	0	Capnocytophaga	TNKILC
SARAF	0	1	0	Capnocytophaga	TNKILC
GSR	0	1	0	Capnocytophaga	TNKILC
RP11-723D22.3	0	1	0	Capnocytophaga	TNKILC
HGSNAT	0	1	0	Capnocytophaga	TNKILC
TCEA1	0	1	0	Capnocytophaga	TNKILC
UBXN2B	0	1	0	Capnocytophaga	TNKILC
LY96	0	1	0	Capnocytophaga	TNKILC
VPS13B	0	1	0	Capnocytophaga	TNKILC
ANKRD46	0	1	0	Capnocytophaga	TNKILC
KLF10	0	1	0	Capnocytophaga	TNKILC
KB-1254G8.1	0	1	0	Capnocytophaga	TNKILC
ENY2	0	1	0	Capnocytophaga	TNKILC
MRPL13	0	1	0	Capnocytophaga	TNKILC
DERL1	0	1	0	Capnocytophaga	TNKILC
TATDN1	0	1	0	Capnocytophaga	TNKILC
NSMCE2	0	1	0	Capnocytophaga	TNKILC
SLA	0	1	0	Capnocytophaga	TNKILC
NDRG1	0	1	0	Capnocytophaga	TNKILC
CTD-3064M3.7	0	1	0	Capnocytophaga	TNKILC
MROH6	0	1	0	Capnocytophaga	TNKILC
PUF60	0	1	0	Capnocytophaga	TNKILC
MAF1	0	1	0	Capnocytophaga	TNKILC
C9orf38	0	1	0	Capnocytophaga	TNKILC
NFX1	0	1	0	Capnocytophaga	TNKILC
UBAP1	0	1	0	Capnocytophaga	TNKILC
DCAF10	0	1	0	Capnocytophaga	TNKILC
SMC5	0	1	0	Capnocytophaga	TNKILC
PSAT1	0	1	0	Capnocytophaga	TNKILC
IARS	0	1	0	Capnocytophaga	TNKILC
FAM120A	0	1	0	Capnocytophaga	TNKILC
TRIM14	0	1	0	Capnocytophaga	TNKILC
CDC26	0	1	0	Capnocytophaga	TNKILC
ATP6V1G1	0	1	0	Capnocytophaga	TNKILC
PPP6C	0	1	0	Capnocytophaga	TNKILC
RALGPS1	0	1	0	Capnocytophaga	TNKILC
FPGS	0	1	0	Capnocytophaga	TNKILC
IER5L	0	1	0	Capnocytophaga	TNKILC
C9orf78	0	1	0	Capnocytophaga	TNKILC
TTF1	0	1	0	Capnocytophaga	TNKILC
SNHG7	0	1	0	Capnocytophaga	TNKILC
DPH7	0	1	0	Capnocytophaga	TNKILC
FAM107B	0	1	0	Capnocytophaga	TNKILC
ABI1	0	1	0	Capnocytophaga	TNKILC
EPC1	0	1	0	Capnocytophaga	TNKILC
SGMS1	0	1	0	Capnocytophaga	TNKILC
DDX50	0	1	0	Capnocytophaga	TNKILC
AIFM2	0	1	0	Capnocytophaga	TNKILC
PCBD1	0	1	0	Capnocytophaga	TNKILC
PPIF	0	1	0	Capnocytophaga	TNKILC
PTEN	0	1	0	Capnocytophaga	TNKILC
LCOR	0	1	0	Capnocytophaga	TNKILC
NFKB2	0	1	0	Capnocytophaga	TNKILC
CUEDC2	0	1	0	Capnocytophaga	TNKILC
SFR1	0	1	0	Capnocytophaga	TNKILC
CACUL1	0	1	0	Capnocytophaga	TNKILC
NSMCE4A	0	1	0	Capnocytophaga	TNKILC
PPP2R2D	0	1	0	Capnocytophaga	TNKILC
IFITM2	0	1	0	Capnocytophaga	TNKILC
TMEM9B	0	1	0	Capnocytophaga	TNKILC
LDHA	0	1	0	Capnocytophaga	TNKILC
HIPK3	0	1	0	Capnocytophaga	TNKILC
CAPRIN1	0	1	0	Capnocytophaga	TNKILC
PHF21A	0	1	0	Capnocytophaga	TNKILC
BEST1	0	1	0	Capnocytophaga	TNKILC
B3GAT3	0	1	0	Capnocytophaga	TNKILC
FKBP2	0	1	0	Capnocytophaga	TNKILC
TRMT112	0	1	0	Capnocytophaga	TNKILC
MAP3K11	0	1	0	Capnocytophaga	TNKILC
CNIH2	0	1	0	Capnocytophaga	TNKILC
RBM4	0	1	0	Capnocytophaga	TNKILC
LAMTOR1	0	1	0	Capnocytophaga	TNKILC
RSF1	0	1	0	Capnocytophaga	TNKILC
PCF11	0	1	0	Capnocytophaga	TNKILC
TAF1D	0	1	0	Capnocytophaga	TNKILC
NPAT	0	1	0	Capnocytophaga	TNKILC
SDHD	0	1	0	Capnocytophaga	TNKILC
PAFAH1B2	0	1	0	Capnocytophaga	TNKILC
KMT2A	0	1	0	Capnocytophaga	TNKILC
SORL1	0	1	0	Capnocytophaga	TNKILC
TBRG1	0	1	0	Capnocytophaga	TNKILC
WNK1	0	1	0	Capnocytophaga	TNKILC
TNFRSF1A	0	1	0	Capnocytophaga	TNKILC
SLC2A3	0	1	0	Capnocytophaga	TNKILC
C3AR1	0	1	0	Capnocytophaga	TNKILC
CLEC4A	0	1	0	Capnocytophaga	TNKILC
CLEC4D	0	1	0	Capnocytophaga	TNKILC
CLEC1A	0	1	0	Capnocytophaga	TNKILC
ALG10B	0	1	0	Capnocytophaga	TNKILC
DAZAP2	0	1	0	Capnocytophaga	TNKILC
SP1	0	1	0	Capnocytophaga	TNKILC
PRR13	0	1	0	Capnocytophaga	TNKILC
BAZ2A	0	1	0	Capnocytophaga	TNKILC
PTGES3	0	1	0	Capnocytophaga	TNKILC
MARS	0	1	0	Capnocytophaga	TNKILC
TMBIM4	0	1	0	Capnocytophaga	TNKILC
CAND1	0	1	0	Capnocytophaga	TNKILC
MDM2	0	1	0	Capnocytophaga	TNKILC
THAP2	0	1	0	Capnocytophaga	TNKILC
DUSP6	0	1	0	Capnocytophaga	TNKILC
NDUFA12	0	1	0	Capnocytophaga	TNKILC
TMPO	0	1	0	Capnocytophaga	TNKILC
TDG	0	1	0	Capnocytophaga	TNKILC
PWP1	0	1	0	Capnocytophaga	TNKILC
MED13L	0	1	0	Capnocytophaga	TNKILC
PEBP1	0	1	0	Capnocytophaga	TNKILC
RSRC2	0	1	0	Capnocytophaga	TNKILC
HCAR2	0	1	0	Capnocytophaga	TNKILC
RAN	0	1	0	Capnocytophaga	TNKILC
ZNF84	0	1	0	Capnocytophaga	TNKILC
MTMR6	0	1	0	Capnocytophaga	TNKILC
SLC7A1	0	1	0	Capnocytophaga	TNKILC
PDS5B	0	1	0	Capnocytophaga	TNKILC
COG6	0	1	0	Capnocytophaga	TNKILC
DNAJC15	0	1	0	Capnocytophaga	TNKILC
PHF11	0	1	0	Capnocytophaga	TNKILC
TBC1D4	0	1	0	Capnocytophaga	TNKILC
COMMD6	0	1	0	Capnocytophaga	TNKILC
FBXL3	0	1	0	Capnocytophaga	TNKILC
MYCBP2	0	1	0	Capnocytophaga	TNKILC
IPO5	0	1	0	Capnocytophaga	TNKILC
ANKRD10	0	1	0	Capnocytophaga	TNKILC
CHAMP1	0	1	0	Capnocytophaga	TNKILC
DAD1	0	1	0	Capnocytophaga	TNKILC
OXA1L	0	1	0	Capnocytophaga	TNKILC
KHNYN	0	1	0	Capnocytophaga	TNKILC
SNX6	0	1	0	Capnocytophaga	TNKILC
FAM177A1	0	1	0	Capnocytophaga	TNKILC
TMX1	0	1	0	Capnocytophaga	TNKILC
PSMC6	0	1	0	Capnocytophaga	TNKILC
CGRRF1	0	1	0	Capnocytophaga	TNKILC
PSMA3	0	1	0	Capnocytophaga	TNKILC
DHRS7	0	1	0	Capnocytophaga	TNKILC
PPM1A	0	1	0	Capnocytophaga	TNKILC
SNAPC1	0	1	0	Capnocytophaga	TNKILC
CHURC1	0	1	0	Capnocytophaga	TNKILC
ERH	0	1	0	Capnocytophaga	TNKILC
FOXN3	0	1	0	Capnocytophaga	TNKILC
NRDE2	0	1	0	Capnocytophaga	TNKILC
C14orf159	0	1	0	Capnocytophaga	TNKILC
CCDC88C	0	1	0	Capnocytophaga	TNKILC
SERPINA1	0	1	0	Capnocytophaga	TNKILC
C14orf64	0	1	0	Capnocytophaga	TNKILC
EVL	0	1	0	Capnocytophaga	TNKILC
NIPA2	0	1	0	Capnocytophaga	TNKILC
PHGR1	0	1	0	Capnocytophaga	TNKILC
TMEM87A	0	1	0	Capnocytophaga	TNKILC
MFAP1	0	1	0	Capnocytophaga	TNKILC
EIF3J	0	1	0	Capnocytophaga	TNKILC
CEP152	0	1	0	Capnocytophaga	TNKILC
COPS2	0	1	0	Capnocytophaga	TNKILC
USP8	0	1	0	Capnocytophaga	TNKILC
TMOD3	0	1	0	Capnocytophaga	TNKILC
MAPK6	0	1	0	Capnocytophaga	TNKILC
CCPG1	0	1	0	Capnocytophaga	TNKILC
APH1B	0	1	0	Capnocytophaga	TNKILC
TLE3	0	1	0	Capnocytophaga	TNKILC
BCL2A1	0	1	0	Capnocytophaga	TNKILC
ZFAND6	0	1	0	Capnocytophaga	TNKILC
IL16	0	1	0	Capnocytophaga	TNKILC
RPS17	0	1	0	Capnocytophaga	TNKILC
C15orf40	0	1	0	Capnocytophaga	TNKILC
TM2D3	0	1	0	Capnocytophaga	TNKILC
MRPS34	0	1	0	Capnocytophaga	TNKILC
SNHG9	0	1	0	Capnocytophaga	TNKILC
CREBBP	0	1	0	Capnocytophaga	TNKILC
SOCS1	0	1	0	Capnocytophaga	TNKILC
LITAF	0	1	0	Capnocytophaga	TNKILC
RRN3	0	1	0	Capnocytophaga	TNKILC
ARL6IP1	0	1	0	Capnocytophaga	TNKILC
GGA2	0	1	0	Capnocytophaga	TNKILC
NDUFAB1	0	1	0	Capnocytophaga	TNKILC
DCTN5	0	1	0	Capnocytophaga	TNKILC
CTD-3203P2.3	0	1	0	Capnocytophaga	TNKILC
TUFM	0	1	0	Capnocytophaga	TNKILC
NFATC2IP	0	1	0	Capnocytophaga	TNKILC
MAPK3	0	1	0	Capnocytophaga	TNKILC
KAT8	0	1	0	Capnocytophaga	TNKILC
FUS	0	1	0	Capnocytophaga	TNKILC
ITGAX	0	1	0	Capnocytophaga	TNKILC
VPS35	0	1	0	Capnocytophaga	TNKILC
CYLD	0	1	0	Capnocytophaga	TNKILC
ADGRG3	0	1	0	Capnocytophaga	TNKILC
FHOD1	0	1	0	Capnocytophaga	TNKILC
CRK	0	1	0	Capnocytophaga	TNKILC
MIR22HG	0	1	0	Capnocytophaga	TNKILC
MYBBP1A	0	1	0	Capnocytophaga	TNKILC
C1QBP	0	1	0	Capnocytophaga	TNKILC
PER1	0	1	0	Capnocytophaga	TNKILC
VAMP2	0	1	0	Capnocytophaga	TNKILC
MAP2K3	0	1	0	Capnocytophaga	TNKILC
UTP6	0	1	0	Capnocytophaga	TNKILC
PSMB3	0	1	0	Capnocytophaga	TNKILC
KRT10	0	1	0	Capnocytophaga	TNKILC
KRT19	0	1	0	Capnocytophaga	TNKILC
IFI35	0	1	0	Capnocytophaga	TNKILC
MAP3K14	0	1	0	Capnocytophaga	TNKILC
KANSL1	0	1	0	Capnocytophaga	TNKILC
ATP5G1	0	1	0	Capnocytophaga	TNKILC
NME1	0	1	0	Capnocytophaga	TNKILC
UTP18	0	1	0	Capnocytophaga	TNKILC
APPBP2	0	1	0	Capnocytophaga	TNKILC
TLK2	0	1	0	Capnocytophaga	TNKILC
CD300LF	0	1	0	Capnocytophaga	TNKILC
ACOX1	0	1	0	Capnocytophaga	TNKILC
EIF4A3	0	1	0	Capnocytophaga	TNKILC
ALYREF	0	1	0	Capnocytophaga	TNKILC
METRNL	0	1	0	Capnocytophaga	TNKILC
USP14	0	1	0	Capnocytophaga	TNKILC
PTPN2	0	1	0	Capnocytophaga	TNKILC
SLC39A6	0	1	0	Capnocytophaga	TNKILC
SETBP1	0	1	0	Capnocytophaga	TNKILC
TXNL1	0	1	0	Capnocytophaga	TNKILC
PMAIP1	0	1	0	Capnocytophaga	TNKILC
CYB5A	0	1	0	Capnocytophaga	TNKILC
ATP5D	0	1	0	Capnocytophaga	TNKILC
C19orf25	0	1	0	Capnocytophaga	TNKILC
ABHD17A	0	1	0	Capnocytophaga	TNKILC
KDM4B	0	1	0	Capnocytophaga	TNKILC
SAFB	0	1	0	Capnocytophaga	TNKILC
ZNF557	0	1	0	Capnocytophaga	TNKILC
RAB11B	0	1	0	Capnocytophaga	TNKILC
UBL5	0	1	0	Capnocytophaga	TNKILC
CTC-539A10.4	0	1	0	Capnocytophaga	TNKILC
ILF3	0	1	0	Capnocytophaga	TNKILC
ZNF791	0	1	0	Capnocytophaga	TNKILC
TNPO2	0	1	0	Capnocytophaga	TNKILC
C19orf43	0	1	0	Capnocytophaga	TNKILC
PRDX2	0	1	0	Capnocytophaga	TNKILC
KLF2	0	1	0	Capnocytophaga	TNKILC
EPS15L1	0	1	0	Capnocytophaga	TNKILC
FFAR2	0	1	0	Capnocytophaga	TNKILC
ZNF529	0	1	0	Capnocytophaga	TNKILC
C19orf54	0	1	0	Capnocytophaga	TNKILC
SNRPA	0	1	0	Capnocytophaga	TNKILC
TGFB1	0	1	0	Capnocytophaga	TNKILC
PLAUR	0	1	0	Capnocytophaga	TNKILC
RELB	0	1	0	Capnocytophaga	TNKILC
TRAPPC6A	0	1	0	Capnocytophaga	TNKILC
VASP	0	1	0	Capnocytophaga	TNKILC
SLC1A5	0	1	0	Capnocytophaga	TNKILC
EMP3	0	1	0	Capnocytophaga	TNKILC
ZNF480	0	1	0	Capnocytophaga	TNKILC
CSNK2A1	0	1	0	Capnocytophaga	TNKILC
SIRPA	0	1	0	Capnocytophaga	TNKILC
CST3	0	1	0	Capnocytophaga	TNKILC
MAP1LC3A	0	1	0	Capnocytophaga	TNKILC
NORAD	0	1	0	Capnocytophaga	TNKILC
STK4	0	1	0	Capnocytophaga	TNKILC
DPM1	0	1	0	Capnocytophaga	TNKILC
RTFDC1	0	1	0	Capnocytophaga	TNKILC
ADRM1	0	1	0	Capnocytophaga	TNKILC
SLCO4A1	0	1	0	Capnocytophaga	TNKILC
RGS19	0	1	0	Capnocytophaga	TNKILC
LTN1	0	1	0	Capnocytophaga	TNKILC
CCT8	0	1	0	Capnocytophaga	TNKILC
IL10RB	0	1	0	Capnocytophaga	TNKILC
CRYZL1	0	1	0	Capnocytophaga	TNKILC
MRPS6	0	1	0	Capnocytophaga	TNKILC
KCNJ15	0	1	0	Capnocytophaga	TNKILC
ETS2	0	1	0	Capnocytophaga	TNKILC
TMPRSS3	0	1	0	Capnocytophaga	TNKILC
CSTB	0	1	0	Capnocytophaga	TNKILC
BID	0	1	0	Capnocytophaga	TNKILC
MRPL40	0	1	0	Capnocytophaga	TNKILC
THAP7	0	1	0	Capnocytophaga	TNKILC
OSM	0	1	0	Capnocytophaga	TNKILC
PIK3IP1	0	1	0	Capnocytophaga	TNKILC
YWHAH	0	1	0	Capnocytophaga	TNKILC
LGALS1	0	1	0	Capnocytophaga	TNKILC
TNRC6B	0	1	0	Capnocytophaga	TNKILC
EP300	0	1	0	Capnocytophaga	TNKILC
MEI1	0	1	0	Capnocytophaga	TNKILC
NDUFA6	0	1	0	Capnocytophaga	TNKILC
GTPBP6	0	1	0	Capnocytophaga	TNKILC
SH3KBP1	0	1	0	Capnocytophaga	TNKILC
TAB3	0	1	0	Capnocytophaga	TNKILC
ATP6AP2	0	1	0	Capnocytophaga	TNKILC
GPKOW	0	1	0	Capnocytophaga	TNKILC
MAGEH1	0	1	0	Capnocytophaga	TNKILC
CXCR3	0	1	0	Capnocytophaga	TNKILC
XIST	0	1	0	Capnocytophaga	TNKILC
TAF9B	0	1	0	Capnocytophaga	TNKILC
RPL36A	0	1	0	Capnocytophaga	TNKILC
GLA	0	1	0	Capnocytophaga	TNKILC
MORC4	0	1	0	Capnocytophaga	TNKILC
SLC25A5	0	1	0	Capnocytophaga	TNKILC
UBE2A	0	1	0	Capnocytophaga	TNKILC
SEPT6	0	1	0	Capnocytophaga	TNKILC
THOC2	0	1	0	Capnocytophaga	TNKILC
ENOX2	0	1	0	Capnocytophaga	TNKILC
MRPL20	0	1	0	Streptococcus	TNKILC
FAM213B	0	1	0	Streptococcus	TNKILC
C1orf174	0	1	0	Streptococcus	TNKILC
TNFRSF25	0	1	0	Streptococcus	TNKILC
UBIAD1	0	1	0	Streptococcus	TNKILC
FBXO6	0	1	0	Streptococcus	TNKILC
SZRD1	0	1	0	Streptococcus	TNKILC
DDOST	0	1	0	Streptococcus	TNKILC
EIF4G3	0	1	0	Streptococcus	TNKILC
TMEM50A	0	1	0	Streptococcus	TNKILC
HMGN2	0	1	0	Streptococcus	TNKILC
RPS6KA1	0	1	0	Streptococcus	TNKILC
PHACTR4	0	1	0	Streptococcus	TNKILC
SNRNP40	0	1	0	Streptococcus	TNKILC
EIF3I	0	1	0	Streptococcus	TNKILC
MRPS15	0	1	0	Streptococcus	TNKILC
NDUFS5	0	1	0	Streptococcus	TNKILC
SMAP2	0	1	0	Streptococcus	TNKILC
YBX1	0	1	0	Streptococcus	TNKILC
PRDX1	0	1	0	Streptococcus	TNKILC
EPS15	0	1	0	Streptococcus	TNKILC
C1orf123	0	1	0	Streptococcus	TNKILC
YIPF1	0	1	0	Streptococcus	TNKILC
PDE4B	0	1	0	Streptococcus	TNKILC
ZZZ3	0	1	0	Streptococcus	TNKILC
BCL10	0	1	0	Streptococcus	TNKILC
ODF2L	0	1	0	Streptococcus	TNKILC
GBP5	0	1	0	Streptococcus	TNKILC
FAM69A	0	1	0	Streptococcus	TNKILC
SLC30A7	0	1	0	Streptococcus	TNKILC
RSBN1	0	1	0	Streptococcus	TNKILC
BCAS2	0	1	0	Streptococcus	TNKILC
CD101	0	1	0	Streptococcus	TNKILC
SLC27A3	0	1	0	Streptococcus	TNKILC
HAX1	0	1	0	Streptococcus	TNKILC
DPM3	0	1	0	Streptococcus	TNKILC
KIAA0907	0	1	0	Streptococcus	TNKILC
LAMTOR2	0	1	0	Streptococcus	TNKILC
PYHIN1	0	1	0	Streptococcus	TNKILC
RP11-48O20.4	0	1	0	Streptococcus	TNKILC
SLAMF7	0	1	0	Streptococcus	TNKILC
SDHC	0	1	0	Streptococcus	TNKILC
POU2F1	0	1	0	Streptococcus	TNKILC
TIPRL	0	1	0	Streptococcus	TNKILC
CEP350	0	1	0	Streptococcus	TNKILC
SMG7	0	1	0	Streptococcus	TNKILC
EDEM3	0	1	0	Streptococcus	TNKILC
RNF2	0	1	0	Streptococcus	TNKILC
TRMT1L	0	1	0	Streptococcus	TNKILC
CSRP1	0	1	0	Streptococcus	TNKILC
LAX1	0	1	0	Streptococcus	TNKILC
SNRPE	0	1	0	Streptococcus	TNKILC
ELK4	0	1	0	Streptococcus	TNKILC
TRAF5	0	1	0	Streptococcus	TNKILC
INTS7	0	1	0	Streptococcus	TNKILC
NSL1	0	1	0	Streptococcus	TNKILC
MIA3	0	1	0	Streptococcus	TNKILC
CAPN2	0	1	0	Streptococcus	TNKILC
SRP9	0	1	0	Streptococcus	TNKILC
PARP1	0	1	0	Streptococcus	TNKILC
MRPL55	0	1	0	Streptococcus	TNKILC
EDARADD	0	1	0	Streptococcus	TNKILC
RP11-343J24.1	0	1	0	Streptococcus	TNKILC
AKT3	0	1	0	Streptococcus	TNKILC
AC108488.3	0	1	0	Streptococcus	TNKILC
YWHAQ	0	1	0	Streptococcus	TNKILC
GREB1	0	1	0	Streptococcus	TNKILC
RN7SL674P	0	1	0	Streptococcus	TNKILC
PUM2	0	1	0	Streptococcus	TNKILC
AGBL5	0	1	0	Streptococcus	TNKILC
MEMO1	0	1	0	Streptococcus	TNKILC
FEZ2	0	1	0	Streptococcus	TNKILC
PRKD3	0	1	0	Streptococcus	TNKILC
SOS1	0	1	0	Streptococcus	TNKILC
RP11-333I13.1	0	1	0	Streptococcus	TNKILC
UGP2	0	1	0	Streptococcus	TNKILC
ETAA1	0	1	0	Streptococcus	TNKILC
C1D	0	1	0	Streptococcus	TNKILC
GMCL1	0	1	0	Streptococcus	TNKILC
DGUOK	0	1	0	Streptococcus	TNKILC
BOLA3	0	1	0	Streptococcus	TNKILC
AUP1	0	1	0	Streptococcus	TNKILC
PTCD3	0	1	0	Streptococcus	TNKILC
DBI	0	1	0	Streptococcus	TNKILC
IMP4	0	1	0	Streptococcus	TNKILC
AC011893.3	0	1	0	Streptococcus	TNKILC
KIF5C	0	1	0	Streptococcus	TNKILC
GCA	0	1	0	Streptococcus	TNKILC
SP3	0	1	0	Streptococcus	TNKILC
ATF2	0	1	0	Streptococcus	TNKILC
ANKRD44	0	1	0	Streptococcus	TNKILC
CASP8	0	1	0	Streptococcus	TNKILC
ALS2	0	1	0	Streptococcus	TNKILC
PIKFYVE	0	1	0	Streptococcus	TNKILC
RPE	0	1	0	Streptococcus	TNKILC
PNKD	0	1	0	Streptococcus	TNKILC
SP140L	0	1	0	Streptococcus	TNKILC
PSMD1	0	1	0	Streptococcus	TNKILC
ARL4C	0	1	0	Streptococcus	TNKILC
LRRFIP1	0	1	0	Streptococcus	TNKILC
MTMR14	0	1	0	Streptococcus	TNKILC
BRK1	0	1	0	Streptococcus	TNKILC
SEC13	0	1	0	Streptococcus	TNKILC
XPC	0	1	0	Streptococcus	TNKILC
ZNF621	0	1	0	Streptococcus	TNKILC
ALAS1	0	1	0	Streptococcus	TNKILC
SPCS1	0	1	0	Streptococcus	TNKILC
FAM208A	0	1	0	Streptococcus	TNKILC
CGGBP1	0	1	0	Streptococcus	TNKILC
CEP97	0	1	0	Streptococcus	TNKILC
DZIP3	0	1	0	Streptococcus	TNKILC
CD200	0	1	0	Streptococcus	TNKILC
SLC35A5	0	1	0	Streptococcus	TNKILC
USF3	0	1	0	Streptococcus	TNKILC
ATP6V1A	0	1	0	Streptococcus	TNKILC
ZBTB20	0	1	0	Streptococcus	TNKILC
FAM162A	0	1	0	Streptococcus	TNKILC
RP11-299J3.8	0	1	0	Streptococcus	TNKILC
PARP14	0	1	0	Streptococcus	TNKILC
RAB7A	0	1	0	Streptococcus	TNKILC
MRPS22	0	1	0	Streptococcus	TNKILC
HLTF	0	1	0	Streptococcus	TNKILC
KPNA4	0	1	0	Streptococcus	TNKILC
MFN1	0	1	0	Streptococcus	TNKILC
TTC14	0	1	0	Streptococcus	TNKILC
ATP11B	0	1	0	Streptococcus	TNKILC
UBXN7	0	1	0	Streptococcus	TNKILC
MXD4	0	1	0	Streptococcus	TNKILC
RNF4	0	1	0	Streptococcus	TNKILC
SEL1L3	0	1	0	Streptococcus	TNKILC
DTHD1	0	1	0	Streptococcus	TNKILC
TBC1D1	0	1	0	Streptococcus	TNKILC
ATP8A1	0	1	0	Streptococcus	TNKILC
OCIAD1	0	1	0	Streptococcus	TNKILC
NOA1	0	1	0	Streptococcus	TNKILC
G3BP2	0	1	0	Streptococcus	TNKILC
CXCL13	0	1	0	Streptococcus	TNKILC
MRPS18C	0	1	0	Streptococcus	TNKILC
HERC5	0	1	0	Streptococcus	TNKILC
PYURF	0	1	0	Streptococcus	TNKILC
UBE2D3	0	1	0	Streptococcus	TNKILC
TIFA	0	1	0	Streptococcus	TNKILC
TRPC3	0	1	0	Streptococcus	TNKILC
PRMT9	0	1	0	Streptococcus	TNKILC
RAPGEF2	0	1	0	Streptococcus	TNKILC
CBR4	0	1	0	Streptococcus	TNKILC
PDCD6	0	1	0	Streptococcus	TNKILC
FAM134B	0	1	0	Streptococcus	TNKILC
RP11-159F24.1	0	1	0	Streptococcus	TNKILC
PDE4D	0	1	0	Streptococcus	TNKILC
MAST4	0	1	0	Streptococcus	TNKILC
TNPO1	0	1	0	Streptococcus	TNKILC
NSA2	0	1	0	Streptococcus	TNKILC
COL4A3BP	0	1	0	Streptococcus	TNKILC
F2R	0	1	0	Streptococcus	TNKILC
TBCA	0	1	0	Streptococcus	TNKILC
JMY	0	1	0	Streptococcus	TNKILC
PAPD4	0	1	0	Streptococcus	TNKILC
C5orf30	0	1	0	Streptococcus	TNKILC
SRP19	0	1	0	Streptococcus	TNKILC
REEP5	0	1	0	Streptococcus	TNKILC
AP3S1	0	1	0	Streptococcus	TNKILC
CDC42SE2	0	1	0	Streptococcus	TNKILC
RAPGEF6	0	1	0	Streptococcus	TNKILC
VDAC1	0	1	0	Streptococcus	TNKILC
HNRNPA0	0	1	0	Streptococcus	TNKILC
SRA1	0	1	0	Streptococcus	TNKILC
ZMAT2	0	1	0	Streptococcus	TNKILC
FCHSD1	0	1	0	Streptococcus	TNKILC
GM2A	0	1	0	Streptococcus	TNKILC
FAM114A2	0	1	0	Streptococcus	TNKILC
ITK	0	1	0	Streptococcus	TNKILC
DOCK2	0	1	0	Streptococcus	TNKILC
RNF44	0	1	0	Streptococcus	TNKILC
B4GALT7	0	1	0	Streptococcus	TNKILC
CLK4	0	1	0	Streptococcus	TNKILC
NQO2	0	1	0	Streptococcus	TNKILC
RIOK1	0	1	0	Streptococcus	TNKILC
BTN3A2	0	1	0	Streptococcus	TNKILC
DHX16	0	1	0	Streptococcus	TNKILC
CCHCR1	0	1	0	Streptococcus	TNKILC
NCR3	0	1	0	Streptococcus	TNKILC
HLA-DQA1	0	1	0	Streptococcus	TNKILC
B3GALT4	0	1	0	Streptococcus	TNKILC
ZNF76	0	1	0	Streptococcus	TNKILC
SRSF3	0	1	0	Streptococcus	TNKILC
TBC1D22B	0	1	0	Streptococcus	TNKILC
CMTR1	0	1	0	Streptococcus	TNKILC
GLO1	0	1	0	Streptococcus	TNKILC
RRP36	0	1	0	Streptococcus	TNKILC
YIPF3	0	1	0	Streptococcus	TNKILC
IL17A	0	1	0	Streptococcus	TNKILC
LMBRD1	0	1	0	Streptococcus	TNKILC
CYB5R4	0	1	0	Streptococcus	TNKILC
SNX14	0	1	0	Streptococcus	TNKILC
LYRM2	0	1	0	Streptococcus	TNKILC
ASCC3	0	1	0	Streptococcus	TNKILC
FOXO3	0	1	0	Streptococcus	TNKILC
CDC40	0	1	0	Streptococcus	TNKILC
NT5DC1	0	1	0	Streptococcus	TNKILC
CEP85L	0	1	0	Streptococcus	TNKILC
SERINC1	0	1	0	Streptococcus	TNKILC
NCOA7	0	1	0	Streptococcus	TNKILC
RP11-356I2.1	0	1	0	Streptococcus	TNKILC
REPS1	0	1	0	Streptococcus	TNKILC
CITED2	0	1	0	Streptococcus	TNKILC
PLAGL1	0	1	0	Streptococcus	TNKILC
SF3B5	0	1	0	Streptococcus	TNKILC
TIAM2	0	1	0	Streptococcus	TNKILC
RP11-477D19.2	0	1	0	Streptococcus	TNKILC
ARID1B	0	1	0	Streptococcus	TNKILC
PSMB1	0	1	0	Streptococcus	TNKILC
FOXK1	0	1	0	Streptococcus	TNKILC
UMAD1	0	1	0	Streptococcus	TNKILC
ICA1	0	1	0	Streptococcus	TNKILC
TMEM106B	0	1	0	Streptococcus	TNKILC
AC003075.4	0	1	0	Streptococcus	TNKILC
FAM126A	0	1	0	Streptococcus	TNKILC
TRA2A	0	1	0	Streptococcus	TNKILC
GGCT	0	1	0	Streptococcus	TNKILC
LSM5	0	1	0	Streptococcus	TNKILC
NT5C3A	0	1	0	Streptococcus	TNKILC
SEPT7	0	1	0	Streptococcus	TNKILC
STK17A	0	1	0	Streptococcus	TNKILC
OGDH	0	1	0	Streptococcus	TNKILC
RSBN1L	0	1	0	Streptococcus	TNKILC
CROT	0	1	0	Streptococcus	TNKILC
CASD1	0	1	0	Streptococcus	TNKILC
AP4M1	0	1	0	Streptococcus	TNKILC
MOSPD3	0	1	0	Streptococcus	TNKILC
PMPCB	0	1	0	Streptococcus	TNKILC
RP11-325F22.4	0	1	0	Streptococcus	TNKILC
RP11-138A9.1	0	1	0	Streptococcus	TNKILC
ATP6V0E2	0	1	0	Streptococcus	TNKILC
UBE3C	0	1	0	Streptococcus	TNKILC
VIPR2	0	1	0	Streptococcus	TNKILC
ERICH1	0	1	0	Streptococcus	TNKILC
ZDHHC2	0	1	0	Streptococcus	TNKILC
KIF13B	0	1	0	Streptococcus	TNKILC
RP11-51J9.5	0	1	0	Streptococcus	TNKILC
RAB11FIP1	0	1	0	Streptococcus	TNKILC
GOLGA7	0	1	0	Streptococcus	TNKILC
AC090186.1	0	1	0	Streptococcus	TNKILC
PAG1	0	1	0	Streptococcus	TNKILC
NBN	0	1	0	Streptococcus	TNKILC
PTDSS1	0	1	0	Streptococcus	TNKILC
VPS13B	0	1	0	Streptococcus	TNKILC
TMEM65	0	1	0	Streptococcus	TNKILC
EFR3A	0	1	0	Streptococcus	TNKILC
NAPRT	0	1	0	Streptococcus	TNKILC
CPSF1	0	1	0	Streptococcus	TNKILC
C8orf82	0	1	0	Streptococcus	TNKILC
C8orf33	0	1	0	Streptococcus	TNKILC
DOCK8	0	1	0	Streptococcus	TNKILC
SMARCA2	0	1	0	Streptococcus	TNKILC
ZDHHC21	0	1	0	Streptococcus	TNKILC
FOCAD	0	1	0	Streptococcus	TNKILC
APTX	0	1	0	Streptococcus	TNKILC
DNAJA1	0	1	0	Streptococcus	TNKILC
GBA2	0	1	0	Streptococcus	TNKILC
CLTA	0	1	0	Streptococcus	TNKILC
ZFAND5	0	1	0	Streptococcus	TNKILC
ZCCHC6	0	1	0	Streptococcus	TNKILC
FGD3	0	1	0	Streptococcus	TNKILC
TXN	0	1	0	Streptococcus	TNKILC
UGCG	0	1	0	Streptococcus	TNKILC
PTBP3	0	1	0	Streptococcus	TNKILC
MAPKAP1	0	1	0	Streptococcus	TNKILC
ENG	0	1	0	Streptococcus	TNKILC
RP11-203J24.8	0	1	0	Streptococcus	TNKILC
C9orf78	0	1	0	Streptococcus	TNKILC
NUP214	0	1	0	Streptococcus	TNKILC
SURF1	0	1	0	Streptococcus	TNKILC
SEC16A	0	1	0	Streptococcus	TNKILC
ARHGAP21	0	1	0	Streptococcus	TNKILC
PDSS1	0	1	0	Streptococcus	TNKILC
WASHC2C	0	1	0	Streptococcus	TNKILC
H2AFY2	0	1	0	Streptococcus	TNKILC
PPA1	0	1	0	Streptococcus	TNKILC
EIF4EBP2	0	1	0	Streptococcus	TNKILC
ADK	0	1	0	Streptococcus	TNKILC
FAM35A	0	1	0	Streptococcus	TNKILC
ATAD1	0	1	0	Streptococcus	TNKILC
FAS	0	1	0	Streptococcus	TNKILC
IFIT2	0	1	0	Streptococcus	TNKILC
PCGF5	0	1	0	Streptococcus	TNKILC
BTAF1	0	1	0	Streptococcus	TNKILC
MGEA5	0	1	0	Streptococcus	TNKILC
SMC3	0	1	0	Streptococcus	TNKILC
PDCD4	0	1	0	Streptococcus	TNKILC
ABLIM1	0	1	0	Streptococcus	TNKILC
FAM160B1	0	1	0	Streptococcus	TNKILC
RNH1	0	1	0	Streptococcus	TNKILC
TMEM80	0	1	0	Streptococcus	TNKILC
TRIM22	0	1	0	Streptococcus	TNKILC
TAF10	0	1	0	Streptococcus	TNKILC
TMEM9B	0	1	0	Streptococcus	TNKILC
COPB1	0	1	0	Streptococcus	TNKILC
UEVLD	0	1	0	Streptococcus	TNKILC
RP11-504G3.1	0	1	0	Streptococcus	TNKILC
ARL14EP	0	1	0	Streptococcus	TNKILC
CAPRIN1	0	1	0	Streptococcus	TNKILC
C11orf49	0	1	0	Streptococcus	TNKILC
MTCH2	0	1	0	Streptococcus	TNKILC
C11orf31	0	1	0	Streptococcus	TNKILC
CD6	0	1	0	Streptococcus	TNKILC
POLR2G	0	1	0	Streptococcus	TNKILC
RPS6KA4	0	1	0	Streptococcus	TNKILC
FRMD8	0	1	0	Streptococcus	TNKILC
C11orf68	0	1	0	Streptococcus	TNKILC
SF3B2	0	1	0	Streptococcus	TNKILC
POLD4	0	1	0	Streptococcus	TNKILC
CDK2AP2	0	1	0	Streptococcus	TNKILC
RP11-802E16.3	0	1	0	Streptococcus	TNKILC
PPFIA1	0	1	0	Streptococcus	TNKILC
RNF121	0	1	0	Streptococcus	TNKILC
NUMA1	0	1	0	Streptococcus	TNKILC
UCP2	0	1	0	Streptococcus	TNKILC
NDUFC2	0	1	0	Streptococcus	TNKILC
CREBZF	0	1	0	Streptococcus	TNKILC
CEP57	0	1	0	Streptococcus	TNKILC
CCDC82	0	1	0	Streptococcus	TNKILC
JRKL	0	1	0	Streptococcus	TNKILC
BIRC3	0	1	0	Streptococcus	TNKILC
CASP4	0	1	0	Streptococcus	TNKILC
CARD16	0	1	0	Streptococcus	TNKILC
USP28	0	1	0	Streptococcus	TNKILC
ZPR1	0	1	0	Streptococcus	TNKILC
TRAPPC4	0	1	0	Streptococcus	TNKILC
TBCEL	0	1	0	Streptococcus	TNKILC
HSPA8	0	1	0	Streptococcus	TNKILC
RAD52	0	1	0	Streptococcus	TNKILC
FKBP4	0	1	0	Streptococcus	TNKILC
TNFRSF1A	0	1	0	Streptococcus	TNKILC
IFFO1	0	1	0	Streptococcus	TNKILC
TPI1	0	1	0	Streptococcus	TNKILC
AEBP2	0	1	0	Streptococcus	TNKILC
GOLT1B	0	1	0	Streptococcus	TNKILC
FGFR1OP2	0	1	0	Streptococcus	TNKILC
IPO8	0	1	0	Streptococcus	TNKILC
SLC38A1	0	1	0	Streptococcus	TNKILC
HDAC7	0	1	0	Streptococcus	TNKILC
TMBIM6	0	1	0	Streptococcus	TNKILC
GALNT6	0	1	0	Streptococcus	TNKILC
EIF4B	0	1	0	Streptococcus	TNKILC
SMARCC2	0	1	0	Streptococcus	TNKILC
BAZ2A	0	1	0	Streptococcus	TNKILC
R3HDM2	0	1	0	Streptococcus	TNKILC
CNOT2	0	1	0	Streptococcus	TNKILC
CCDC59	0	1	0	Streptococcus	TNKILC
NDUFA12	0	1	0	Streptococcus	TNKILC
SLC25A3	0	1	0	Streptococcus	TNKILC
ARPC3	0	1	0	Streptococcus	TNKILC
PPP1CC	0	1	0	Streptococcus	TNKILC
RNF10	0	1	0	Streptococcus	TNKILC
ORAI1	0	1	0	Streptococcus	TNKILC
AC084018.1	0	1	0	Streptococcus	TNKILC
RSRC2	0	1	0	Streptococcus	TNKILC
SFSWAP	0	1	0	Streptococcus	TNKILC
CRYL1	0	1	0	Streptococcus	TNKILC
EEF1AKMT1	0	1	0	Streptococcus	TNKILC
USPL1	0	1	0	Streptococcus	TNKILC
ALOX5AP	0	1	0	Streptococcus	TNKILC
DGKH	0	1	0	Streptococcus	TNKILC
RCBTB1	0	1	0	Streptococcus	TNKILC
KPNA3	0	1	0	Streptococcus	TNKILC
RNASEH2B	0	1	0	Streptococcus	TNKILC
TMCO3	0	1	0	Streptococcus	TNKILC
SCFD1	0	1	0	Streptococcus	TNKILC
FBXO33	0	1	0	Streptococcus	TNKILC
ACTR10	0	1	0	Streptococcus	TNKILC
SYNE2	0	1	0	Streptococcus	TNKILC
FNTB	0	1	0	Streptococcus	TNKILC
SUSD6	0	1	0	Streptococcus	TNKILC
PCNX1	0	1	0	Streptococcus	TNKILC
BATF	0	1	0	Streptococcus	TNKILC
GPATCH2L	0	1	0	Streptococcus	TNKILC
GTF2A1	0	1	0	Streptococcus	TNKILC
SEL1L	0	1	0	Streptococcus	TNKILC
GALC	0	1	0	Streptococcus	TNKILC
GOLGA5	0	1	0	Streptococcus	TNKILC
ASB2	0	1	0	Streptococcus	TNKILC
SNRPN	0	1	0	Streptococcus	TNKILC
LPCAT4	0	1	0	Streptococcus	TNKILC
RP11-624L4.1	0	1	0	Streptococcus	TNKILC
CASC5	0	1	0	Streptococcus	TNKILC
STARD9	0	1	0	Streptococcus	TNKILC
RP11-151N17.2	0	1	0	Streptococcus	TNKILC
SQRDL	0	1	0	Streptococcus	TNKILC
TMOD3	0	1	0	Streptococcus	TNKILC
GTF2A2	0	1	0	Streptococcus	TNKILC
DAPK2	0	1	0	Streptococcus	TNKILC
CSNK1G1	0	1	0	Streptococcus	TNKILC
SCAMP2	0	1	0	Streptococcus	TNKILC
CTSH	0	1	0	Streptococcus	TNKILC
BTBD1	0	1	0	Streptococcus	TNKILC
VIMP	0	1	0	Streptococcus	TNKILC
HCFC1R1	0	1	0	Streptococcus	TNKILC
RP11-473M20.7	0	1	0	Streptococcus	TNKILC
DEXI	0	1	0	Streptococcus	TNKILC
ARL6IP1	0	1	0	Streptococcus	TNKILC
LYRM1	0	1	0	Streptococcus	TNKILC
METTL9	0	1	0	Streptococcus	TNKILC
SH2B1	0	1	0	Streptococcus	TNKILC
SIAH1	0	1	0	Streptococcus	TNKILC
E2F4	0	1	0	Streptococcus	TNKILC
SLC7A6	0	1	0	Streptococcus	TNKILC
PRMT7	0	1	0	Streptococcus	TNKILC
IST1	0	1	0	Streptococcus	TNKILC
GABARAPL2	0	1	0	Streptococcus	TNKILC
TERF2IP	0	1	0	Streptococcus	TNKILC
MAF	0	1	0	Streptococcus	TNKILC
PLCG2	0	1	0	Streptococcus	TNKILC
MAP1LC3B	0	1	0	Streptococcus	TNKILC
AC137932.4	0	1	0	Streptococcus	TNKILC
CPNE7	0	1	0	Streptococcus	TNKILC
GSG2	0	1	0	Streptococcus	TNKILC
UBE2G1	0	1	0	Streptococcus	TNKILC
RP13-580F15.2	0	1	0	Streptococcus	TNKILC
NLRP1	0	1	0	Streptococcus	TNKILC
CTDNEP1	0	1	0	Streptococcus	TNKILC
FLII	0	1	0	Streptococcus	TNKILC
MAP2K3	0	1	0	Streptococcus	TNKILC
WSB1	0	1	0	Streptococcus	TNKILC
KIAA0100	0	1	0	Streptococcus	TNKILC
TP53I13	0	1	0	Streptococcus	TNKILC
NSRP1	0	1	0	Streptococcus	TNKILC
CDK5R1	0	1	0	Streptococcus	TNKILC
RP11-47L3.1	0	1	0	Streptococcus	TNKILC
CWC25	0	1	0	Streptococcus	TNKILC
LASP1	0	1	0	Streptococcus	TNKILC
STAT3	0	1	0	Streptococcus	TNKILC
BECN1	0	1	0	Streptococcus	TNKILC
NMT1	0	1	0	Streptococcus	TNKILC
ARHGAP27	0	1	0	Streptococcus	TNKILC
KANSL1	0	1	0	Streptococcus	TNKILC
RP11-995C19.3	0	1	0	Streptococcus	TNKILC
CDC27	0	1	0	Streptococcus	TNKILC
PCTP	0	1	0	Streptococcus	TNKILC
SMURF2	0	1	0	Streptococcus	TNKILC
GNA13	0	1	0	Streptococcus	TNKILC
HELZ	0	1	0	Streptococcus	TNKILC
ARSG	0	1	0	Streptococcus	TNKILC
ARMC7	0	1	0	Streptococcus	TNKILC
GALK1	0	1	0	Streptococcus	TNKILC
UNK	0	1	0	Streptococcus	TNKILC
RHBDF2	0	1	0	Streptococcus	TNKILC
MFSD11	0	1	0	Streptococcus	TNKILC
SEPT9	0	1	0	Streptococcus	TNKILC
C17orf89	0	1	0	Streptococcus	TNKILC
HGS	0	1	0	Streptococcus	TNKILC
DUS1L	0	1	0	Streptococcus	TNKILC
LPIN2	0	1	0	Streptococcus	TNKILC
ROCK1	0	1	0	Streptococcus	TNKILC
SNRPD1	0	1	0	Streptococcus	TNKILC
RNF125	0	1	0	Streptococcus	TNKILC
GALNT1	0	1	0	Streptococcus	TNKILC
MBD2	0	1	0	Streptococcus	TNKILC
PMAIP1	0	1	0	Streptococcus	TNKILC
BCL2	0	1	0	Streptococcus	TNKILC
PTBP1	0	1	0	Streptococcus	TNKILC
SBNO2	0	1	0	Streptococcus	TNKILC
ATP5D	0	1	0	Streptococcus	TNKILC
GADD45B	0	1	0	Streptococcus	TNKILC
NFIC	0	1	0	Streptococcus	TNKILC
MRPL54	0	1	0	Streptococcus	TNKILC
TMIGD2	0	1	0	Streptococcus	TNKILC
C19orf10	0	1	0	Streptococcus	TNKILC
ELAVL1	0	1	0	Streptococcus	TNKILC
CDC37	0	1	0	Streptococcus	TNKILC
ELOF1	0	1	0	Streptococcus	TNKILC
RAD23A	0	1	0	Streptococcus	TNKILC
PKN1	0	1	0	Streptococcus	TNKILC
BRD4	0	1	0	Streptococcus	TNKILC
RAB8A	0	1	0	Streptococcus	TNKILC
ZNF506	0	1	0	Streptococcus	TNKILC
ZNF431	0	1	0	Streptococcus	TNKILC
GPI	0	1	0	Streptococcus	TNKILC
RINL	0	1	0	Streptococcus	TNKILC
MRPS12	0	1	0	Streptococcus	TNKILC
MAP3K10	0	1	0	Streptococcus	TNKILC
BLVRB	0	1	0	Streptococcus	TNKILC
RABAC1	0	1	0	Streptococcus	TNKILC
ETHE1	0	1	0	Streptococcus	TNKILC
SMG9	0	1	0	Streptococcus	TNKILC
APOE	0	1	0	Streptococcus	TNKILC
STRN4	0	1	0	Streptococcus	TNKILC
DBP	0	1	0	Streptococcus	TNKILC
PPP1R15A	0	1	0	Streptococcus	TNKILC
AP2A1	0	1	0	Streptococcus	TNKILC
ETFB	0	1	0	Streptococcus	TNKILC
ZNF765	0	1	0	Streptococcus	TNKILC
EPN1	0	1	0	Streptococcus	TNKILC
ZNF671	0	1	0	Streptococcus	TNKILC
ZNF586	0	1	0	Streptococcus	TNKILC
CHMP2A	0	1	0	Streptococcus	TNKILC
FKBP1A	0	1	0	Streptococcus	TNKILC
CEP250	0	1	0	Streptococcus	TNKILC
TOP1	0	1	0	Streptococcus	TNKILC
CHD6	0	1	0	Streptococcus	TNKILC
TMEM189	0	1	0	Streptococcus	TNKILC
CEBPB	0	1	0	Streptococcus	TNKILC
DPM1	0	1	0	Streptococcus	TNKILC
PRELID3B	0	1	0	Streptococcus	TNKILC
MTG2	0	1	0	Streptococcus	TNKILC
GID8	0	1	0	Streptococcus	TNKILC
RGS19	0	1	0	Streptococcus	TNKILC
ATP5J	0	1	0	Streptococcus	TNKILC
GART	0	1	0	Streptococcus	TNKILC
ATP5O	0	1	0	Streptococcus	TNKILC
MRPS6	0	1	0	Streptococcus	TNKILC
HLCS	0	1	0	Streptococcus	TNKILC
COMT	0	1	0	Streptococcus	TNKILC
SDF2L1	0	1	0	Streptococcus	TNKILC
DDT	0	1	0	Streptococcus	TNKILC
PIK3IP1	0	1	0	Streptococcus	TNKILC
FBXO7	0	1	0	Streptococcus	TNKILC
RN7SL349P	0	1	0	Streptococcus	TNKILC
IL2RB	0	1	0	Streptococcus	TNKILC
EIF3L	0	1	0	Streptococcus	TNKILC
MAFF	0	1	0	Streptococcus	TNKILC
SUN2	0	1	0	Streptococcus	TNKILC
TEF	0	1	0	Streptococcus	TNKILC
POLR3H	0	1	0	Streptococcus	TNKILC
SNU13	0	1	0	Streptococcus	TNKILC
RRP7A	0	1	0	Streptococcus	TNKILC
SH3KBP1	0	1	0	Streptococcus	TNKILC
SAT1	0	1	0	Streptococcus	TNKILC
DDX3X	0	1	0	Streptococcus	TNKILC
RBM10	0	1	0	Streptococcus	TNKILC
PRAF2	0	1	0	Streptococcus	TNKILC
MAGED2	0	1	0	Streptococcus	TNKILC
PDZD11	0	1	0	Streptococcus	TNKILC
PGRMC1	0	1	0	Streptococcus	TNKILC
SASH3	0	1	0	Streptococcus	TNKILC
CD40LG	0	1	0	Streptococcus	TNKILC
BCAP31	0	1	0	Streptococcus	TNKILC
NAA10	0	1	0	Streptococcus	TNKILC
HCFC1	0	1	0	Streptococcus	TNKILC
MT-TM	0	1	0	Streptococcus	TNKILC
MT-ATP8	0	1	0	Streptococcus	TNKILC
S100A4	4.03047e-07	0.974176	0.000646219	Bacteroides	B
BTLA	4.03047e-07	0.974176	0.000646219	Bacteroides	B
HNRNPM	4.03047e-07	0.974176	0.000646219	Bacteroides	B
KHDRBS1	3.97186e-24	1	2.78484e-22	Campylobacter	Myeloid
GBP2	3.97186e-24	1	2.78484e-22	Campylobacter	Myeloid
CRTC2	3.97186e-24	1	2.78484e-22	Campylobacter	Myeloid
IER5	3.97186e-24	1	2.78484e-22	Campylobacter	Myeloid
DHX9	3.97186e-24	1	2.78484e-22	Campylobacter	Myeloid
IVNS1ABP	3.97186e-24	1	2.78484e-22	Campylobacter	Myeloid
ATF3	3.97186e-24	1	2.78484e-22	Campylobacter	Myeloid
DEGS1	3.97186e-24	1	2.78484e-22	Campylobacter	Myeloid
CEP170	3.97186e-24	1	2.78484e-22	Campylobacter	Myeloid
FAM49A	3.97186e-24	1	2.78484e-22	Campylobacter	Myeloid
PPP1CB	3.97186e-24	1	2.78484e-22	Campylobacter	Myeloid
MAP3K2	3.97186e-24	1	2.78484e-22	Campylobacter	Myeloid
NABP1	3.97186e-24	1	2.78484e-22	Campylobacter	Myeloid
ANKRD44	3.97186e-24	1	2.78484e-22	Campylobacter	Myeloid
CCL20	3.97186e-24	1	2.78484e-22	Campylobacter	Myeloid
RYBP	3.97186e-24	1	2.78484e-22	Campylobacter	Myeloid
ATP1B3	3.97186e-24	1	2.78484e-22	Campylobacter	Myeloid
FXR1	3.97186e-24	1	2.78484e-22	Campylobacter	Myeloid
N4BP2	3.97186e-24	1	2.78484e-22	Campylobacter	Myeloid
YTHDC1	3.97186e-24	1	2.78484e-22	Campylobacter	Myeloid
RP11-163O17.1	3.97186e-24	1	2.78484e-22	Campylobacter	Myeloid
GOLPH3	3.97186e-24	1	2.78484e-22	Campylobacter	Myeloid
FCHO2	3.97186e-24	1	2.78484e-22	Campylobacter	Myeloid
STARD4	3.97186e-24	1	2.78484e-22	Campylobacter	Myeloid
HBEGF	3.97186e-24	1	2.78484e-22	Campylobacter	Myeloid
ARHGAP26	3.97186e-24	1	2.78484e-22	Campylobacter	Myeloid
TNIP1	3.97186e-24	1	2.78484e-22	Campylobacter	Myeloid
ELMO1	3.97186e-24	1	2.78484e-22	Campylobacter	Myeloid
MYO1G	3.97186e-24	1	2.78484e-22	Campylobacter	Myeloid
LYPLA1	3.97186e-24	1	2.78484e-22	Campylobacter	Myeloid
UBR5	3.97186e-24	1	2.78484e-22	Campylobacter	Myeloid
KLF10	3.97186e-24	1	2.78484e-22	Campylobacter	Myeloid
TRPS1	3.97186e-24	1	2.78484e-22	Campylobacter	Myeloid
NDRG1	3.97186e-24	1	2.78484e-22	Campylobacter	Myeloid
CYHR1	3.97186e-24	1	2.78484e-22	Campylobacter	Myeloid
NFIL3	3.97186e-24	1	2.78484e-22	Campylobacter	Myeloid
CARD19	3.97186e-24	1	2.78484e-22	Campylobacter	Myeloid
NR4A3	3.97186e-24	1	2.78484e-22	Campylobacter	Myeloid
RXRA	3.97186e-24	1	2.78484e-22	Campylobacter	Myeloid
SEC23IP	3.97186e-24	1	2.78484e-22	Campylobacter	Myeloid
TUBGCP2	3.97186e-24	1	2.78484e-22	Campylobacter	Myeloid
ANO6	3.97186e-24	1	2.78484e-22	Campylobacter	Myeloid
VDR	3.97186e-24	1	2.78484e-22	Campylobacter	Myeloid
NAB2	3.97186e-24	1	2.78484e-22	Campylobacter	Myeloid
RP11-1143G9.4	3.97186e-24	1	2.78484e-22	Campylobacter	Myeloid
SCYL2	3.97186e-24	1	2.78484e-22	Campylobacter	Myeloid
STRN3	3.97186e-24	1	2.78484e-22	Campylobacter	Myeloid
FOXN3	3.97186e-24	1	2.78484e-22	Campylobacter	Myeloid
RIN3	3.97186e-24	1	2.78484e-22	Campylobacter	Myeloid
SNHG9	3.97186e-24	1	2.78484e-22	Campylobacter	Myeloid
C16orf62	3.97186e-24	1	2.78484e-22	Campylobacter	Myeloid
DCUN1D3	3.97186e-24	1	2.78484e-22	Campylobacter	Myeloid
NFAT5	3.97186e-24	1	2.78484e-22	Campylobacter	Myeloid
MPHOSPH6	3.97186e-24	1	2.78484e-22	Campylobacter	Myeloid
SLC7A5	3.97186e-24	1	2.78484e-22	Campylobacter	Myeloid
SUPT6H	3.97186e-24	1	2.78484e-22	Campylobacter	Myeloid
SUZ12	3.97186e-24	1	2.78484e-22	Campylobacter	Myeloid
CASC3	3.97186e-24	1	2.78484e-22	Campylobacter	Myeloid
JMJD6	3.97186e-24	1	2.78484e-22	Campylobacter	Myeloid
BAIAP2	3.97186e-24	1	2.78484e-22	Campylobacter	Myeloid
SOCS6	3.97186e-24	1	2.78484e-22	Campylobacter	Myeloid
DNAJB1	3.97186e-24	1	2.78484e-22	Campylobacter	Myeloid
LSM14A	3.97186e-24	1	2.78484e-22	Campylobacter	Myeloid
GRAMD1A	3.97186e-24	1	2.78484e-22	Campylobacter	Myeloid
THBD	3.97186e-24	1	2.78484e-22	Campylobacter	Myeloid
BTG3	3.97186e-24	1	2.78484e-22	Campylobacter	Myeloid
PI4KA	3.97186e-24	1	2.78484e-22	Campylobacter	Myeloid
PIM3	3.97186e-24	1	2.78484e-22	Campylobacter	Myeloid
SYAP1	3.97186e-24	1	2.78484e-22	Campylobacter	Myeloid
SH3KBP1	3.97186e-24	1	2.78484e-22	Campylobacter	Myeloid
UBE2J2	0	1	0	Streptococcus	Epithelial
DVL1	0	1	0	Streptococcus	Epithelial
ATAD3C	0	1	0	Streptococcus	Epithelial
ATAD3A	0	1	0	Streptococcus	Epithelial
MMP23B	0	1	0	Streptococcus	Epithelial
TMEM52	0	1	0	Streptococcus	Epithelial
MORN1	0	1	0	Streptococcus	Epithelial
PLCH2	0	1	0	Streptococcus	Epithelial
RP3-395M20.8	0	1	0	Streptococcus	Epithelial
MEGF6	0	1	0	Streptococcus	Epithelial
NOL9	0	1	0	Streptococcus	Epithelial
KLHL21	0	1	0	Streptococcus	Epithelial
MIR34AHG	0	1	0	Streptococcus	Epithelial
KAZN	0	1	0	Streptococcus	Epithelial
SZRD1	0	1	0	Streptococcus	Epithelial
UBR4	0	1	0	Streptococcus	Epithelial
MRTO4	0	1	0	Streptococcus	Epithelial
AKR7A2	0	1	0	Streptococcus	Epithelial
TMCO4	0	1	0	Streptococcus	Epithelial
ECE1	0	1	0	Streptococcus	Epithelial
ASAP3	0	1	0	Streptococcus	Epithelial
PITHD1	0	1	0	Streptococcus	Epithelial
LYPLA2	0	1	0	Streptococcus	Epithelial
GALE	0	1	0	Streptococcus	Epithelial
RCAN3	0	1	0	Streptococcus	Epithelial
SLC30A2	0	1	0	Streptococcus	Epithelial
PDIK1L	0	1	0	Streptococcus	Epithelial
CNKSR1	0	1	0	Streptococcus	Epithelial
NUDC	0	1	0	Streptococcus	Epithelial
TRNP1	0	1	0	Streptococcus	Epithelial
PTAFR	0	1	0	Streptococcus	Epithelial
ZMYM6	0	1	0	Streptococcus	Epithelial
TRAPPC3	0	1	0	Streptococcus	Epithelial
YRDC	0	1	0	Streptococcus	Epithelial
MFSD2A	0	1	0	Streptococcus	Epithelial
ZMPSTE24	0	1	0	Streptococcus	Epithelial
CITED4	0	1	0	Streptococcus	Epithelial
CTPS1	0	1	0	Streptococcus	Epithelial
SVBP	0	1	0	Streptococcus	Epithelial
SLC2A1	0	1	0	Streptococcus	Epithelial
HYI	0	1	0	Streptococcus	Epithelial
HECTD3	0	1	0	Streptococcus	Epithelial
MMACHC	0	1	0	Streptococcus	Epithelial
ECHDC2	0	1	0	Streptococcus	Epithelial
RP5-1024G6.5	0	1	0	Streptococcus	Epithelial
PCSK9	0	1	0	Streptococcus	Epithelial
TACSTD2	0	1	0	Streptococcus	Epithelial
CYP2J2	0	1	0	Streptococcus	Epithelial
DOCK7	0	1	0	Streptococcus	Epithelial
RAVER2	0	1	0	Streptococcus	Epithelial
LEPROT	0	1	0	Streptococcus	Epithelial
C1orf52	0	1	0	Streptococcus	Epithelial
EPHX4	0	1	0	Streptococcus	Epithelial
F3	0	1	0	Streptococcus	Epithelial
FRRS1	0	1	0	Streptococcus	Epithelial
AGL	0	1	0	Streptococcus	Epithelial
SASS6	0	1	0	Streptococcus	Epithelial
GPSM2	0	1	0	Streptococcus	Epithelial
WDR47	0	1	0	Streptococcus	Epithelial
GSTM4	0	1	0	Streptococcus	Epithelial
GSTM3	0	1	0	Streptococcus	Epithelial
KCNC4	0	1	0	Streptococcus	Epithelial
LRIF1	0	1	0	Streptococcus	Epithelial
RP11-96K19.5	0	1	0	Streptococcus	Epithelial
SLC16A1	0	1	0	Streptococcus	Epithelial
BCAS2	0	1	0	Streptococcus	Epithelial
TTF2	0	1	0	Streptococcus	Epithelial
FAM46C	0	1	0	Streptococcus	Epithelial
RP11-782C8.5	0	1	0	Streptococcus	Epithelial
VPS45	0	1	0	Streptococcus	Epithelial
HORMAD1	0	1	0	Streptococcus	Epithelial
SCNM1	0	1	0	Streptococcus	Epithelial
CGN	0	1	0	Streptococcus	Epithelial
S100A9	0	1	0	Streptococcus	Epithelial
INTS3	0	1	0	Streptococcus	Epithelial
PYGO2	0	1	0	Streptococcus	Epithelial
ARHGEF2	0	1	0	Streptococcus	Epithelial
SEMA4A	0	1	0	Streptococcus	Epithelial
SLC25A44	0	1	0	Streptococcus	Epithelial
PAQR6	0	1	0	Streptococcus	Epithelial
RP11-48O20.4	0	1	0	Streptococcus	Epithelial
NHLH1	0	1	0	Streptococcus	Epithelial
ARHGAP30	0	1	0	Streptococcus	Epithelial
NECTIN4	0	1	0	Streptococcus	Epithelial
NIT1	0	1	0	Streptococcus	Epithelial
RP1-10C16.1	0	1	0	Streptococcus	Epithelial
KIAA0040	0	1	0	Streptococcus	Epithelial
IER5	0	1	0	Streptococcus	Epithelial
TRMT1L	0	1	0	Streptococcus	Epithelial
TROVE2	0	1	0	Streptococcus	Epithelial
GLRX2	0	1	0	Streptococcus	Epithelial
ZNF281	0	1	0	Streptococcus	Epithelial
KIF21B	0	1	0	Streptococcus	Epithelial
RP11-465N4.4	0	1	0	Streptococcus	Epithelial
KISS1	0	1	0	Streptococcus	Epithelial
MFSD4A	0	1	0	Streptococcus	Epithelial
SLC41A1	0	1	0	Streptococcus	Epithelial
CTSE	0	1	0	Streptococcus	Epithelial
SRGAP2	0	1	0	Streptococcus	Epithelial
RASSF5	0	1	0	Streptococcus	Epithelial
FCAMR	0	1	0	Streptococcus	Epithelial
G0S2	0	1	0	Streptococcus	Epithelial
SERTAD4	0	1	0	Streptococcus	Epithelial
ANGEL2	0	1	0	Streptococcus	Epithelial
RAB3GAP2	0	1	0	Streptococcus	Epithelial
TAF1A	0	1	0	Streptococcus	Epithelial
NVL	0	1	0	Streptococcus	Epithelial
EPHX1	0	1	0	Streptococcus	Epithelial
CCSAP	0	1	0	Streptococcus	Epithelial
RP11-295G20.2	0	1	0	Streptococcus	Epithelial
RP11-443B7.1	0	1	0	Streptococcus	Epithelial
AC144450.2	0	1	0	Streptococcus	Epithelial
MBOAT2	0	1	0	Streptococcus	Epithelial
ITGB1BP1	0	1	0	Streptococcus	Epithelial
CPSF3	0	1	0	Streptococcus	Epithelial
ADAM17	0	1	0	Streptococcus	Epithelial
E2F6	0	1	0	Streptococcus	Epithelial
HS1BP3	0	1	0	Streptococcus	Epithelial
TRIM54	0	1	0	Streptococcus	Epithelial
GTF3C2	0	1	0	Streptococcus	Epithelial
RP11-563N4.1	0	1	0	Streptococcus	Epithelial
FAM98A	0	1	0	Streptococcus	Epithelial
MORN2	0	1	0	Streptococcus	Epithelial
EPAS1	0	1	0	Streptococcus	Epithelial
MCFD2	0	1	0	Streptococcus	Epithelial
PNPT1	0	1	0	Streptococcus	Epithelial
VRK2	0	1	0	Streptococcus	Epithelial
SERTAD2	0	1	0	Streptococcus	Epithelial
SPRED2	0	1	0	Streptococcus	Epithelial
RAB11FIP5	0	1	0	Streptococcus	Epithelial
RTKN	0	1	0	Streptococcus	Epithelial
MOGS	0	1	0	Streptococcus	Epithelial
GCFC2	0	1	0	Streptococcus	Epithelial
CAPG	0	1	0	Streptococcus	Epithelial
EIF2AK3	0	1	0	Streptococcus	Epithelial
FAHD2A	0	1	0	Streptococcus	Epithelial
ANKRD36C	0	1	0	Streptococcus	Epithelial
TMEM127	0	1	0	Streptococcus	Epithelial
CIAO1	0	1	0	Streptococcus	Epithelial
ANKRD36	0	1	0	Streptococcus	Epithelial
TMEM131	0	1	0	Streptococcus	Epithelial
INPP4A	0	1	0	Streptococcus	Epithelial
COA5	0	1	0	Streptococcus	Epithelial
TSGA10	0	1	0	Streptococcus	Epithelial
NPAS2	0	1	0	Streptococcus	Epithelial
MAP4K4	0	1	0	Streptococcus	Epithelial
MRPS9	0	1	0	Streptococcus	Epithelial
AC013268.5	0	1	0	Streptococcus	Epithelial
AC112229.7	0	1	0	Streptococcus	Epithelial
MERTK	0	1	0	Streptococcus	Epithelial
IL1B	0	1	0	Streptococcus	Epithelial
PAX8	0	1	0	Streptococcus	Epithelial
CBWD2	0	1	0	Streptococcus	Epithelial
RP11-141B14.1	0	1	0	Streptococcus	Epithelial
CCDC93	0	1	0	Streptococcus	Epithelial
TMEM177	0	1	0	Streptococcus	Epithelial
NIFK-AS1	0	1	0	Streptococcus	Epithelial
POTEF	0	1	0	Streptococcus	Epithelial
POTEI	0	1	0	Streptococcus	Epithelial
ORC4	0	1	0	Streptococcus	Epithelial
STAM2	0	1	0	Streptococcus	Epithelial
STK39	0	1	0	Streptococcus	Epithelial
METTL8	0	1	0	Streptococcus	Epithelial
DCAF17	0	1	0	Streptococcus	Epithelial
METAP1D	0	1	0	Streptococcus	Epithelial
OLA1	0	1	0	Streptococcus	Epithelial
FKBP7	0	1	0	Streptococcus	Epithelial
PLEKHA3	0	1	0	Streptococcus	Epithelial
CWC22	0	1	0	Streptococcus	Epithelial
WDR75	0	1	0	Streptococcus	Epithelial
ASNSD1	0	1	0	Streptococcus	Epithelial
OSGEPL1	0	1	0	Streptococcus	Epithelial
NABP1	0	1	0	Streptococcus	Epithelial
SLC39A10	0	1	0	Streptococcus	Epithelial
PPIL3	0	1	0	Streptococcus	Epithelial
NRP2	0	1	0	Streptococcus	Epithelial
ZDBF2	0	1	0	Streptococcus	Epithelial
SMARCAL1	0	1	0	Streptococcus	Epithelial
AAMP	0	1	0	Streptococcus	Epithelial
TMBIM1	0	1	0	Streptococcus	Epithelial
DNAJB2	0	1	0	Streptococcus	Epithelial
AC009502.4	0	1	0	Streptococcus	Epithelial
ARMC9	0	1	0	Streptococcus	Epithelial
C2orf82	0	1	0	Streptococcus	Epithelial
MLPH	0	1	0	Streptococcus	Epithelial
HES6	0	1	0	Streptococcus	Epithelial
HDAC4	0	1	0	Streptococcus	Epithelial
ING5	0	1	0	Streptococcus	Epithelial
RAD18	0	1	0	Streptococcus	Epithelial
MTMR14	0	1	0	Streptococcus	Epithelial
FANCD2	0	1	0	Streptococcus	Epithelial
IRAK2	0	1	0	Streptococcus	Epithelial
NUP210	0	1	0	Streptococcus	Epithelial
RBSN	0	1	0	Streptococcus	Epithelial
AZI2	0	1	0	Streptococcus	Epithelial
CMTM7	0	1	0	Streptococcus	Epithelial
CNOT10	0	1	0	Streptococcus	Epithelial
VILL	0	1	0	Streptococcus	Epithelial
SLC25A38	0	1	0	Streptococcus	Epithelial
ZNF852	0	1	0	Streptococcus	Epithelial
CCDC12	0	1	0	Streptococcus	Epithelial
ELP6	0	1	0	Streptococcus	Epithelial
CDC25A	0	1	0	Streptococcus	Epithelial
ZNF589	0	1	0	Streptococcus	Epithelial
CCDC51	0	1	0	Streptococcus	Epithelial
SLC25A20	0	1	0	Streptococcus	Epithelial
ARIH2	0	1	0	Streptococcus	Epithelial
C3orf62	0	1	0	Streptococcus	Epithelial
DAG1	0	1	0	Streptococcus	Epithelial
RBM6	0	1	0	Streptococcus	Epithelial
SEMA3B	0	1	0	Streptococcus	Epithelial
PCBP4	0	1	0	Streptococcus	Epithelial
ABHD14B	0	1	0	Streptococcus	Epithelial
POC1A	0	1	0	Streptococcus	Epithelial
WDR82	0	1	0	Streptococcus	Epithelial
NT5DC2	0	1	0	Streptococcus	Epithelial
IL17RB	0	1	0	Streptococcus	Epithelial
APPL1	0	1	0	Streptococcus	Epithelial
PXK	0	1	0	Streptococcus	Epithelial
ATG3	0	1	0	Streptococcus	Epithelial
B4GALT4	0	1	0	Streptococcus	Epithelial
TMEM39A	0	1	0	Streptococcus	Epithelial
RABL3	0	1	0	Streptococcus	Epithelial
ALDH1L1	0	1	0	Streptococcus	Epithelial
ACAD9	0	1	0	Streptococcus	Epithelial
HMCES	0	1	0	Streptococcus	Epithelial
ANAPC13	0	1	0	Streptococcus	Epithelial
EPHB1	0	1	0	Streptococcus	Epithelial
PXYLP1	0	1	0	Streptococcus	Epithelial
GYG1	0	1	0	Streptococcus	Epithelial
ARHGEF26	0	1	0	Streptococcus	Epithelial
LXN	0	1	0	Streptococcus	Epithelial
LAMP3	0	1	0	Streptococcus	Epithelial
ABCC5	0	1	0	Streptococcus	Epithelial
ETV5	0	1	0	Streptococcus	Epithelial
DNAJB11	0	1	0	Streptococcus	Epithelial
AC046143.7	0	1	0	Streptococcus	Epithelial
LSG1	0	1	0	Streptococcus	Epithelial
RUBCN	0	1	0	Streptococcus	Epithelial
UVSSA	0	1	0	Streptococcus	Epithelial
SLBP	0	1	0	Streptococcus	Epithelial
FGFR3	0	1	0	Streptococcus	Epithelial
NOP14	0	1	0	Streptococcus	Epithelial
BOD1L1	0	1	0	Streptococcus	Epithelial
CCDC149	0	1	0	Streptococcus	Epithelial
PI4K2B	0	1	0	Streptococcus	Epithelial
COMMD8	0	1	0	Streptococcus	Epithelial
NMU	0	1	0	Streptococcus	Epithelial
UBA6	0	1	0	Streptococcus	Epithelial
PF4	0	1	0	Streptococcus	Epithelial
PPBP	0	1	0	Streptococcus	Epithelial
BMP2K	0	1	0	Streptococcus	Epithelial
RASGEF1B	0	1	0	Streptococcus	Epithelial
RP11-163O17.1	0	1	0	Streptococcus	Epithelial
GPAT3	0	1	0	Streptococcus	Epithelial
GSTCD	0	1	0	Streptococcus	Epithelial
PLA2G12A	0	1	0	Streptococcus	Epithelial
PRSS12	0	1	0	Streptococcus	Epithelial
NAA15	0	1	0	Streptococcus	Epithelial
RAB33B	0	1	0	Streptococcus	Epithelial
MAML3	0	1	0	Streptococcus	Epithelial
GAB1	0	1	0	Streptococcus	Epithelial
TMEM184C	0	1	0	Streptococcus	Epithelial
PPID	0	1	0	Streptococcus	Epithelial
FNIP2	0	1	0	Streptococcus	Epithelial
TMEM192	0	1	0	Streptococcus	Epithelial
KLHL2	0	1	0	Streptococcus	Epithelial
SAP30	0	1	0	Streptococcus	Epithelial
ACSL1	0	1	0	Streptococcus	Epithelial
CFAP97	0	1	0	Streptococcus	Epithelial
CCDC127	0	1	0	Streptococcus	Epithelial
IRX2	0	1	0	Streptococcus	Epithelial
CTD-2256P15.1	0	1	0	Streptococcus	Epithelial
C5orf22	0	1	0	Streptococcus	Epithelial
WDR70	0	1	0	Streptococcus	Epithelial
DAB2	0	1	0	Streptococcus	Epithelial
OXCT1	0	1	0	Streptococcus	Epithelial
C5orf51	0	1	0	Streptococcus	Epithelial
FBXO4	0	1	0	Streptococcus	Epithelial
DHX29	0	1	0	Streptococcus	Epithelial
CCNB1	0	1	0	Streptococcus	Epithelial
SMN1	0	1	0	Streptococcus	Epithelial
GTF2H2	0	1	0	Streptococcus	Epithelial
IQGAP2	0	1	0	Streptococcus	Epithelial
WDR41	0	1	0	Streptococcus	Epithelial
CKMT2	0	1	0	Streptococcus	Epithelial
LYSMD3	0	1	0	Streptococcus	Epithelial
SLF1	0	1	0	Streptococcus	Epithelial
RHOBTB3	0	1	0	Streptococcus	Epithelial
WDR36	0	1	0	Streptococcus	Epithelial
DCP2	0	1	0	Streptococcus	Epithelial
TNFAIP8	0	1	0	Streptococcus	Epithelial
RN7SL689P	0	1	0	Streptococcus	Epithelial
TCF7	0	1	0	Streptococcus	Epithelial
CDKL3	0	1	0	Streptococcus	Epithelial
PITX1	0	1	0	Streptococcus	Epithelial
TGFBI	0	1	0	Streptococcus	Epithelial
TMEM173	0	1	0	Streptococcus	Epithelial
SRA1	0	1	0	Streptococcus	Epithelial
GNPDA1	0	1	0	Streptococcus	Epithelial
SPRY4	0	1	0	Streptococcus	Epithelial
HMGXB3	0	1	0	Streptococcus	Epithelial
FBXW11	0	1	0	Streptococcus	Epithelial
SH3PXD2B	0	1	0	Streptococcus	Epithelial
GPRIN1	0	1	0	Streptococcus	Epithelial
PDLIM7	0	1	0	Streptococcus	Epithelial
RP11-1101H11.1	0	1	0	Streptococcus	Epithelial
GFPT2	0	1	0	Streptococcus	Epithelial
MGAT1	0	1	0	Streptococcus	Epithelial
TRIM41	0	1	0	Streptococcus	Epithelial
FOXQ1	0	1	0	Streptococcus	Epithelial
CDYL	0	1	0	Streptococcus	Epithelial
RPP40	0	1	0	Streptococcus	Epithelial
TBC1D7	0	1	0	Streptococcus	Epithelial
GMPR	0	1	0	Streptococcus	Epithelial
DCDC2	0	1	0	Streptococcus	Epithelial
RP1-30M3.5	0	1	0	Streptococcus	Epithelial
HIST1H1E	0	1	0	Streptococcus	Epithelial
HIST1H2BF	0	1	0	Streptococcus	Epithelial
C6orf136	0	1	0	Streptococcus	Epithelial
DHX16	0	1	0	Streptococcus	Epithelial
PSORS1C1	0	1	0	Streptococcus	Epithelial
LST1	0	1	0	Streptococcus	Epithelial
NEU1	0	1	0	Streptococcus	Epithelial
RING1	0	1	0	Streptococcus	Epithelial
DAXX	0	1	0	Streptococcus	Epithelial
RP11-513I15.6	0	1	0	Streptococcus	Epithelial
C6orf106	0	1	0	Streptococcus	Epithelial
CDKN1A	0	1	0	Streptococcus	Epithelial
PPIL1	0	1	0	Streptococcus	Epithelial
KCNK5	0	1	0	Streptococcus	Epithelial
RP11-328M4.2	0	1	0	Streptococcus	Epithelial
FOXP4	0	1	0	Streptococcus	Epithelial
MDFI	0	1	0	Streptococcus	Epithelial
TFEB	0	1	0	Streptococcus	Epithelial
PEX6	0	1	0	Streptococcus	Epithelial
RRP36	0	1	0	Streptococcus	Epithelial
TMEM63B	0	1	0	Streptococcus	Epithelial
NFKBIE	0	1	0	Streptococcus	Epithelial
RP1-180E22.3	0	1	0	Streptococcus	Epithelial
OGFRL1	0	1	0	Streptococcus	Epithelial
SENP6	0	1	0	Streptococcus	Epithelial
PGM3	0	1	0	Streptococcus	Epithelial
CEP162	0	1	0	Streptococcus	Epithelial
RP3-355L5.5	0	1	0	Streptococcus	Epithelial
OSTM1	0	1	0	Streptococcus	Epithelial
SLC16A10	0	1	0	Streptococcus	Epithelial
LAMA4	0	1	0	Streptococcus	Epithelial
MAP3K5	0	1	0	Streptococcus	Epithelial
PHACTR2	0	1	0	Streptococcus	Epithelial
LTV1	0	1	0	Streptococcus	Epithelial
RP11-545I5.3	0	1	0	Streptococcus	Epithelial
SASH1	0	1	0	Streptococcus	Epithelial
PPIL4	0	1	0	Streptococcus	Epithelial
KATNA1	0	1	0	Streptococcus	Epithelial
ACAT2	0	1	0	Streptococcus	Epithelial
FGFR1OP	0	1	0	Streptococcus	Epithelial
AC147651.3	0	1	0	Streptococcus	Epithelial
DNAAF5	0	1	0	Streptococcus	Epithelial
MICALL2	0	1	0	Streptococcus	Epithelial
NUDT1	0	1	0	Streptococcus	Epithelial
IQCE	0	1	0	Streptococcus	Epithelial
FSCN1	0	1	0	Streptococcus	Epithelial
PMS2	0	1	0	Streptococcus	Epithelial
FAM220A	0	1	0	Streptococcus	Epithelial
RPA3	0	1	0	Streptococcus	Epithelial
UMAD1	0	1	0	Streptococcus	Epithelial
VWDE	0	1	0	Streptococcus	Epithelial
HOXA7	0	1	0	Streptococcus	Epithelial
HOXA-AS4	0	1	0	Streptococcus	Epithelial
KBTBD2	0	1	0	Streptococcus	Epithelial
DPY19L1	0	1	0	Streptococcus	Epithelial
KIAA0895	0	1	0	Streptococcus	Epithelial
UBE2D4	0	1	0	Streptococcus	Epithelial
ADCY1	0	1	0	Streptococcus	Epithelial
IGFBP3	0	1	0	Streptococcus	Epithelial
HUS1	0	1	0	Streptococcus	Epithelial
GRB10	0	1	0	Streptococcus	Epithelial
MRPS17	0	1	0	Streptococcus	Epithelial
ZNF273	0	1	0	Streptococcus	Epithelial
ZNF92	0	1	0	Streptococcus	Epithelial
GS1-124K5.4	0	1	0	Streptococcus	Epithelial
RFC2	0	1	0	Streptococcus	Epithelial
STEAP1	0	1	0	Streptococcus	Epithelial
STEAP2	0	1	0	Streptococcus	Epithelial
VPS50	0	1	0	Streptococcus	Epithelial
BET1	0	1	0	Streptococcus	Epithelial
ASNS	0	1	0	Streptococcus	Epithelial
NPTX2	0	1	0	Streptococcus	Epithelial
AZGP1	0	1	0	Streptococcus	Epithelial
ZSCAN21	0	1	0	Streptococcus	Epithelial
SLC12A9	0	1	0	Streptococcus	Epithelial
TRIP6	0	1	0	Streptococcus	Epithelial
SRRT	0	1	0	Streptococcus	Epithelial
NAT16	0	1	0	Streptococcus	Epithelial
PLOD3	0	1	0	Streptococcus	Epithelial
CLDN15	0	1	0	Streptococcus	Epithelial
PRKRIP1	0	1	0	Streptococcus	Epithelial
LRWD1	0	1	0	Streptococcus	Epithelial
AC002467.7	0	1	0	Streptococcus	Epithelial
CBLL1	0	1	0	Streptococcus	Epithelial
DNAJB9	0	1	0	Streptococcus	Epithelial
AASS	0	1	0	Streptococcus	Epithelial
GCC1	0	1	0	Streptococcus	Epithelial
SMKR1	0	1	0	Streptococcus	Epithelial
SLC35B4	0	1	0	Streptococcus	Epithelial
CREB3L2	0	1	0	Streptococcus	Epithelial
LUC7L2	0	1	0	Streptococcus	Epithelial
TMEM139	0	1	0	Streptococcus	Epithelial
EPHA1	0	1	0	Streptococcus	Epithelial
ARHGEF5	0	1	0	Streptococcus	Epithelial
ZNF786	0	1	0	Streptococcus	Epithelial
SSPO	0	1	0	Streptococcus	Epithelial
CDK5	0	1	0	Streptococcus	Epithelial
ABCF2	0	1	0	Streptococcus	Epithelial
INSIG1	0	1	0	Streptococcus	Epithelial
AC009403.2	0	1	0	Streptococcus	Epithelial
C7orf13	0	1	0	Streptococcus	Epithelial
MNX1	0	1	0	Streptococcus	Epithelial
CTA-398F10.2	0	1	0	Streptococcus	Epithelial
CTD-2135J3.2	0	1	0	Streptococcus	Epithelial
SORBS3	0	1	0	Streptococcus	Epithelial
KCTD9	0	1	0	Streptococcus	Epithelial
CDCA2	0	1	0	Streptococcus	Epithelial
TRIM35	0	1	0	Streptococcus	Epithelial
EXTL3	0	1	0	Streptococcus	Epithelial
HMBOX1	0	1	0	Streptococcus	Epithelial
RP11-722E23.2	0	1	0	Streptococcus	Epithelial
FGFR1	0	1	0	Streptococcus	Epithelial
SLC20A2	0	1	0	Streptococcus	Epithelial
SPIDR	0	1	0	Streptococcus	Epithelial
MCM4	0	1	0	Streptococcus	Epithelial
CHCHD7	0	1	0	Streptococcus	Epithelial
SDR16C5	0	1	0	Streptococcus	Epithelial
NSMAF	0	1	0	Streptococcus	Epithelial
RP11-16E18.3	0	1	0	Streptococcus	Epithelial
ZFAND1	0	1	0	Streptococcus	Epithelial
LRRCC1	0	1	0	Streptococcus	Epithelial
GEM	0	1	0	Streptococcus	Epithelial
LAPTM4B	0	1	0	Streptococcus	Epithelial
OXR1	0	1	0	Streptococcus	Epithelial
EMC2	0	1	0	Streptococcus	Epithelial
RP11-284H18.1	0	1	0	Streptococcus	Epithelial
RP11-809O17.1	0	1	0	Streptococcus	Epithelial
HGH1	0	1	0	Streptococcus	Epithelial
GLIS3	0	1	0	Streptococcus	Epithelial
SLC1A1	0	1	0	Streptococcus	Epithelial
PLPP6	0	1	0	Streptococcus	Epithelial
NFIB	0	1	0	Streptococcus	Epithelial
B4GALT1	0	1	0	Streptococcus	Epithelial
NOL6	0	1	0	Streptococcus	Epithelial
SIGMAR1	0	1	0	Streptococcus	Epithelial
TOMM5	0	1	0	Streptococcus	Epithelial
EXOSC3	0	1	0	Streptococcus	Epithelial
SMC5	0	1	0	Streptococcus	Epithelial
ABHD17B	0	1	0	Streptococcus	Epithelial
C9orf40	0	1	0	Streptococcus	Epithelial
NMRK1	0	1	0	Streptococcus	Epithelial
RASEF	0	1	0	Streptococcus	Epithelial
RP11-2B6.2	0	1	0	Streptococcus	Epithelial
CTSV	0	1	0	Streptococcus	Epithelial
TDRD7	0	1	0	Streptococcus	Epithelial
XPA	0	1	0	Streptococcus	Epithelial
TRIM14	0	1	0	Streptococcus	Epithelial
TGFBR1	0	1	0	Streptococcus	Epithelial
RNF20	0	1	0	Streptococcus	Epithelial
TMEM38B	0	1	0	Streptococcus	Epithelial
CTNNAL1	0	1	0	Streptococcus	Epithelial
AKAP2	0	1	0	Streptococcus	Epithelial
ZNF618	0	1	0	Streptococcus	Epithelial
NEK6	0	1	0	Streptococcus	Epithelial
STXBP1	0	1	0	Streptococcus	Epithelial
TOR2A	0	1	0	Streptococcus	Epithelial
CDK9	0	1	0	Streptococcus	Epithelial
ENG	0	1	0	Streptococcus	Epithelial
RP11-203J24.9	0	1	0	Streptococcus	Epithelial
TRUB2	0	1	0	Streptococcus	Epithelial
SLC27A4	0	1	0	Streptococcus	Epithelial
GLE1	0	1	0	Streptococcus	Epithelial
SH3GLB2	0	1	0	Streptococcus	Epithelial
REXO4	0	1	0	Streptococcus	Epithelial
SDCCAG3	0	1	0	Streptococcus	Epithelial
EGFL7	0	1	0	Streptococcus	Epithelial
TRAF2	0	1	0	Streptococcus	Epithelial
RP13-122B23.13	0	1	0	Streptococcus	Epithelial
EXD3	0	1	0	Streptococcus	Epithelial
DPH7	0	1	0	Streptococcus	Epithelial
PRR26	0	1	0	Streptococcus	Epithelial
NUDT5	0	1	0	Streptococcus	Epithelial
HSPA14	0	1	0	Streptococcus	Epithelial
TRDMT1	0	1	0	Streptococcus	Epithelial
NEBL	0	1	0	Streptococcus	Epithelial
PIP4K2A	0	1	0	Streptococcus	Epithelial
OTUD1	0	1	0	Streptococcus	Epithelial
CREM	0	1	0	Streptococcus	Epithelial
RP11-162G10.5	0	1	0	Streptococcus	Epithelial
RP11-508N22.2	0	1	0	Streptococcus	Epithelial
ZNF487	0	1	0	Streptococcus	Epithelial
ZNF32	0	1	0	Streptococcus	Epithelial
WASHC2A	0	1	0	Streptococcus	Epithelial
TET1	0	1	0	Streptococcus	Epithelial
AIFM2	0	1	0	Streptococcus	Epithelial
TYSND1	0	1	0	Streptococcus	Epithelial
ASCC1	0	1	0	Streptococcus	Epithelial
VCL	0	1	0	Streptococcus	Epithelial
ZCCHC24	0	1	0	Streptococcus	Epithelial
ANKRD22	0	1	0	Streptococcus	Epithelial
IFIT5	0	1	0	Streptococcus	Epithelial
BTAF1	0	1	0	Streptococcus	Epithelial
KIF11	0	1	0	Streptococcus	Epithelial
FFAR4	0	1	0	Streptococcus	Epithelial
LZTS2	0	1	0	Streptococcus	Epithelial
NPM3	0	1	0	Streptococcus	Epithelial
LDB1	0	1	0	Streptococcus	Epithelial
PPRC1	0	1	0	Streptococcus	Epithelial
SUFU	0	1	0	Streptococcus	Epithelial
ARL3	0	1	0	Streptococcus	Epithelial
WBP1L	0	1	0	Streptococcus	Epithelial
COL17A1	0	1	0	Streptococcus	Epithelial
GRK5	0	1	0	Streptococcus	Epithelial
MCMBP	0	1	0	Streptococcus	Epithelial
RP11-432J24.2	0	1	0	Streptococcus	Epithelial
PHRF1	0	1	0	Streptococcus	Epithelial
MUC6	0	1	0	Streptococcus	Epithelial
MUC2	0	1	0	Streptococcus	Epithelial
TSSC4	0	1	0	Streptococcus	Epithelial
KCNQ1	0	1	0	Streptococcus	Epithelial
KCNQ1OT1	0	1	0	Streptococcus	Epithelial
SLC22A18AS	0	1	0	Streptococcus	Epithelial
ZNF195	0	1	0	Streptococcus	Epithelial
CYB5R2	0	1	0	Streptococcus	Epithelial
GALNT18	0	1	0	Streptococcus	Epithelial
TEAD1	0	1	0	Streptococcus	Epithelial
SPON1	0	1	0	Streptococcus	Epithelial
NUCB2	0	1	0	Streptococcus	Epithelial
HPS5	0	1	0	Streptococcus	Epithelial
NAV2	0	1	0	Streptococcus	Epithelial
SLC35C1	0	1	0	Streptococcus	Epithelial
PEX16	0	1	0	Streptococcus	Epithelial
AMBRA1	0	1	0	Streptococcus	Epithelial
ARHGAP1	0	1	0	Streptococcus	Epithelial
PSMC3	0	1	0	Streptococcus	Epithelial
TCN1	0	1	0	Streptococcus	Epithelial
CCDC86	0	1	0	Streptococcus	Epithelial
TMEM109	0	1	0	Streptococcus	Epithelial
TMEM216	0	1	0	Streptococcus	Epithelial
FERMT3	0	1	0	Streptococcus	Epithelial
TRPT1	0	1	0	Streptococcus	Epithelial
TEX40	0	1	0	Streptococcus	Epithelial
RPS6KA4	0	1	0	Streptococcus	Epithelial
MEN1	0	1	0	Streptococcus	Epithelial
BATF2	0	1	0	Streptococcus	Epithelial
SYVN1	0	1	0	Streptococcus	Epithelial
TMEM151A	0	1	0	Streptococcus	Epithelial
B4GAT1	0	1	0	Streptococcus	Epithelial
BBS1	0	1	0	Streptococcus	Epithelial
CTC-1337H24.3	0	1	0	Streptococcus	Epithelial
PITPNM1	0	1	0	Streptococcus	Epithelial
ACY3	0	1	0	Streptococcus	Epithelial
CLPB	0	1	0	Streptococcus	Epithelial
SERPINH1	0	1	0	Streptococcus	Epithelial
MOGAT2	0	1	0	Streptococcus	Epithelial
C11orf73	0	1	0	Streptococcus	Epithelial
FUT4	0	1	0	Streptococcus	Epithelial
RP11-732A21.3	0	1	0	Streptococcus	Epithelial
MMP1	0	1	0	Streptococcus	Epithelial
MMP12	0	1	0	Streptococcus	Epithelial
ALKBH8	0	1	0	Streptococcus	Epithelial
EXPH5	0	1	0	Streptococcus	Epithelial
USP28	0	1	0	Streptococcus	Epithelial
BUD13	0	1	0	Streptococcus	Epithelial
TMPRSS4	0	1	0	Streptococcus	Epithelial
IFT46	0	1	0	Streptococcus	Epithelial
RNF26	0	1	0	Streptococcus	Epithelial
SC5D	0	1	0	Streptococcus	Epithelial
SCN3B	0	1	0	Streptococcus	Epithelial
CHEK1	0	1	0	Streptococcus	Epithelial
HYLS1	0	1	0	Streptococcus	Epithelial
ADIPOR2	0	1	0	Streptococcus	Epithelial
CACNA1C	0	1	0	Streptococcus	Epithelial
RP4-816N1.6	0	1	0	Streptococcus	Epithelial
TEAD4	0	1	0	Streptococcus	Epithelial
SCNN1A	0	1	0	Streptococcus	Epithelial
RP5-940J5.9	0	1	0	Streptococcus	Epithelial
SPSB2	0	1	0	Streptococcus	Epithelial
SLC2A3	0	1	0	Streptococcus	Epithelial
LRP6	0	1	0	Streptococcus	Epithelial
FAR2	0	1	0	Streptococcus	Epithelial
IPO8	0	1	0	Streptococcus	Epithelial
FGD4	0	1	0	Streptococcus	Epithelial
ALG10	0	1	0	Streptococcus	Epithelial
TMEM106C	0	1	0	Streptococcus	Epithelial
FKBP11	0	1	0	Streptococcus	Epithelial
ASIC1	0	1	0	Streptococcus	Epithelial
MAP3K12	0	1	0	Streptococcus	Epithelial
METTL7B	0	1	0	Streptococcus	Epithelial
SMARCC2	0	1	0	Streptococcus	Epithelial
LRP1	0	1	0	Streptococcus	Epithelial
SHMT2	0	1	0	Streptococcus	Epithelial
PIP4K2C	0	1	0	Streptococcus	Epithelial
TBC1D30	0	1	0	Streptococcus	Epithelial
LYZ	0	1	0	Streptococcus	Epithelial
RP11-1143G9.4	0	1	0	Streptococcus	Epithelial
GLIPR1	0	1	0	Streptococcus	Epithelial
TMTC2	0	1	0	Streptococcus	Epithelial
TMTC3	0	1	0	Streptococcus	Epithelial
POC1B	0	1	0	Streptococcus	Epithelial
SOCS2	0	1	0	Streptococcus	Epithelial
HAL	0	1	0	Streptococcus	Epithelial
IKBIP	0	1	0	Streptococcus	Epithelial
DRAM1	0	1	0	Streptococcus	Epithelial
RP11-650K20.3	0	1	0	Streptococcus	Epithelial
TMEM263	0	1	0	Streptococcus	Epithelial
BTBD11	0	1	0	Streptococcus	Epithelial
UNG	0	1	0	Streptococcus	Epithelial
GPN3	0	1	0	Streptococcus	Epithelial
FAM109A	0	1	0	Streptococcus	Epithelial
SH2B3	0	1	0	Streptococcus	Epithelial
RITA1	0	1	0	Streptococcus	Epithelial
RBM19	0	1	0	Streptococcus	Epithelial
C12orf49	0	1	0	Streptococcus	Epithelial
FBXW8	0	1	0	Streptococcus	Epithelial
TESC	0	1	0	Streptococcus	Epithelial
RAB35	0	1	0	Streptococcus	Epithelial
CABP1	0	1	0	Streptococcus	Epithelial
C12orf43	0	1	0	Streptococcus	Epithelial
ZCCHC8	0	1	0	Streptococcus	Epithelial
HIP1R	0	1	0	Streptococcus	Epithelial
PITPNM2	0	1	0	Streptococcus	Epithelial
C12orf65	0	1	0	Streptococcus	Epithelial
RILPL1	0	1	0	Streptococcus	Epithelial
FAM101A	0	1	0	Streptococcus	Epithelial
SKA3	0	1	0	Streptococcus	Epithelial
SACS	0	1	0	Streptococcus	Epithelial
NUP58	0	1	0	Streptococcus	Epithelial
RNF6	0	1	0	Streptococcus	Epithelial
RP11-629E24.1	0	1	0	Streptococcus	Epithelial
SUPT20H	0	1	0	Streptococcus	Epithelial
NAA16	0	1	0	Streptococcus	Epithelial
LACC1	0	1	0	Streptococcus	Epithelial
LCP1	0	1	0	Streptococcus	Epithelial
MED4	0	1	0	Streptococcus	Epithelial
SETDB2	0	1	0	Streptococcus	Epithelial
PIBF1	0	1	0	Streptococcus	Epithelial
LMO7	0	1	0	Streptococcus	Epithelial
UGGT2	0	1	0	Streptococcus	Epithelial
ZIC5	0	1	0	Streptococcus	Epithelial
RAB20	0	1	0	Streptococcus	Epithelial
RP11-120K24.2	0	1	0	Streptococcus	Epithelial
RASA3	0	1	0	Streptococcus	Epithelial
CCNB1IP1	0	1	0	Streptococcus	Epithelial
RNASE6	0	1	0	Streptococcus	Epithelial
AJUBA	0	1	0	Streptococcus	Epithelial
LTB4R2	0	1	0	Streptococcus	Epithelial
NYNRIN	0	1	0	Streptococcus	Epithelial
SNX6	0	1	0	Streptococcus	Epithelial
PSMA6	0	1	0	Streptococcus	Epithelial
MIA2	0	1	0	Streptococcus	Epithelial
FBXO33	0	1	0	Streptococcus	Epithelial
POLE2	0	1	0	Streptococcus	Epithelial
SAV1	0	1	0	Streptococcus	Epithelial
NIN	0	1	0	Streptococcus	Epithelial
PYGL	0	1	0	Streptococcus	Epithelial
BMP4	0	1	0	Streptococcus	Epithelial
NAA30	0	1	0	Streptococcus	Epithelial
MNAT1	0	1	0	Streptococcus	Epithelial
SIPA1L1	0	1	0	Streptococcus	Epithelial
RIOX1	0	1	0	Streptococcus	Epithelial
PGF	0	1	0	Streptococcus	Epithelial
EFCAB11	0	1	0	Streptococcus	Epithelial
NRDE2	0	1	0	Streptococcus	Epithelial
CPSF2	0	1	0	Streptococcus	Epithelial
UBR7	0	1	0	Streptococcus	Epithelial
OTUB2	0	1	0	Streptococcus	Epithelial
SYNE3	0	1	0	Streptococcus	Epithelial
DEGS2	0	1	0	Streptococcus	Epithelial
SLC25A29	0	1	0	Streptococcus	Epithelial
WARS	0	1	0	Streptococcus	Epithelial
RP11-1017G21.5	0	1	0	Streptococcus	Epithelial
RN7SL472P	0	1	0	Streptococcus	Epithelial
CTD-2555C10.3	0	1	0	Streptococcus	Epithelial
TRAF3	0	1	0	Streptococcus	Epithelial
BAG5	0	1	0	Streptococcus	Epithelial
KLC1	0	1	0	Streptococcus	Epithelial
PPP1R13B	0	1	0	Streptococcus	Epithelial
ADSSL1	0	1	0	Streptococcus	Epithelial
AKT1	0	1	0	Streptococcus	Epithelial
JAG2	0	1	0	Streptococcus	Epithelial
BRF1	0	1	0	Streptococcus	Epithelial
NIPA1	0	1	0	Streptococcus	Epithelial
TJP1	0	1	0	Streptococcus	Epithelial
MTMR10	0	1	0	Streptococcus	Epithelial
ARHGAP11A	0	1	0	Streptococcus	Epithelial
RP11-1008C21.2	0	1	0	Streptococcus	Epithelial
PAK6	0	1	0	Streptococcus	Epithelial
DISP2	0	1	0	Streptococcus	Epithelial
SPTBN5	0	1	0	Streptococcus	Epithelial
CAPN3	0	1	0	Streptococcus	Epithelial
LCMT2	0	1	0	Streptococcus	Epithelial
TP53BP1	0	1	0	Streptococcus	Epithelial
DUOX2	0	1	0	Streptococcus	Epithelial
FAM227B	0	1	0	Streptococcus	Epithelial
AP4E1	0	1	0	Streptococcus	Epithelial
POLR2M	0	1	0	Streptococcus	Epithelial
MYO1E	0	1	0	Streptococcus	Epithelial
C2CD4A	0	1	0	Streptococcus	Epithelial
TLN2	0	1	0	Streptococcus	Epithelial
RP11-244F12.3	0	1	0	Streptococcus	Epithelial
CA12	0	1	0	Streptococcus	Epithelial
ANKDD1A	0	1	0	Streptococcus	Epithelial
INTS14	0	1	0	Streptococcus	Epithelial
SNAPC5	0	1	0	Streptococcus	Epithelial
ADPGK	0	1	0	Streptococcus	Epithelial
CEMIP	0	1	0	Streptococcus	Epithelial
STARD5	0	1	0	Streptococcus	Epithelial
MEX3B	0	1	0	Streptococcus	Epithelial
GOLGA6L9	0	1	0	Streptococcus	Epithelial
NMB	0	1	0	Streptococcus	Epithelial
MESP1	0	1	0	Streptococcus	Epithelial
ANPEP	0	1	0	Streptococcus	Epithelial
MAN2A2	0	1	0	Streptococcus	Epithelial
PCSK6	0	1	0	Streptococcus	Epithelial
POLR3K	0	1	0	Streptococcus	Epithelial
HBA2	0	1	0	Streptococcus	Epithelial
HBA1	0	1	0	Streptococcus	Epithelial
HBQ1	0	1	0	Streptococcus	Epithelial
TMEM8A	0	1	0	Streptococcus	Epithelial
METRN	0	1	0	Streptococcus	Epithelial
SOX8	0	1	0	Streptococcus	Epithelial
EME2	0	1	0	Streptococcus	Epithelial
NOXO1	0	1	0	Streptococcus	Epithelial
ZNF598	0	1	0	Streptococcus	Epithelial
PGP	0	1	0	Streptococcus	Epithelial
E4F1	0	1	0	Streptococcus	Epithelial
ZNF213	0	1	0	Streptococcus	Epithelial
ANKS3	0	1	0	Streptococcus	Epithelial
PPL	0	1	0	Streptococcus	Epithelial
NUBP1	0	1	0	Streptococcus	Epithelial
DEXI	0	1	0	Streptococcus	Epithelial
MPV17L	0	1	0	Streptococcus	Epithelial
TMC7	0	1	0	Streptococcus	Epithelial
COQ7	0	1	0	Streptococcus	Epithelial
AC002550.6	0	1	0	Streptococcus	Epithelial
ANKS4B	0	1	0	Streptococcus	Epithelial
USP31	0	1	0	Streptococcus	Epithelial
XPO6	0	1	0	Streptococcus	Epithelial
RP11-435I10.4	0	1	0	Streptococcus	Epithelial
ATXN2L	0	1	0	Streptococcus	Epithelial
NFATC2IP	0	1	0	Streptococcus	Epithelial
CDIPT	0	1	0	Streptococcus	Epithelial
ASPHD1	0	1	0	Streptococcus	Epithelial
TAOK2	0	1	0	Streptococcus	Epithelial
HIRIP3	0	1	0	Streptococcus	Epithelial
YPEL3	0	1	0	Streptococcus	Epithelial
GDPD3	0	1	0	Streptococcus	Epithelial
CD2BP2	0	1	0	Streptococcus	Epithelial
ZNF771	0	1	0	Streptococcus	Epithelial
ZNF629	0	1	0	Streptococcus	Epithelial
RP11-452L6.1	0	1	0	Streptococcus	Epithelial
C16orf87	0	1	0	Streptococcus	Epithelial
NOD2	0	1	0	Streptococcus	Epithelial
FTO	0	1	0	Streptococcus	Epithelial
MT1F	0	1	0	Streptococcus	Epithelial
ARL2BP	0	1	0	Streptococcus	Epithelial
ADGRG1	0	1	0	Streptococcus	Epithelial
KIFC3	0	1	0	Streptococcus	Epithelial
RP11-61A14.1	0	1	0	Streptococcus	Epithelial
CDH3	0	1	0	Streptococcus	Epithelial
CMTR2	0	1	0	Streptococcus	Epithelial
BCAR1	0	1	0	Streptococcus	Epithelial
CDH13	0	1	0	Streptococcus	Epithelial
HSDL1	0	1	0	Streptococcus	Epithelial
KIAA0513	0	1	0	Streptococcus	Epithelial
MTHFSD	0	1	0	Streptococcus	Epithelial
RP11-178L8.7	0	1	0	Streptococcus	Epithelial
SLC7A5	0	1	0	Streptococcus	Epithelial
ZC3H18	0	1	0	Streptococcus	Epithelial
CRK	0	1	0	Streptococcus	Epithelial
SHPK	0	1	0	Streptococcus	Epithelial
KIF1C	0	1	0	Streptococcus	Epithelial
GABARAP	0	1	0	Streptococcus	Epithelial
TMEM102	0	1	0	Streptococcus	Epithelial
CHRNB1	0	1	0	Streptococcus	Epithelial
ZBTB4	0	1	0	Streptococcus	Epithelial
RANGRF	0	1	0	Streptococcus	Epithelial
ELAC2	0	1	0	Streptococcus	Epithelial
RP11-385D13.1	0	1	0	Streptococcus	Epithelial
ADORA2B	0	1	0	Streptococcus	Epithelial
TOM1L2	0	1	0	Streptococcus	Epithelial
ATPAF2	0	1	0	Streptococcus	Epithelial
DRG2	0	1	0	Streptococcus	Epithelial
TRIM16L	0	1	0	Streptococcus	Epithelial
ALDOC	0	1	0	Streptococcus	Epithelial
TRAF4	0	1	0	Streptococcus	Epithelial
C17orf63	0	1	0	Streptococcus	Epithelial
MYO18A	0	1	0	Streptococcus	Epithelial
GIT1	0	1	0	Streptococcus	Epithelial
UTP6	0	1	0	Streptococcus	Epithelial
MMP28	0	1	0	Streptococcus	Epithelial
PIGW	0	1	0	Streptococcus	Epithelial
LHX1	0	1	0	Streptococcus	Epithelial
DUSP14	0	1	0	Streptococcus	Epithelial
EPOP	0	1	0	Streptococcus	Epithelial
CTB-58E17.3	0	1	0	Streptococcus	Epithelial
PCGF2	0	1	0	Streptococcus	Epithelial
ORMDL3	0	1	0	Streptococcus	Epithelial
CASC3	0	1	0	Streptococcus	Epithelial
CTD-2267D19.2	0	1	0	Streptococcus	Epithelial
TNS4	0	1	0	Streptococcus	Epithelial
NT5C3B	0	1	0	Streptococcus	Epithelial
RP11-400F19.6	0	1	0	Streptococcus	Epithelial
PLEKHH3	0	1	0	Streptococcus	Epithelial
VPS25	0	1	0	Streptococcus	Epithelial
HDAC5	0	1	0	Streptococcus	Epithelial
HEXIM2	0	1	0	Streptococcus	Epithelial
PLEKHM1	0	1	0	Streptococcus	Epithelial
OSBPL7	0	1	0	Streptococcus	Epithelial
CBX1	0	1	0	Streptococcus	Epithelial
ITGA3	0	1	0	Streptococcus	Epithelial
C17orf67	0	1	0	Streptococcus	Epithelial
PRR11	0	1	0	Streptococcus	Epithelial
RPS6KB1	0	1	0	Streptococcus	Epithelial
TANC2	0	1	0	Streptococcus	Epithelial
ACE	0	1	0	Streptococcus	Epithelial
FTSJ3	0	1	0	Streptococcus	Epithelial
PSMC5	0	1	0	Streptococcus	Epithelial
SLC39A11	0	1	0	Streptococcus	Epithelial
NAT9	0	1	0	Streptococcus	Epithelial
HID1	0	1	0	Streptococcus	Epithelial
ICT1	0	1	0	Streptococcus	Epithelial
SMIM5	0	1	0	Streptococcus	Epithelial
FOXJ1	0	1	0	Streptococcus	Epithelial
JMJD6	0	1	0	Streptococcus	Epithelial
CBX8	0	1	0	Streptococcus	Epithelial
TBC1D16	0	1	0	Streptococcus	Epithelial
BAIAP2	0	1	0	Streptococcus	Epithelial
NPLOC4	0	1	0	Streptococcus	Epithelial
SLC16A3	0	1	0	Streptococcus	Epithelial
PPP4R1	0	1	0	Streptococcus	Epithelial
SPIRE1	0	1	0	Streptococcus	Epithelial
[truncated: 207 more rows]

## Sheet: Zhang genus abundance gene corr
Table S6E - correlation between gene expression and the number of genera UMIs divided by cell-type (min 2 microbial UMIs) from Zhang2021
Gene	pval	rho	p_val_adj	genus	celltype
MYO18A	1.60861e-06	0.129986	0.0233152	Pseudomonas	TNKILC
LINC00657	1.12307e-06	0.581166	0.0125312	Mycoplasma	TNKILC
ACAA2	3.69363e-08	0.916081	0.000337856	Leptotrichia	TNKILC
LIX1L	1.44471e-05	0.823996	0.0440492	Leptotrichia	TNKILC
MLEC	2.45362e-06	0.859242	0.0112216	Leptotrichia	TNKILC
ATM	4.05143e-06	0.201874	0.013941	Pseudomonas	B
FAU	2.90451e-05	0.183466	0.0356294	Pseudomonas	B
FNBP1	3.15912e-06	0.204081	0.013941	Pseudomonas	B
FTH1	3.56297e-05	0.181452	0.0356294	Pseudomonas	B
GNB2	3.72336e-06	0.202626	0.013941	Pseudomonas	B
H3F3A	3.22184e-05	0.182447	0.0356294	Pseudomonas	B
HMGN1	2.46413e-05	0.185072	0.0356294	Pseudomonas	B
IGHG1	4.56527e-05	-0.178978	0.0368563	Pseudomonas	B
KDM1A	9.03989e-06	0.194583	0.0207375	Pseudomonas	B
KMT2C	3.62403e-05	0.181283	0.0356294	Pseudomonas	B
MYH9	8.74763e-06	0.194887	0.0207375	Pseudomonas	B
RAB11FIP1	4.81991e-05	0.178432	0.0368563	Pseudomonas	B
RPL22	1.72336e-05	0.188518	0.0338861	Pseudomonas	B
RPS15A	4.74099e-05	0.178598	0.0368563	Pseudomonas	B
RPS2	3.13077e-05	0.182729	0.0356294	Pseudomonas	B
RPS3A	4.49111e-05	0.179142	0.0368563	Pseudomonas	B
SMAP2	1.28312e-06	0.21188	0.013941	Pseudomonas	B
SMS	3.01192e-05	0.18311	0.0356294	Pseudomonas	B
UBE2H	5.76059e-05	0.176626	0.0417309	Pseudomonas	B
ARNT	2.86204e-05	0.409251	0.0492067	Sphingomonas	B
BMPR2	1.20043e-07	0.504233	0.000722359	Sphingomonas	B
RNF214	1.65123e-05	0.420194	0.0387931	Sphingomonas	B
TMTC3	8.42271e-08	0.509496	0.000722359	Sphingomonas	B
WAC-AS1	1.70435e-05	0.419574	0.0387931	Sphingomonas	B
WDPCP	1.93401e-05	0.417087	0.0387931	Sphingomonas	B
WDR76	1.83696e-06	0.460454	0.00736929	Sphingomonas	B
A1BG	0	1	0	Shigella	B
AATF	0	1	0	Shigella	B
ABCA5	0	1	0	Shigella	B
ABHD3	0	1	0	Shigella	B
AC009005.2	0	1	0	Shigella	B
AC026202.3	0	1	0	Shigella	B
ACTR1B	0	1	0	Shigella	B
ADAM19	0	1	0	Shigella	B
ADAM8	0	1	0	Shigella	B
ADD1	0	1	0	Shigella	B
ADIPOR1	0	1	0	Shigella	B
AFMID	0	1	0	Shigella	B
AIFM2	0	1	0	Shigella	B
AK6	0	1	0	Shigella	B
ALG9	0	1	0	Shigella	B
ALKBH3	0	1	0	Shigella	B
AMBRA1	0	1	0	Shigella	B
ANAPC11	0	1	0	Shigella	B
ANG	0	1	0	Shigella	B
ANKRD10	0	1	0	Shigella	B
ANKRD33B	0	1	0	Shigella	B
ANKRD36B	0	1	0	Shigella	B
ANKRD39	0	1	0	Shigella	B
ANXA7	0	1	0	Shigella	B
AP1M1	0	1	0	Shigella	B
AP2M1	0	1	0	Shigella	B
APBB3	0	1	0	Shigella	B
APPBP2	0	1	0	Shigella	B
ARFGAP3	0	1	0	Shigella	B
ARHGAP27	0	1	0	Shigella	B
ARHGAP4	0	1	0	Shigella	B
ARIH2	0	1	0	Shigella	B
ARL6IP5	0	1	0	Shigella	B
ARL6IP6	0	1	0	Shigella	B
ARPC1B	0	1	0	Shigella	B
ARPC5	0	1	0	Shigella	B
ARPC5L	0	1	0	Shigella	B
ARRDC1	0	1	0	Shigella	B
ATG2B	0	1	0	Shigella	B
ATG4B	0	1	0	Shigella	B
ATOX1	0	1	0	Shigella	B
ATP5A1	0	1	0	Shigella	B
ATP5H	0	1	0	Shigella	B
ATP6V0A1	0	1	0	Shigella	B
ATP6V1C1	0	1	0	Shigella	B
ATXN1L	0	1	0	Shigella	B
ATXN3	0	1	0	Shigella	B
AUP1	0	1	0	Shigella	B
B4GALT1	0	1	0	Shigella	B
BAK1	0	1	0	Shigella	B
BANF1	0	1	0	Shigella	B
BAZ1A	0	1	0	Shigella	B
BAZ1B	0	1	0	Shigella	B
BCAP31	0	1	0	Shigella	B
BCL2L11	0	1	0	Shigella	B
BET1	0	1	0	Shigella	B
BET1L	0	1	0	Shigella	B
BID	0	1	0	Shigella	B
BORCS7	0	1	0	Shigella	B
BROX	0	1	0	Shigella	B
C19orf38	0	1	0	Shigella	B
C19orf66	0	1	0	Shigella	B
C1D	0	1	0	Shigella	B
C1GALT1C1	0	1	0	Shigella	B
C1QC	0	1	0	Shigella	B
C2orf49	0	1	0	Shigella	B
C3orf17	0	1	0	Shigella	B
C6orf226	0	1	0	Shigella	B
C6orf89	0	1	0	Shigella	B
CAAP1	0	1	0	Shigella	B
CALU	0	1	0	Shigella	B
CAPN12	0	1	0	Shigella	B
CAPN2	0	1	0	Shigella	B
CASP4	0	1	0	Shigella	B
CAST	0	1	0	Shigella	B
CCDC109B	0	1	0	Shigella	B
CCDC115	0	1	0	Shigella	B
CCDC137	0	1	0	Shigella	B
CCPG1	0	1	0	Shigella	B
CD2AP	0	1	0	Shigella	B
CD38	0	1	0	Shigella	B
CDC27	0	1	0	Shigella	B
CDK5RAP1	0	1	0	Shigella	B
CDK6	0	1	0	Shigella	B
CDS2	0	1	0	Shigella	B
CECR5	0	1	0	Shigella	B
CEP128	0	1	0	Shigella	B
CFDP1	0	1	0	Shigella	B
CH507-42P11.8	0	1	0	Shigella	B
CHD2	0	1	0	Shigella	B
CHFR	0	1	0	Shigella	B
CHMP5	0	1	0	Shigella	B
CHP1	0	1	0	Shigella	B
CHPF	0	1	0	Shigella	B
CHST12	0	1	0	Shigella	B
CHTOP	0	1	0	Shigella	B
CIAPIN1	0	1	0	Shigella	B
CLPX	0	1	0	Shigella	B
CMPK1	0	1	0	Shigella	B
CMTM7	0	1	0	Shigella	B
CNDP2	0	1	0	Shigella	B
COMMD3	0	1	0	Shigella	B
COMT	0	1	0	Shigella	B
COMTD1	0	1	0	Shigella	B
COPS6	0	1	0	Shigella	B
COQ5	0	1	0	Shigella	B
CORO1B	0	1	0	Shigella	B
COTL1	0	1	0	Shigella	B
COX17	0	1	0	Shigella	B
CPNE1	0	1	0	Shigella	B
CREB3L4	0	1	0	Shigella	B
CREG1	0	1	0	Shigella	B
CRLF3	0	1	0	Shigella	B
CTA-292E10.6	0	1	0	Shigella	B
CWC22	0	1	0	Shigella	B
CXCL6	0	1	0	Shigella	B
CYFIP1	0	1	0	Shigella	B
DAPP1	0	1	0	Shigella	B
DCAF8	0	1	0	Shigella	B
DCPS	0	1	0	Shigella	B
DDRGK1	0	1	0	Shigella	B
DDX6	0	1	0	Shigella	B
DEDD2	0	1	0	Shigella	B
DENND5B	0	1	0	Shigella	B
DERL2	0	1	0	Shigella	B
DGCR6L	0	1	0	Shigella	B
DGKE	0	1	0	Shigella	B
DHRS7	0	1	0	Shigella	B
DIABLO	0	1	0	Shigella	B
DLD	0	1	0	Shigella	B
DLST	0	1	0	Shigella	B
DNAJC11	0	1	0	Shigella	B
DNAJC21	0	1	0	Shigella	B
DNAJC4	0	1	0	Shigella	B
DOK3	0	1	0	Shigella	B
DPAGT1	0	1	0	Shigella	B
DUS2	0	1	0	Shigella	B
DUSP2	0	1	0	Shigella	B
DUSP4	0	1	0	Shigella	B
DUT	0	1	0	Shigella	B
EBP	0	1	0	Shigella	B
EIF2AK2	0	1	0	Shigella	B
EIF3B	0	1	0	Shigella	B
EIF6	0	1	0	Shigella	B
ELK3	0	1	0	Shigella	B
ELOVL1	0	1	0	Shigella	B
EMC2	0	1	0	Shigella	B
EPS15	0	1	0	Shigella	B
EPSTI1	0	1	0	Shigella	B
EREG	0	1	0	Shigella	B
ERP44	0	1	0	Shigella	B
ERVK3-1	0	1	0	Shigella	B
ETV7	0	1	0	Shigella	B
EXOSC1	0	1	0	Shigella	B
EXOSC4	0	1	0	Shigella	B
EZH2	0	1	0	Shigella	B
FAF2	0	1	0	Shigella	B
FAM171A1	0	1	0	Shigella	B
FAM193B	0	1	0	Shigella	B
FAM73B	0	1	0	Shigella	B
FAM98B	0	1	0	Shigella	B
FBXL5	0	1	0	Shigella	B
FBXO34	0	1	0	Shigella	B
FBXO8	0	1	0	Shigella	B
FBXW2	0	1	0	Shigella	B
FEM1C	0	1	0	Shigella	B
FIG4	0	1	0	Shigella	B
FKBP2	0	1	0	Shigella	B
FKBP3	0	1	0	Shigella	B
FLOT1	0	1	0	Shigella	B
FMNL1	0	1	0	Shigella	B
FNBP4	0	1	0	Shigella	B
FOCAD	0	1	0	Shigella	B
FOXN2	0	1	0	Shigella	B
FTSJ2	0	1	0	Shigella	B
FXN	0	1	0	Shigella	B
GALM	0	1	0	Shigella	B
GALNT2	0	1	0	Shigella	B
GANAB	0	1	0	Shigella	B
GBP3	0	1	0	Shigella	B
GHITM	0	1	0	Shigella	B
GKAP1	0	1	0	Shigella	B
GNA13	0	1	0	Shigella	B
GNB3	0	1	0	Shigella	B
GNE	0	1	0	Shigella	B
GNL3L	0	1	0	Shigella	B
GOLGA7	0	1	0	Shigella	B
GOLGB1	0	1	0	Shigella	B
GOLPH3	0	1	0	Shigella	B
GOPC	0	1	0	Shigella	B
GOSR1	0	1	0	Shigella	B
GPI	0	1	0	Shigella	B
GPT2	0	1	0	Shigella	B
GRAMD1A	0	1	0	Shigella	B
GRPEL1	0	1	0	Shigella	B
GS1-124K5.3	0	1	0	Shigella	B
GSTM4	0	1	0	Shigella	B
H2AFV	0	1	0	Shigella	B
HACE1	0	1	0	Shigella	B
HADHB	0	1	0	Shigella	B
HAUS2	0	1	0	Shigella	B
HCG18	0	1	0	Shigella	B
HDHD2	0	1	0	Shigella	B
HEBP2	0	1	0	Shigella	B
HERC6	0	1	0	Shigella	B
HIST1H2BJ	0	1	0	Shigella	B
HIST1H3H	0	1	0	Shigella	B
HIST4H4	0	1	0	Shigella	B
HN1	0	1	0	Shigella	B
HOMEZ	0	1	0	Shigella	B
HOXB-AS1	0	1	0	Shigella	B
HPCAL1	0	1	0	Shigella	B
HSPA9	0	1	0	Shigella	B
HTRA2	0	1	0	Shigella	B
IDH3A	0	1	0	Shigella	B
IER3IP1	0	1	0	Shigella	B
IER5	0	1	0	Shigella	B
IFI35	0	1	0	Shigella	B
IFI6	0	1	0	Shigella	B
IFITM3	0	1	0	Shigella	B
IGHV3-20	0	1	0	Shigella	B
IGHV3-21	0	1	0	Shigella	B
IGHV3-23	0	1	0	Shigella	B
IGHV3-43	0	1	0	Shigella	B
IGHV3-53	0	1	0	Shigella	B
IGHV4-39	0	1	0	Shigella	B
IGLC2	0	1	0	Shigella	B
IGLC3	0	1	0	Shigella	B
IGLV3-27	0	1	0	Shigella	B
IGLV4-69	0	1	0	Shigella	B
IGLVI-70	0	1	0	Shigella	B
IKBIP	0	1	0	Shigella	B
IKZF1	0	1	0	Shigella	B
ISOC1	0	1	0	Shigella	B
ISOC2	0	1	0	Shigella	B
ITCH	0	1	0	Shigella	B
ITFG1	0	1	0	Shigella	B
ITGB1	0	1	0	Shigella	B
ITGB2	0	1	0	Shigella	B
ITGB7	0	1	0	Shigella	B
ITSN2	0	1	0	Shigella	B
IVD	0	1	0	Shigella	B
JCHAIN	0	1	0	Shigella	B
JDP2	0	1	0	Shigella	B
JKAMP	0	1	0	Shigella	B
JOSD2	0	1	0	Shigella	B
JSRP1	0	1	0	Shigella	B
KARS	0	1	0	Shigella	B
KCNN4	0	1	0	Shigella	B
KCTD20	0	1	0	Shigella	B
KIAA0232	0	1	0	Shigella	B
KIAA1551	0	1	0	Shigella	B
KIDINS220	0	1	0	Shigella	B
KIF13B	0	1	0	Shigella	B
KIF5B	0	1	0	Shigella	B
KLHL9	0	1	0	Shigella	B
KRIT1	0	1	0	Shigella	B
L3MBTL2	0	1	0	Shigella	B
LACTB	0	1	0	Shigella	B
LACTB2	0	1	0	Shigella	B
LAGE3	0	1	0	Shigella	B
LAMTOR2	0	1	0	Shigella	B
LAMTOR3	0	1	0	Shigella	B
LARP1B	0	1	0	Shigella	B
LAX1	0	1	0	Shigella	B
LBR	0	1	0	Shigella	B
LEMD2	0	1	0	Shigella	B
LILRB1	0	1	0	Shigella	B
LINC00657	0	1	0	Shigella	B
LINC00957	0	1	0	Shigella	B
LINC01184	0	1	0	Shigella	B
LINC01484	0	1	0	Shigella	B
LPAR2	0	1	0	Shigella	B
LPCAT4	0	1	0	Shigella	B
LRIG2	0	1	0	Shigella	B
LRPAP1	0	1	0	Shigella	B
LRRFIP2	0	1	0	Shigella	B
LRRK1	0	1	0	Shigella	B
LSM4	0	1	0	Shigella	B
LYPLA1	0	1	0	Shigella	B
LYRM4	0	1	0	Shigella	B
MAD2L2	0	1	0	Shigella	B
MADD	0	1	0	Shigella	B
MAGED2	0	1	0	Shigella	B
MAP2K6	0	1	0	Shigella	B
MAP3K1	0	1	0	Shigella	B
MAP3K13	0	1	0	Shigella	B
MAP3K8	0	1	0	Shigella	B
MAP7D1	0	1	0	Shigella	B
MAPK8	0	1	0	Shigella	B
MARCH5	0	1	0	Shigella	B
MARCH6	0	1	0	Shigella	B
MARK2	0	1	0	Shigella	B
MBD4	0	1	0	Shigella	B
MBNL3	0	1	0	Shigella	B
MBTD1	0	1	0	Shigella	B
MCCC2	0	1	0	Shigella	B
MCFD2	0	1	0	Shigella	B
MDH2	0	1	0	Shigella	B
MEAF6	0	1	0	Shigella	B
MECR	0	1	0	Shigella	B
MED17	0	1	0	Shigella	B
MEF2B	0	1	0	Shigella	B
MELK	0	1	0	Shigella	B
METTL10	0	1	0	Shigella	B
METTL23	0	1	0	Shigella	B
METTL7A	0	1	0	Shigella	B
MFSD8	0	1	0	Shigella	B
MIA3	0	1	0	Shigella	B
MIB1	0	1	0	Shigella	B
MICU1	0	1	0	Shigella	B
MKNK2	0	1	0	Shigella	B
MLF2	0	1	0	Shigella	B
MLX	0	1	0	Shigella	B
MPC1	0	1	0	Shigella	B
MPDU1	0	1	0	Shigella	B
MPHOSPH9	0	1	0	Shigella	B
MPP1	0	1	0	Shigella	B
MR1	0	1	0	Shigella	B
MRPL4	0	1	0	Shigella	B
MRPL42	0	1	0	Shigella	B
MRPL55	0	1	0	Shigella	B
MRPS11	0	1	0	Shigella	B
MRPS17	0	1	0	Shigella	B
MRPS23	0	1	0	Shigella	B
MRPS6	0	1	0	Shigella	B
MSRA	0	1	0	Shigella	B
MT1F	0	1	0	Shigella	B
MTERF2	0	1	0	Shigella	B
MTG1	0	1	0	Shigella	B
MTHFS	0	1	0	Shigella	B
MTRR	0	1	0	Shigella	B
MUT	0	1	0	Shigella	B
MX1	0	1	0	Shigella	B
NAA20	0	1	0	Shigella	B
NAA38	0	1	0	Shigella	B
NDUFA7	0	1	0	Shigella	B
NDUFB7	0	1	0	Shigella	B
NDUFB8	0	1	0	Shigella	B
NDUFS4	0	1	0	Shigella	B
NECAP2	0	1	0	Shigella	B
NINJ1	0	1	0	Shigella	B
NMRK1	0	1	0	Shigella	B
NMT1	0	1	0	Shigella	B
NRROS	0	1	0	Shigella	B
NT5DC1	0	1	0	Shigella	B
NUB1	0	1	0	Shigella	B
NUCB1	0	1	0	Shigella	B
OAS2	0	1	0	Shigella	B
OAS3	0	1	0	Shigella	B
OR2A1-AS1	0	1	0	Shigella	B
OSBPL9	0	1	0	Shigella	B
OTUD6B-AS1	0	1	0	Shigella	B
PAG1	0	1	0	Shigella	B
PAGR1	0	1	0	Shigella	B
PARP4	0	1	0	Shigella	B
PARP6	0	1	0	Shigella	B
PCMT1	0	1	0	Shigella	B
PCNX	0	1	0	Shigella	B
PDCD6	0	1	0	Shigella	B
PDCL	0	1	0	Shigella	B
PDIA5	0	1	0	Shigella	B
PDK1	0	1	0	Shigella	B
PDK2	0	1	0	Shigella	B
PECAM1	0	1	0	Shigella	B
PEX10	0	1	0	Shigella	B
PGM1	0	1	0	Shigella	B
PGRMC1	0	1	0	Shigella	B
PGS1	0	1	0	Shigella	B
PHF5A	0	1	0	Shigella	B
PHF7	0	1	0	Shigella	B
PIGBOS1	0	1	0	Shigella	B
PIGT	0	1	0	Shigella	B
PIK3CD-AS2	0	1	0	Shigella	B
PIM1	0	1	0	Shigella	B
PLEKHA8	0	1	0	Shigella	B
PLEKHB2	0	1	0	Shigella	B
PLEKHM1	0	1	0	Shigella	B
PLSCR1	0	1	0	Shigella	B
PMPCA	0	1	0	Shigella	B
PMVK	0	1	0	Shigella	B
POLR1B	0	1	0	Shigella	B
POLR1C	0	1	0	Shigella	B
POLR2A	0	1	0	Shigella	B
POU2F2	0	1	0	Shigella	B
PPARD	0	1	0	Shigella	B
PPCS	0	1	0	Shigella	B
PPIE	0	1	0	Shigella	B
PPIF	0	1	0	Shigella	B
PPIL1	0	1	0	Shigella	B
PPP1R12A	0	1	0	Shigella	B
PPP1R14B	0	1	0	Shigella	B
PPP1R35	0	1	0	Shigella	B
PRPF3	0	1	0	Shigella	B
PSMA5	0	1	0	Shigella	B
PSMD11	0	1	0	Shigella	B
PSMD9	0	1	0	Shigella	B
PTRH1	0	1	0	Shigella	B
PTTG1IP	0	1	0	Shigella	B
RAB21	0	1	0	Shigella	B
RAB2B	0	1	0	Shigella	B
RAB5A	0	1	0	Shigella	B
RAD9A	0	1	0	Shigella	B
RANBP3	0	1	0	Shigella	B
RASA1	0	1	0	Shigella	B
RASA2	0	1	0	Shigella	B
RASL11A	0	1	0	Shigella	B
RBFA	0	1	0	Shigella	B
RBM33	0	1	0	Shigella	B
RBMX	0	1	0	Shigella	B
RBPJ	0	1	0	Shigella	B
RCAN3	0	1	0	Shigella	B
REEP3	0	1	0	Shigella	B
REXO1	0	1	0	Shigella	B
REXO2	0	1	0	Shigella	B
RFC2	0	1	0	Shigella	B
RFWD2	0	1	0	Shigella	B
RGCC	0	1	0	Shigella	B
RGS14	0	1	0	Shigella	B
RNF114	0	1	0	Shigella	B
RNF13	0	1	0	Shigella	B
RORA-AS1	0	1	0	Shigella	B
RP11-1070N10.3	0	1	0	Shigella	B
RP11-326I11.3	0	1	0	Shigella	B
RP11-475E11.9	0	1	0	Shigella	B
RP11-81H14.2	0	1	0	Shigella	B
RPL26L1	0	1	0	Shigella	B
RRP8	0	1	0	Shigella	B
RSBN1L	0	1	0	Shigella	B
RSPRY1	0	1	0	Shigella	B
RTN4	0	1	0	Shigella	B
RUSC1	0	1	0	Shigella	B
S100A13	0	1	0	Shigella	B
S100A4	0	1	0	Shigella	B
SAMD9L	0	1	0	Shigella	B
SAMSN1	0	1	0	Shigella	B
SAP30BP	0	1	0	Shigella	B
SASH3	0	1	0	Shigella	B
SCAMP1-AS1	0	1	0	Shigella	B
SCAMP2	0	1	0	Shigella	B
SCAMP3	0	1	0	Shigella	B
SCFD1	0	1	0	Shigella	B
SCMH1	0	1	0	Shigella	B
SDC1	0	1	0	Shigella	B
SDF4	0	1	0	Shigella	B
SDHA	0	1	0	Shigella	B
SDHC	0	1	0	Shigella	B
SEC22B	0	1	0	Shigella	B
SEPT2	0	1	0	Shigella	B
SETD3	0	1	0	Shigella	B
SETDB2	0	1	0	Shigella	B
SGSM3	0	1	0	Shigella	B
SGTB	0	1	0	Shigella	B
SH3GL1	0	1	0	Shigella	B
SH3KBP1	0	1	0	Shigella	B
SHCBP1	0	1	0	Shigella	B
SIRT2	0	1	0	Shigella	B
SKA2	0	1	0	Shigella	B
SKAP1	0	1	0	Shigella	B
SLC25A11	0	1	0	Shigella	B
SLC25A22	0	1	0	Shigella	B
SLC25A26	0	1	0	Shigella	B
SLC25A51	0	1	0	Shigella	B
SLC30A7	0	1	0	Shigella	B
SLC35C1	0	1	0	Shigella	B
SLC35E2B	0	1	0	Shigella	B
SLC38A10	0	1	0	Shigella	B
SLC44A2	0	1	0	Shigella	B
SLC4A2	0	1	0	Shigella	B
SLC50A1	0	1	0	Shigella	B
SLC52A2	0	1	0	Shigella	B
SLC5A3	0	1	0	Shigella	B
SMAD5	0	1	0	Shigella	B
SMC4	0	1	0	Shigella	B
SMC6	0	1	0	Shigella	B
SMIM1	0	1	0	Shigella	B
SMIM20	0	1	0	Shigella	B
SMIM7	0	1	0	Shigella	B
SMPDL3B	0	1	0	Shigella	B
SMU1	0	1	0	Shigella	B
SND1-IT1	0	1	0	Shigella	B
SNX5	0	1	0	Shigella	B
SNX6	0	1	0	Shigella	B
SP100	0	1	0	Shigella	B
SPG21	0	1	0	Shigella	B
SPP1	0	1	0	Shigella	B
SPSB1	0	1	0	Shigella	B
SRP9	0	1	0	Shigella	B
SRPK2	0	1	0	Shigella	B
SRPRB	0	1	0	Shigella	B
SRSF4	0	1	0	Shigella	B
SS18	0	1	0	Shigella	B
SSU72	0	1	0	Shigella	B
STARD7	0	1	0	Shigella	B
STK33	0	1	0	Shigella	B
STT3A	0	1	0	Shigella	B
SUCLA2	0	1	0	Shigella	B
SUCLG2	0	1	0	Shigella	B
SUPT4H1	0	1	0	Shigella	B
SURF1	0	1	0	Shigella	B
SUSD3	0	1	0	Shigella	B
SVIP	0	1	0	Shigella	B
SYK	0	1	0	Shigella	B
SYTL3	0	1	0	Shigella	B
TAB3	0	1	0	Shigella	B
TAF8	0	1	0	Shigella	B
TALDO1	0	1	0	Shigella	B
TANGO2	0	1	0	Shigella	B
TAX1BP1	0	1	0	Shigella	B
TBC1D2B	0	1	0	Shigella	B
TCEA1	0	1	0	Shigella	B
TCIRG1	0	1	0	Shigella	B
TCP11L1	0	1	0	Shigella	B
TEX264	0	1	0	Shigella	B
TFAP4	0	1	0	Shigella	B
TGS1	0	1	0	Shigella	B
THAP9-AS1	0	1	0	Shigella	B
THNSL1	0	1	0	Shigella	B
THOC2	0	1	0	Shigella	B
TIMP1	0	1	0	Shigella	B
TIPARP	0	1	0	Shigella	B
TLE6	0	1	0	Shigella	B
TM9SF1	0	1	0	Shigella	B
TMED3	0	1	0	Shigella	B
TMED8	0	1	0	Shigella	B
TMEM135	0	1	0	Shigella	B
TMEM140	0	1	0	Shigella	B
TMEM170A	0	1	0	Shigella	B
TMEM184B	0	1	0	Shigella	B
TMEM219	0	1	0	Shigella	B
TMEM230	0	1	0	Shigella	B
TMEM33	0	1	0	Shigella	B
TMEM38B	0	1	0	Shigella	B
TMEM5	0	1	0	Shigella	B
TMEM55B	0	1	0	Shigella	B
TMEM63B	0	1	0	Shigella	B
TMEM70	0	1	0	Shigella	B
TMOD3	0	1	0	Shigella	B
TNFRSF10D	0	1	0	Shigella	B
TOX4	0	1	0	Shigella	B
TP53I3	0	1	0	Shigella	B
TPK1	0	1	0	Shigella	B
TRANK1	0	1	0	Shigella	B
TRIM14	0	1	0	Shigella	B
TRIM27	0	1	0	Shigella	B
TRIM5	0	1	0	Shigella	B
TRIM61	0	1	0	Shigella	B
TRMU	0	1	0	Shigella	B
TVP23B	0	1	0	Shigella	B
TWF2	0	1	0	Shigella	B
TXN	0	1	0	Shigella	B
TYMS	0	1	0	Shigella	B
UBE2G2	0	1	0	Shigella	B
UBE2K	0	1	0	Shigella	B
UBE2V2	0	1	0	Shigella	B
UBR4	0	1	0	Shigella	B
UHRF1BP1L	0	1	0	Shigella	B
UNC93B1	0	1	0	Shigella	B
UQCC2	0	1	0	Shigella	B
UQCR11	0	1	0	Shigella	B
UQCRQ	0	1	0	Shigella	B
USP16	0	1	0	Shigella	B
USP18	0	1	0	Shigella	B
USP30-AS1	0	1	0	Shigella	B
USP38	0	1	0	Shigella	B
USP47	0	1	0	Shigella	B
VAMP3	0	1	0	Shigella	B
VHL	0	1	0	Shigella	B
VKORC1L1	0	1	0	Shigella	B
VMA21	0	1	0	Shigella	B
VPS28	0	1	0	Shigella	B
VPS29	0	1	0	Shigella	B
VPS52	0	1	0	Shigella	B
WAS	0	1	0	Shigella	B
WBP1	0	1	0	Shigella	B
WDR45	0	1	0	Shigella	B
WDR83OS	0	1	0	Shigella	B
WRAP73	0	1	0	Shigella	B
WWOX	0	1	0	Shigella	B
XKR8	0	1	0	Shigella	B
XRCC5	0	1	0	Shigella	B
YIPF2	0	1	0	Shigella	B
YY1	0	1	0	Shigella	B
ZBTB20	0	1	0	Shigella	B
ZBTB39	0	1	0	Shigella	B
ZNF146	0	1	0	Shigella	B
ZNF251	0	1	0	Shigella	B
ZNF264	0	1	0	Shigella	B
ZNF394	0	1	0	Shigella	B
ZNF620	0	1	0	Shigella	B
ZNF672	0	1	0	Shigella	B
ZNF75D	0	1	0	Shigella	B
ZNF821	0	1	0	Shigella	B
ZNF827	0	1	0	Shigella	B
ZNF841	0	1	0	Shigella	B
ARL14	6.80694e-06	0.167381	0.0158232	Pseudomonas	Stromal
C15orf48	9.09555e-06	0.165106	0.0164448	Pseudomonas	Stromal
COL7A1	1.63588e-05	0.160404	0.0241991	Pseudomonas	Stromal
CXCL5	2.74534e-05	0.156143	0.0336505	Pseudomonas	Stromal
DGCR6	8.91908e-06	0.165261	0.0164448	Pseudomonas	Stromal
FBXO32	1.25967e-08	0.21082	0.00014071	Pseudomonas	Stromal
FOSB	4.42768e-05	-0.152108	0.0400262	Pseudomonas	Stromal
GGA1	3.15009e-05	0.154992	0.0336505	Pseudomonas	Stromal
GK	3.77591e-05	0.153463	0.0361421	Pseudomonas	Stromal
HCK	2.08338e-06	0.176375	0.00565013	Pseudomonas	Stromal
HLA-B	2.98459e-05	0.155445	0.0336505	Pseudomonas	Stromal
IFI30	1.09871e-05	0.163607	0.0178782	Pseudomonas	Stromal
IL11	1.70496e-06	0.177853	0.00554861	Pseudomonas	Stromal
IL7R	1.72947e-08	0.208852	0.00014071	Pseudomonas	Stromal
JUNB	6.05345e-05	-0.149411	0.0492509	Pseudomonas	Stromal
KLF4	2.29407e-07	-0.192021	0.0012443	Pseudomonas	Stromal
MMP3	4.55949e-07	0.18729	0.0018548	Pseudomonas	Stromal
SNX10	5.59796e-05	0.15009	0.0479421	Pseudomonas	Stromal
TNFSF11	3.3088e-05	0.154579	0.0336505	Pseudomonas	Stromal
TRPC4	1.95822e-05	0.158936	0.0265535	Pseudomonas	Stromal
CAPN11	4.62521e-06	0.313028	0.0175238	Sphingomonas	Stromal
CRHR1	4.62521e-06	0.313028	0.0175238	Sphingomonas	Stromal
CYSLTR2	1.46927e-05	0.296883	0.0445334	Sphingomonas	Stromal
RP11-712L6.5	4.5718e-06	0.313185	0.0175238	Sphingomonas	Stromal
TDP2	4.38708e-06	0.313744	0.0175238	Sphingomonas	Stromal
A1BG	9.49829e-12	-0.152984	2.62386e-10	Pseudomonas	Myeloid
A1BG-AS1	0.00240005	-0.0684795	0.00656654	Pseudomonas	Myeloid
A2M	2.68901e-14	-0.170664	1.22589e-12	Pseudomonas	Myeloid
AAAS	3.21044e-06	-0.104884	2.03036e-05	Pseudomonas	Myeloid
AAMDC	0.0139071	-0.055508	0.0299843	Pseudomonas	Myeloid
AAMP	2.69141e-05	-0.0946011	0.000130633	Pseudomonas	Myeloid
AAR2	3.72902e-06	-0.104192	2.31983e-05	Pseudomonas	Myeloid
AARS	9.09091e-07	-0.110559	6.72519e-06	Pseudomonas	Myeloid
AARS2	0.000280084	-0.081914	0.00101775	Pseudomonas	Myeloid
AARSD1	5.91675e-07	-0.112429	4.66002e-06	Pseudomonas	Myeloid
AASDHPPT	2.21621e-12	-0.157558	6.87628e-11	Pseudomonas	Myeloid
ABAT	0.00434931	-0.0643372	0.0110212	Pseudomonas	Myeloid
ABCA1	5.09628e-16	0.181619	2.94712e-14	Pseudomonas	Myeloid
ABCA7	0.000178364	-0.0844929	0.000684495	Pseudomonas	Myeloid
ABCB4	0.00941901	-0.0585902	0.0215097	Pseudomonas	Myeloid
ABCB7	1.39322e-05	-0.0978936	7.30628e-05	Pseudomonas	Myeloid
ABCB8	0.00323062	-0.0664365	0.00850098	Pseudomonas	Myeloid
ABCC1	0.019743	-0.0526132	0.0405893	Pseudomonas	Myeloid
ABCC4	4.90496e-18	-0.193631	3.70038e-16	Pseudomonas	Myeloid
ABCC5	0.000626992	-0.0771174	0.0020534	Pseudomonas	Myeloid
ABCD3	0.000176924	-0.0845386	0.000679618	Pseudomonas	Myeloid
ABCD4	4.17492e-07	-0.113925	3.46055e-06	Pseudomonas	Myeloid
ABCE1	2.66908e-07	-0.115817	2.35417e-06	Pseudomonas	Myeloid
ABCF1	0.0113254	-0.0571492	0.025235	Pseudomonas	Myeloid
ABCF2	3.96542e-07	-0.114144	3.32023e-06	Pseudomonas	Myeloid
ABCF3	1.5007e-06	-0.108339	1.04515e-05	Pseudomonas	Myeloid
ABCG1	0.000253175	-0.0824975	0.00093101	Pseudomonas	Myeloid
ABCG2	0.00038201	-0.0800971	0.00133367	Pseudomonas	Myeloid
ABHD10	0.00065626	-0.0768379	0.00213468	Pseudomonas	Myeloid
ABHD11	0.0010082	-0.0741618	0.00309456	Pseudomonas	Myeloid
ABHD12	1.40764e-08	-0.127588	1.78806e-07	Pseudomonas	Myeloid
ABHD13	0.00600376	-0.0619938	0.0145869	Pseudomonas	Myeloid
ABHD14B	2.21799e-06	-0.106578	1.47555e-05	Pseudomonas	Myeloid
ABHD15	0.00185828	-0.0701971	0.00527358	Pseudomonas	Myeloid
ABHD16A	1.5146e-06	-0.108298	1.05433e-05	Pseudomonas	Myeloid
ABHD17C	5.45229e-06	0.102414	3.24908e-05	Pseudomonas	Myeloid
ABHD18	0.000237639	-0.0828615	0.000881407	Pseudomonas	Myeloid
ABHD3	1.75539e-07	-0.117563	1.63667e-06	Pseudomonas	Myeloid
ABHD6	3.78662e-05	-0.0928513	0.000176859	Pseudomonas	Myeloid
ABHD8	0.00234104	-0.0686482	0.00642641	Pseudomonas	Myeloid
ABI1	0.000606116	-0.0773243	0.00199825	Pseudomonas	Myeloid
ABI2	0.000515657	-0.0783051	0.00173977	Pseudomonas	Myeloid
ABI3	3.87342e-12	-0.155819	1.15364e-10	Pseudomonas	Myeloid
ABL1	0.000169053	-0.0847946	0.000653098	Pseudomonas	Myeloid
ABL2	2.91956e-17	0.189111	2.01817e-15	Pseudomonas	Myeloid
ABLIM1	0.00767326	-0.0601593	0.0180557	Pseudomonas	Myeloid
ABLIM3	0.00598168	-0.062021	0.014538	Pseudomonas	Myeloid
ABRACL	4.47242e-09	-0.131897	6.49747e-08	Pseudomonas	Myeloid
ABT1	0.0181795	-0.0533061	0.0378196	Pseudomonas	Myeloid
AC002116.7	0.00958945	-0.0584513	0.0218519	Pseudomonas	Myeloid
AC002310.12	0.00287516	-0.0672442	0.00767156	Pseudomonas	Myeloid
AC002331.1	0.0113313	-0.057145	0.0252446	Pseudomonas	Myeloid
AC002456.2	7.79989e-08	0.120874	8.12917e-07	Pseudomonas	Myeloid
AC004791.2	7.53164e-05	-0.0892312	0.000321653	Pseudomonas	Myeloid
AC005932.1	0.0173504	0.053695	0.0362776	Pseudomonas	Myeloid
AC006129.2	0.00229378	-0.0687862	0.00632704	Pseudomonas	Myeloid
AC007246.3	0.000152248	-0.0853809	0.000595137	Pseudomonas	Myeloid
AC008697.1	0.0231654	-0.0512495	0.046506	Pseudomonas	Myeloid
AC009005.2	0.000222844	-0.0832295	0.000834235	Pseudomonas	Myeloid
AC009299.3	0.0222237	-0.0516063	0.0448883	Pseudomonas	Myeloid
AC009495.2	0.0123211	-0.0564804	0.0271003	Pseudomonas	Myeloid
AC009948.5	0.000841635	-0.0752975	0.00264448	Pseudomonas	Myeloid
AC013461.1	3.71731e-12	0.155948	1.11384e-10	Pseudomonas	Myeloid
AC017002.1	0.00564026	0.0624536	0.0138353	Pseudomonas	Myeloid
AC020571.3	0.000819465	-0.0754641	0.0025852	Pseudomonas	Myeloid
AC022182.3	0.000235798	-0.0829061	0.000875669	Pseudomonas	Myeloid
AC026202.3	0.0123407	-0.0564678	0.0271353	Pseudomonas	Myeloid
AC058791.1	1.60242e-21	0.212722	1.9846e-19	Pseudomonas	Myeloid
AC079767.4	0.00353753	-0.0658018	0.00921717	Pseudomonas	Myeloid
AC083949.1	0.00910543	-0.0588517	0.0208942	Pseudomonas	Myeloid
AC090498.1	0.0196718	-0.0526437	0.0404934	Pseudomonas	Myeloid
AC097721.2	0.00725943	-0.0605778	0.0171662	Pseudomonas	Myeloid
AC104024.1	0.000685628	-0.0765688	0.00221373	Pseudomonas	Myeloid
AC114271.2	0.00565469	-0.0624348	0.0138611	Pseudomonas	Myeloid
AC131056.3	0.0202076	0.0524165	0.0414128	Pseudomonas	Myeloid
AC133644.2	0.000187111	0.0842227	0.000713585	Pseudomonas	Myeloid
AC144831.1	0.000173476	0.0846494	0.000668448	Pseudomonas	Myeloid
AC145212.2	0.0112425	-0.0572072	0.0250766	Pseudomonas	Myeloid
AC159540.1	0.0119813	-0.0567031	0.0264625	Pseudomonas	Myeloid
AC240274.1	0.0207913	-0.052175	0.0424159	Pseudomonas	Myeloid
AC245100.1	0.0196226	-0.0526648	0.0404183	Pseudomonas	Myeloid
ACAA1	7.29916e-06	-0.101029	4.18196e-05	Pseudomonas	Myeloid
ACACA	0.0132181	-0.0559178	0.0287161	Pseudomonas	Myeloid
ACAD10	0.0247877	-0.0506635	0.0492507	Pseudomonas	Myeloid
ACAD8	0.022701	-0.0514239	0.0457034	Pseudomonas	Myeloid
ACAD9	1.68109e-05	-0.096965	8.60342e-05	Pseudomonas	Myeloid
ACADM	2.6117e-07	-0.115909	2.31318e-06	Pseudomonas	Myeloid
ACADS	0.000975169	-0.0743724	0.00300186	Pseudomonas	Myeloid
ACADVL	0.00796445	-0.0598767	0.0186435	Pseudomonas	Myeloid
ACAP1	8.1918e-11	-0.145948	1.81711e-09	Pseudomonas	Myeloid
ACAT1	6.94777e-09	-0.130258	9.63225e-08	Pseudomonas	Myeloid
ACAT2	7.94461e-08	-0.1208	8.25315e-07	Pseudomonas	Myeloid
ACBD3	0.0140743	0.0554113	0.0302929	Pseudomonas	Myeloid
ACBD5	0.000501292	-0.0784754	0.0016967	Pseudomonas	Myeloid
ACBD6	0.00010937	-0.0872098	0.000446062	Pseudomonas	Myeloid
ACE	0.00915189	-0.0588125	0.0209835	Pseudomonas	Myeloid
ACER3	1.72746e-05	-0.0968298	8.80436e-05	Pseudomonas	Myeloid
ACHE	0.0137432	-0.0556038	0.0296951	Pseudomonas	Myeloid
ACIN1	1.03863e-06	-0.109973	7.54398e-06	Pseudomonas	Myeloid
ACKR3	0.00366619	0.0655505	0.00950322	Pseudomonas	Myeloid
ACLY	0.00212443	-0.069303	0.00592815	Pseudomonas	Myeloid
ACO1	0.0176671	-0.0535445	0.0368569	Pseudomonas	Myeloid
ACO2	2.05248e-05	-0.095969	0.00010269	Pseudomonas	Myeloid
ACOT13	1.53676e-05	-0.0974098	7.97818e-05	Pseudomonas	Myeloid
ACOT2	2.41275e-07	-0.11624	2.16405e-06	Pseudomonas	Myeloid
ACOT4	0.00174967	-0.0705962	0.00500074	Pseudomonas	Myeloid
ACOT7	3.58723e-21	-0.210889	4.19791e-19	Pseudomonas	Myeloid
ACOT8	0.00553342	-0.0625938	0.0136087	Pseudomonas	Myeloid
ACP1	7.593e-09	-0.129925	1.04295e-07	Pseudomonas	Myeloid
ACP2	1.55094e-05	-0.0973644	8.03698e-05	Pseudomonas	Myeloid
ACP5	0.00011004	-0.0871763	0.000448303	Pseudomonas	Myeloid
ACP6	0.000413259	-0.0796309	0.00143067	Pseudomonas	Myeloid
ACSF2	0.000972849	-0.0743874	0.00299596	Pseudomonas	Myeloid
ACSF3	0.000452568	-0.0790891	0.00155014	Pseudomonas	Myeloid
ACSL1	4.56766e-34	0.269717	1.33107e-31	Pseudomonas	Myeloid
ACSL3	0.00422343	0.0645472	0.0107444	Pseudomonas	Myeloid
ACSL5	8.42593e-07	0.110892	6.30862e-06	Pseudomonas	Myeloid
ACSM3	0.0129012	-0.0561126	0.0281636	Pseudomonas	Myeloid
ACTB	7.66639e-05	-0.089136	0.000326476	Pseudomonas	Myeloid
ACTG1	2.27409e-10	-0.142492	4.57342e-09	Pseudomonas	Myeloid
ACTL6A	5.61416e-06	-0.102276	3.33085e-05	Pseudomonas	Myeloid
ACTN1	2.23341e-08	0.125812	2.65544e-07	Pseudomonas	Myeloid
ACTR10	3.41714e-06	-0.104596	2.14375e-05	Pseudomonas	Myeloid
ACTR1A	0.000756436	-0.0759617	0.00240938	Pseudomonas	Myeloid
ACTR3	3.24649e-08	-0.124355	3.73158e-07	Pseudomonas	Myeloid
ACTR3C	1.06136e-05	-0.0992243	5.77274e-05	Pseudomonas	Myeloid
ACTR6	0.00218656	-0.0691092	0.00607528	Pseudomonas	Myeloid
ACTR8	1.61101e-05	-0.0971762	8.30773e-05	Pseudomonas	Myeloid
ACVR1	0.0236947	-0.0510545	0.0474022	Pseudomonas	Myeloid
ACVR1C	0.0144184	-0.0552154	0.0309287	Pseudomonas	Myeloid
ACY1	0.00748852	-0.0603436	0.0176658	Pseudomonas	Myeloid
ACY3	0.000484876	-0.0786757	0.00164751	Pseudomonas	Myeloid
ACYP1	0.00086888	-0.0750982	0.00271402	Pseudomonas	Myeloid
ACYP2	2.45689e-07	-0.116165	2.19833e-06	Pseudomonas	Myeloid
AD000671.6	2.96549e-10	-0.14158	5.76872e-09	Pseudomonas	Myeloid
ADAM10	0.00792104	0.0599182	0.0185624	Pseudomonas	Myeloid
ADAM12	1.85442e-09	-0.135114	2.96348e-08	Pseudomonas	Myeloid
ADAM17	0.00523716	0.0629958	0.0129854	Pseudomonas	Myeloid
ADAM28	1.09563e-13	-0.166605	4.48575e-12	Pseudomonas	Myeloid
ADAMDEC1	8.81838e-07	-0.110693	6.55622e-06	Pseudomonas	Myeloid
ADAMTS10	0.000688024	-0.0765473	0.0022205	Pseudomonas	Myeloid
ADAMTS7	0.000111548	-0.0871017	0.000453828	Pseudomonas	Myeloid
ADAP2	1.64889e-10	-0.143589	3.44183e-09	Pseudomonas	Myeloid
ADAR	0.0166625	-0.0540302	0.0350515	Pseudomonas	Myeloid
ADAT1	0.000229481	-0.0830617	0.000855632	Pseudomonas	Myeloid
ADAT2	0.024383	-0.0508065	0.0485765	Pseudomonas	Myeloid
ADAT3	2.31272e-06	-0.106387	1.52492e-05	Pseudomonas	Myeloid
ADCK1	0.00716851	-0.0606727	0.0169809	Pseudomonas	Myeloid
ADCK2	0.00213894	-0.0692573	0.0059608	Pseudomonas	Myeloid
ADCK3	6.16348e-06	-0.101834	3.61347e-05	Pseudomonas	Myeloid
ADCK5	0.00951956	-0.058508	0.0217093	Pseudomonas	Myeloid
ADCY3	0.00614438	-0.0618226	0.0148823	Pseudomonas	Myeloid
ADCY7	2.94374e-05	-0.0941447	0.000141677	Pseudomonas	Myeloid
ADCY9	0.0128699	0.0561321	0.0281034	Pseudomonas	Myeloid
ADCYAP1	0.000480525	-0.0787299	0.00163647	Pseudomonas	Myeloid
ADD1	0.0135183	-0.055737	0.0292699	Pseudomonas	Myeloid
ADD2	0.00959958	-0.0584431	0.0218709	Pseudomonas	Myeloid
ADGRA2	0.00543627	0.0627235	0.0134009	Pseudomonas	Myeloid
ADGRG3	0.0109994	0.0573795	0.024612	Pseudomonas	Myeloid
ADGRG5	1.98711e-09	-0.134864	3.1384e-08	Pseudomonas	Myeloid
ADGRG6	6.37543e-06	-0.101673	3.72159e-05	Pseudomonas	Myeloid
ADH5	5.10313e-12	-0.154953	1.46982e-10	Pseudomonas	Myeloid
ADI1	1.90496e-09	-0.135016	3.02797e-08	Pseudomonas	Myeloid
ADIPOR1	0.000908593	-0.0748179	0.00282382	Pseudomonas	Myeloid
ADM	3.23649e-06	0.104847	2.04597e-05	Pseudomonas	Myeloid
ADNP2	0.00124802	0.0727996	0.00373051	Pseudomonas	Myeloid
ADORA1	0.00103421	-0.0740003	0.00316388	Pseudomonas	Myeloid
ADORA2A	3.27147e-07	0.11496	2.81044e-06	Pseudomonas	Myeloid
ADORA3	1.63334e-06	-0.107959	1.128e-05	Pseudomonas	Myeloid
ADPGK	7.43773e-05	-0.0892984	0.0003181	Pseudomonas	Myeloid
ADPRHL2	2.67089e-09	-0.13379	4.08804e-08	Pseudomonas	Myeloid
ADPRM	0.000444606	-0.0791952	0.00152674	Pseudomonas	Myeloid
ADRBK2	0.0130044	-0.0560486	0.0283265	Pseudomonas	Myeloid
ADRM1	1.99385e-05	-0.0961142	0.000100178	Pseudomonas	Myeloid
ADSL	4.28734e-06	-0.103542	2.61746e-05	Pseudomonas	Myeloid
AEBP1	0.00052641	-0.0781804	0.00176922	Pseudomonas	Myeloid
AES	0.0126836	-0.0562488	0.027766	Pseudomonas	Myeloid
AF127936.5	7.30244e-05	-0.0893967	0.000312944	Pseudomonas	Myeloid
AF131216.1	0.0149038	-0.0549459	0.0318247	Pseudomonas	Myeloid
AF213884.2	0.0137537	0.0555976	0.0297021	Pseudomonas	Myeloid
AFF1	6.67559e-06	-0.101454	3.86342e-05	Pseudomonas	Myeloid
AFF2	0.00384917	-0.0652066	0.00992649	Pseudomonas	Myeloid
AFF3	8.43368e-09	-0.12953	1.14154e-07	Pseudomonas	Myeloid
AFG3L2	0.00476285	-0.0636843	0.011953	Pseudomonas	Myeloid
AGA	0.000746094	-0.076047	0.00238103	Pseudomonas	Myeloid
AGAP1	0.0197779	-0.0525983	0.0406443	Pseudomonas	Myeloid
AGAP2	0.00464234	-0.0638691	0.0116801	Pseudomonas	Myeloid
AGAP3	0.0143702	0.0552426	0.030836	Pseudomonas	Myeloid
AGAP6	0.000582996	-0.0775613	0.00193072	Pseudomonas	Myeloid
AGFG1	1.85462e-07	0.117336	1.71842e-06	Pseudomonas	Myeloid
AGFG2	0.00362484	-0.0656304	0.00941825	Pseudomonas	Myeloid
AGGF1	8.4305e-10	-0.137931	1.45353e-08	Pseudomonas	Myeloid
AGK	8.03433e-06	-0.100569	4.54362e-05	Pseudomonas	Myeloid
AGL	0.00569984	-0.0623764	0.0139578	Pseudomonas	Myeloid
AGO2	4.86982e-11	0.147677	1.14518e-09	Pseudomonas	Myeloid
AGO3	0.0100945	-0.0580521	0.0228499	Pseudomonas	Myeloid
AGPAT1	2.28633e-05	-0.0954266	0.000113076	Pseudomonas	Myeloid
AGPAT5	0.000365028	-0.0803656	0.00128525	Pseudomonas	Myeloid
AGPS	0.000251795	-0.082529	0.00092674	Pseudomonas	Myeloid
AHCY	1.71237e-07	-0.117666	1.60291e-06	Pseudomonas	Myeloid
AHCYL2	0.00851258	-0.059369	0.0197032	Pseudomonas	Myeloid
AHI1	6.18724e-09	-0.130691	8.6668e-08	Pseudomonas	Myeloid
AHNAK	0.000102459	0.0875665	0.00042088	Pseudomonas	Myeloid
AHR	4.37848e-05	-0.0920976	0.000200657	Pseudomonas	Myeloid
AHSA1	0.000402593	-0.0797862	0.00139635	Pseudomonas	Myeloid
AIDA	0.0021658	-0.0691734	0.00602773	Pseudomonas	Myeloid
AIF1	0.0212886	0.0519738	0.0432819	Pseudomonas	Myeloid
AIFM1	6.01919e-08	-0.121913	6.41294e-07	Pseudomonas	Myeloid
AIG1	4.57131e-10	-0.14008	8.54576e-09	Pseudomonas	Myeloid
AIM1	0.00279702	-0.0674338	0.00749538	Pseudomonas	Myeloid
AIM2	0.00229743	-0.0687755	0.00633359	Pseudomonas	Myeloid
AIMP1	0.00950407	-0.0585206	0.0216806	Pseudomonas	Myeloid
AIMP2	1.60566e-07	-0.117932	1.51995e-06	Pseudomonas	Myeloid
AIP	5.50323e-08	-0.12227	5.94397e-07	Pseudomonas	Myeloid
AK1	0.0172089	-0.0537629	0.0360173	Pseudomonas	Myeloid
AK2	0.00390638	-0.0651021	0.0100375	Pseudomonas	Myeloid
AK3	3.94616e-12	-0.155761	1.17296e-10	Pseudomonas	Myeloid
AK4	0.000190021	0.0841354	0.000723384	Pseudomonas	Myeloid
AK6	0.000104691	-0.0874489	0.00042922	Pseudomonas	Myeloid
AK9	0.0179687	-0.0534035	0.0374225	Pseudomonas	Myeloid
AKAP10	0.012475	-0.0563813	0.0274023	Pseudomonas	Myeloid
AKAP12	7.49699e-05	-0.0892559	0.000320357	Pseudomonas	Myeloid
AKAP2	5.83473e-08	-0.122037	6.25204e-07	Pseudomonas	Myeloid
AKAP6	0.00537256	-0.0628096	0.013268	Pseudomonas	Myeloid
AKAP7	0.0191522	-0.0528692	0.0395772	Pseudomonas	Myeloid
AKAP8	0.000187363	-0.0842151	0.000714178	Pseudomonas	Myeloid
AKAP9	1.41117e-11	-0.151716	3.75185e-10	Pseudomonas	Myeloid
AKIP1	3.04081e-09	-0.133316	4.59274e-08	Pseudomonas	Myeloid
AKNA	1.89799e-07	-0.11724	1.75096e-06	Pseudomonas	Myeloid
AKR1A1	3.4184e-14	-0.169977	1.52109e-12	Pseudomonas	Myeloid
AKR1B1	1.42851e-18	-0.196694	1.17947e-16	Pseudomonas	Myeloid
AKR1E2	0.0227238	-0.0514153	0.0457368	Pseudomonas	Myeloid
AKR7A2	1.00653e-06	-0.110112	7.33517e-06	Pseudomonas	Myeloid
AKT1S1	0.00486792	-0.0635266	0.0121981	Pseudomonas	Myeloid
AKT2	0.000193057	-0.0840457	0.000734191	Pseudomonas	Myeloid
ALAD	0.0158864	-0.0544233	0.033581	Pseudomonas	Myeloid
ALCAM	0.00714665	-0.0606956	0.0169535	Pseudomonas	Myeloid
ALDH16A1	4.58838e-06	-0.103225	2.77544e-05	Pseudomonas	Myeloid
ALDH18A1	0.00117854	-0.0731675	0.00354635	Pseudomonas	Myeloid
ALDH1A1	0.00218226	-0.0691225	0.00606559	Pseudomonas	Myeloid
ALDH1B1	0.0129529	-0.0560805	0.0282434	Pseudomonas	Myeloid
ALDH2	0.00256325	-0.0680318	0.00695749	Pseudomonas	Myeloid
ALDH3A2	1.31507e-05	-0.0981774	6.95044e-05	Pseudomonas	Myeloid
ALDH5A1	0.00668156	-0.0611996	0.0159726	Pseudomonas	Myeloid
ALDH7A1	4.07619e-09	-0.132239	5.97938e-08	Pseudomonas	Myeloid
ALDH9A1	3.7354e-06	-0.104184	2.32283e-05	Pseudomonas	Myeloid
ALDOA	7.24901e-10	0.138464	1.28221e-08	Pseudomonas	Myeloid
ALG1	0.0105487	-0.0577081	0.0237645	Pseudomonas	Myeloid
ALG11	0.000318522	-0.0811656	0.00113877	Pseudomonas	Myeloid
ALG12	0.0061976	-0.0617588	0.0149804	Pseudomonas	Myeloid
ALG13	0.000649426	-0.0769021	0.00211523	Pseudomonas	Myeloid
ALG14	0.000485558	-0.0786673	0.00164945	Pseudomonas	Myeloid
ALG2	7.23101e-10	-0.138473	1.2809e-08	Pseudomonas	Myeloid
ALG3	5.97481e-06	-0.101981	3.51813e-05	Pseudomonas	Myeloid
ALG6	0.000306149	-0.0813968	0.00110036	Pseudomonas	Myeloid
ALG8	0.000490241	-0.0786096	0.00166308	Pseudomonas	Myeloid
ALKBH1	0.00209485	-0.0693972	0.0058555	Pseudomonas	Myeloid
ALKBH3	2.75298e-05	-0.0944861	0.00013349	Pseudomonas	Myeloid
ALKBH4	3.24467e-05	-0.0936467	0.000154213	Pseudomonas	Myeloid
ALKBH7	1.83669e-06	-0.107431	1.24986e-05	Pseudomonas	Myeloid
ALOX12-AS1	0.000703891	-0.0764068	0.00226532	Pseudomonas	Myeloid
ALOX5	0.00183479	-0.0702816	0.00521788	Pseudomonas	Myeloid
ALOX5AP	2.02894e-17	-0.190043	1.42237e-15	Pseudomonas	Myeloid
ALPK1	0.0153276	-0.0547169	0.032552	Pseudomonas	Myeloid
ALS2	0.00131377	-0.0724685	0.00389805	Pseudomonas	Myeloid
AMACR	0.00473875	-0.0637209	0.0119006	Pseudomonas	Myeloid
AMBRA1	6.07151e-06	-0.101905	3.56942e-05	Pseudomonas	Myeloid
AMD1	0.000365565	-0.0803569	0.00128655	Pseudomonas	Myeloid
AMDHD2	0.00304142	-0.0668557	0.00806739	Pseudomonas	Myeloid
AMN	0.0209614	-0.0521057	0.0427044	Pseudomonas	Myeloid
AMPD2	0.000337382	0.0808288	0.00119928	Pseudomonas	Myeloid
AMPD3	0.000196818	0.0839363	0.000746964	Pseudomonas	Myeloid
AMT	0.0017372	-0.0706434	0.00496888	Pseudomonas	Myeloid
AMZ2	0.000696353	-0.0764732	0.00224397	Pseudomonas	Myeloid
ANAPC1	0.000363057	-0.0803975	0.00127922	Pseudomonas	Myeloid
ANAPC10	0.000665843	-0.0767489	0.00215945	Pseudomonas	Myeloid
ANAPC11	0.000129941	-0.0862613	0.000517327	Pseudomonas	Myeloid
ANAPC13	4.49851e-05	-0.0919566	0.000205398	Pseudomonas	Myeloid
ANAPC16	0.01316	-0.0559532	0.0286276	Pseudomonas	Myeloid
ANAPC2	0.0021639	-0.0691793	0.00602358	Pseudomonas	Myeloid
ANAPC4	0.000354569	-0.0805368	0.00125258	Pseudomonas	Myeloid
ANAPC5	1.16578e-13	-0.166423	4.72093e-12	Pseudomonas	Myeloid
ANAPC7	2.24637e-06	-0.10652	1.48899e-05	Pseudomonas	Myeloid
ANGEL2	1.23245e-06	-0.109216	8.77237e-06	Pseudomonas	Myeloid
ANGPTL4	2.37342e-06	0.106269	1.56079e-05	Pseudomonas	Myeloid
ANK3	4.48073e-05	-0.0919773	0.000204774	Pseudomonas	Myeloid
ANKAR	0.000955313	-0.0745022	0.00294623	Pseudomonas	Myeloid
ANKFY1	0.01496	-0.0549152	0.0319264	Pseudomonas	Myeloid
ANKH	3.96959e-08	-0.123565	4.4559e-07	Pseudomonas	Myeloid
ANKMY2	4.03463e-09	-0.132277	5.93689e-08	Pseudomonas	Myeloid
ANKRA2	0.0060236	-0.0619694	0.0146279	Pseudomonas	Myeloid
ANKRD13D	0.000432557	-0.0793592	0.00149126	Pseudomonas	Myeloid
ANKRD35	0.00508397	-0.0632118	0.012652	Pseudomonas	Myeloid
ANKRD36	0.000102847	-0.0875459	0.000422356	Pseudomonas	Myeloid
ANKRD36B	2.06581e-19	-0.201395	1.88356e-17	Pseudomonas	Myeloid
ANKRD36C	0.000284255	-0.0818283	0.00103115	Pseudomonas	Myeloid
ANKRD39	0.00020652	-0.0836631	0.000780398	Pseudomonas	Myeloid
ANKRD44	0.00101139	-0.0741417	0.00310308	Pseudomonas	Myeloid
ANKRD46	0.00640476	-0.0615148	0.0154075	Pseudomonas	Myeloid
ANKRD49	9.24525e-07	-0.110486	6.81224e-06	Pseudomonas	Myeloid
ANKRD52	0.0125837	-0.056312	0.027597	Pseudomonas	Myeloid
ANKRD54	0.000141064	-0.0858059	0.000555953	Pseudomonas	Myeloid
ANKRD65	0.000724548	-0.0762282	0.00232124	Pseudomonas	Myeloid
ANKS3	0.00861173	-0.0592803	0.0198862	Pseudomonas	Myeloid
ANLN	8.41164e-06	-0.100348	4.73e-05	Pseudomonas	Myeloid
ANO6	0.0219297	0.0517203	0.0443972	Pseudomonas	Myeloid
ANOS1	0.0078411	-0.0599952	0.018404	Pseudomonas	Myeloid
ANP32A	3.25759e-08	-0.124342	3.73855e-07	Pseudomonas	Myeloid
ANP32B	1.88696e-11	-0.150778	4.88571e-10	Pseudomonas	Myeloid
ANP32E	7.7292e-13	-0.160786	2.62263e-11	Pseudomonas	Myeloid
ANPEP	4.84226e-28	0.244188	9.59543e-26	Pseudomonas	Myeloid
ANTXR2	0.0212948	0.0519713	0.0432886	Pseudomonas	Myeloid
ANXA11	5.65182e-07	-0.112627	4.47986e-06	Pseudomonas	Myeloid
ANXA2R	0.015695	-0.0545228	0.0332515	Pseudomonas	Myeloid
ANXA3	6.67189e-06	-0.101457	3.86279e-05	Pseudomonas	Myeloid
ANXA4	4.99259e-06	-0.102829	3.0004e-05	Pseudomonas	Myeloid
ANXA5	9.78198e-25	0.228826	1.58022e-22	Pseudomonas	Myeloid
ANXA6	8.92903e-06	-0.100061	4.99824e-05	Pseudomonas	Myeloid
ANXA7	1.39633e-06	-0.108661	9.77961e-06	Pseudomonas	Myeloid
AOC1	3.02712e-05	-0.094002	0.000145126	Pseudomonas	Myeloid
AP000251.3	0.021782	-0.0517782	0.0441221	Pseudomonas	Myeloid
AP000769.1	0.000431265	-0.079377	0.00148815	Pseudomonas	Myeloid
AP001258.4	0.0198953	-0.0525483	0.040846	Pseudomonas	Myeloid
AP1B1	1.98451e-06	-0.107082	1.3388e-05	Pseudomonas	Myeloid
AP1G2	7.70239e-05	-0.0891109	0.000327815	Pseudomonas	Myeloid
AP1M1	9.53289e-07	-0.110351	6.99643e-06	Pseudomonas	Myeloid
AP1S1	9.67102e-06	-0.0996754	5.33918e-05	Pseudomonas	Myeloid
AP1S3	1.60902e-07	-0.117923	1.5212e-06	Pseudomonas	Myeloid
AP2A2	2.6281e-06	-0.105804	1.70786e-05	Pseudomonas	Myeloid
AP2M1	9.02278e-08	-0.120286	9.20361e-07	Pseudomonas	Myeloid
AP3B1	0.00923716	-0.0587409	0.0211595	Pseudomonas	Myeloid
AP3M1	0.000354015	-0.080546	0.00125092	Pseudomonas	Myeloid
AP3M2	3.64351e-08	-0.123902	4.13674e-07	Pseudomonas	Myeloid
AP3S1	0.012773	-0.0561926	0.0279186	Pseudomonas	Myeloid
AP3S2	0.00170683	-0.0707599	0.00488955	Pseudomonas	Myeloid
AP4B1	0.00371265	-0.0654618	0.00960609	Pseudomonas	Myeloid
AP4M1	0.00681629	-0.0610505	0.0162498	Pseudomonas	Myeloid
AP5M1	3.67398e-06	-0.104261	2.28846e-05	Pseudomonas	Myeloid
AP5S1	0.00895839	-0.0589772	0.0206035	Pseudomonas	Myeloid
AP5Z1	0.0113767	-0.0571135	0.0253362	Pseudomonas	Myeloid
APAF1	0.0115259	-0.0570104	0.0256166	Pseudomonas	Myeloid
APBA3	0.000166277	-0.0848875	0.000644063	Pseudomonas	Myeloid
APBB3	0.00224033	0.0689454	0.00620034	Pseudomonas	Myeloid
APC	0.000664864	-0.0767579	0.00215747	Pseudomonas	Myeloid
APEH	0.00181328	-0.0703598	0.00516164	Pseudomonas	Myeloid
APEX1	3.29048e-18	-0.194628	2.54463e-16	Pseudomonas	Myeloid
APEX2	9.36192e-06	-0.0998325	5.20332e-05	Pseudomonas	Myeloid
APH1A	1.42122e-17	-0.190949	1.02214e-15	Pseudomonas	Myeloid
API5	3.08762e-09	-0.13326	4.65398e-08	Pseudomonas	Myeloid
APIP	1.48585e-11	-0.15155	3.92931e-10	Pseudomonas	Myeloid
APITD1-CORT	0.00377288	-0.0653482	0.00974665	Pseudomonas	Myeloid
APLF	0.00259756	-0.067941	0.00703829	Pseudomonas	Myeloid
APLP2	2.48082e-35	0.274738	7.68122e-33	Pseudomonas	Myeloid
APMAP	3.04265e-08	-0.124609	3.50814e-07	Pseudomonas	Myeloid
APOA1BP	2.76366e-06	-0.105574	1.78271e-05	Pseudomonas	Myeloid
APOBEC3A	1.039e-26	0.238131	1.90636e-24	Pseudomonas	Myeloid
APOBEC3C	1.86096e-05	-0.096459	9.42014e-05	Pseudomonas	Myeloid
APOBEC3D	0.0128757	-0.0561284	0.028112	Pseudomonas	Myeloid
APOC1	1.0078e-11	-0.152795	2.76856e-10	Pseudomonas	Myeloid
APOC2	0.00811041	-0.0597385	0.0189226	Pseudomonas	Myeloid
APOC4-APOC2	1.73086e-06	-0.107699	1.18873e-05	Pseudomonas	Myeloid
APOE	7.48782e-10	-0.13835	1.30986e-08	Pseudomonas	Myeloid
APOL1	0.00166295	-0.0709315	0.00478598	Pseudomonas	Myeloid
APOL2	1.15622e-05	-0.0988074	6.22375e-05	Pseudomonas	Myeloid
APOL3	2.16571e-08	-0.125931	2.5822e-07	Pseudomonas	Myeloid
APOL4	7.25733e-10	-0.13846	1.28221e-08	Pseudomonas	Myeloid
APOO	3.17467e-09	-0.133158	4.78034e-08	Pseudomonas	Myeloid
APOOL	0.00746788	-0.0603644	0.0176227	Pseudomonas	Myeloid
APOPT1	3.59144e-07	-0.114565	3.0431e-06	Pseudomonas	Myeloid
APPBP2	5.36224e-05	-0.0910362	0.000238603	Pseudomonas	Myeloid
APPL1	9.64087e-08	-0.120017	9.72727e-07	Pseudomonas	Myeloid
APPL2	0.00393134	-0.065057	0.0100911	Pseudomonas	Myeloid
APRT	0.0129979	-0.0560527	0.0283206	Pseudomonas	Myeloid
APTR	0.00429072	-0.0644343	0.0108839	Pseudomonas	Myeloid
APTX	5.1484e-09	-0.131375	7.33886e-08	Pseudomonas	Myeloid
AQP11	0.00104504	-0.0739342	0.00319444	Pseudomonas	Myeloid
AQP9	5.75271e-79	0.406441	2.84989e-75	Pseudomonas	Myeloid
ARAF	2.2288e-05	-0.0955549	0.000110452	Pseudomonas	Myeloid
ARCN1	0.013196	-0.0559312	0.0286809	Pseudomonas	Myeloid
AREG	1.37141e-05	0.0979713	7.20716e-05	Pseudomonas	Myeloid
AREL1	0.00643378	-0.0614812	0.0154598	Pseudomonas	Myeloid
ARF4	0.000168665	-0.0848075	0.000651871	Pseudomonas	Myeloid
ARF5	0.00174969	-0.0705961	0.00500074	Pseudomonas	Myeloid
ARFGAP2	5.48251e-11	-0.147285	1.26523e-09	Pseudomonas	Myeloid
ARFGAP3	1.72884e-07	0.117626	1.61496e-06	Pseudomonas	Myeloid
ARFIP1	5.19311e-05	-0.0912048	0.000231911	Pseudomonas	Myeloid
ARFIP2	8.0596e-06	-0.100554	4.55617e-05	Pseudomonas	Myeloid
ARFRP1	0.00947197	-0.0585468	0.0216141	Pseudomonas	Myeloid
ARG2	0.000672769	-0.0766853	0.00217932	Pseudomonas	Myeloid
ARHGAP1	1.20799e-07	-0.1191	1.18974e-06	Pseudomonas	Myeloid
ARHGAP10	0.00148105	-0.0716905	0.00432134	Pseudomonas	Myeloid
ARHGAP11A	4.55337e-05	-0.0918934	0.000207647	Pseudomonas	Myeloid
ARHGAP11B	0.00716753	-0.0606737	0.0169809	Pseudomonas	Myeloid
ARHGAP12	0.00824155	-0.0596162	0.0191744	Pseudomonas	Myeloid
ARHGAP15	2.23542e-16	-0.183811	1.39008e-14	Pseudomonas	Myeloid
ARHGAP17	2.78586e-06	-0.105537	1.79583e-05	Pseudomonas	Myeloid
ARHGAP18	2.3574e-10	-0.142369	4.72178e-09	Pseudomonas	Myeloid
ARHGAP25	2.15736e-12	-0.157641	6.70769e-11	Pseudomonas	Myeloid
ARHGAP26	1.74376e-06	0.107665	1.19648e-05	Pseudomonas	Myeloid
ARHGAP30	0.00668699	-0.0611936	0.015983	Pseudomonas	Myeloid
ARHGAP33	0.0150662	-0.0548575	0.0320886	Pseudomonas	Myeloid
ARHGAP4	0.0046259	-0.0638947	0.0116407	Pseudomonas	Myeloid
ARHGAP5	0.000176463	-0.0845532	0.000678326	Pseudomonas	Myeloid
ARHGAP6	3.48383e-08	-0.124078	3.97365e-07	Pseudomonas	Myeloid
ARHGAP9	6.20635e-07	-0.112222	4.85212e-06	Pseudomonas	Myeloid
ARHGDIB	6.56875e-16	-0.180939	3.71197e-14	Pseudomonas	Myeloid
ARHGEF12	0.000131997	-0.0861744	0.000524669	Pseudomonas	Myeloid
ARHGEF2	1.32457e-05	0.098142	6.9907e-05	Pseudomonas	Myeloid
ARHGEF3	0.00269812	-0.067681	0.00727229	Pseudomonas	Myeloid
ARHGEF35	0.00843859	-0.0594358	0.0195532	Pseudomonas	Myeloid
ARHGEF39	0.00262932	-0.0678579	0.00711394	Pseudomonas	Myeloid
ARHGEF5	0.00412043	-0.0647232	0.0105111	Pseudomonas	Myeloid
ARHGEF6	7.90946e-09	-0.129771	1.07782e-07	Pseudomonas	Myeloid
ARHGEF7	0.000375006	-0.0802065	0.00131354	Pseudomonas	Myeloid
ARHGEF9	0.00026397	-0.0822568	0.000966209	Pseudomonas	Myeloid
ARID1A	6.93103e-05	-0.0896758	0.000298841	Pseudomonas	Myeloid
ARID1B	0.000148491	-0.0855203	0.000581826	Pseudomonas	Myeloid
ARID4A	1.41373e-08	-0.127571	1.793e-07	Pseudomonas	Myeloid
ARID4B	0.0106573	-0.0576278	0.0239476	Pseudomonas	Myeloid
ARID5A	0.0188607	0.0529981	0.0390508	Pseudomonas	Myeloid
ARIH2	0.00167445	-0.0708861	0.00481442	Pseudomonas	Myeloid
ARL1	5.00916e-07	-0.113146	4.03502e-06	Pseudomonas	Myeloid
ARL11	1.56433e-05	-0.0973219	8.09788e-05	Pseudomonas	Myeloid
ARL14EP	1.53304e-07	-0.118122	1.45771e-06	Pseudomonas	Myeloid
ARL16	4.16722e-05	-0.0923549	0.000192638	Pseudomonas	Myeloid
ARL2	4.05841e-24	-0.225827	6.28293e-22	Pseudomonas	Myeloid
ARL2BP	2.95646e-11	-0.149318	7.39713e-10	Pseudomonas	Myeloid
ARL3	1.75274e-07	-0.11757	1.63523e-06	Pseudomonas	Myeloid
ARL4C	2.65957e-15	-0.17714	1.37245e-13	Pseudomonas	Myeloid
ARL4D	0.00544824	-0.0627074	0.0134259	Pseudomonas	Myeloid
ARL5A	9.8869e-11	-0.145318	2.16087e-09	Pseudomonas	Myeloid
ARL5B	0.000207974	0.0836232	0.000785293	Pseudomonas	Myeloid
ARL6IP1	2.83081e-07	-0.11557	2.4748e-06	Pseudomonas	Myeloid
ARL6IP4	4.95367e-05	-0.0914526	0.000222825	Pseudomonas	Myeloid
ARL6IP5	9.47811e-24	-0.224018	1.36761e-21	Pseudomonas	Myeloid
ARL6IP6	6.95762e-05	-0.0896554	0.00029978	Pseudomonas	Myeloid
ARL8B	3.84935e-12	0.155839	1.14878e-10	Pseudomonas	Myeloid
ARMC1	1.52107e-05	-0.0974606	7.90976e-05	Pseudomonas	Myeloid
ARMC10	8.13487e-06	-0.100509	4.59174e-05	Pseudomonas	Myeloid
ARMC6	0.002834	-0.0673435	0.00757262	Pseudomonas	Myeloid
ARMC7	1.64104e-07	-0.117842	1.54753e-06	Pseudomonas	Myeloid
ARMC8	0.000150771	-0.0854353	0.000589675	Pseudomonas	Myeloid
ARMC9	0.000661276	-0.0767911	0.00214723	Pseudomonas	Myeloid
ARMCX2	2.10573e-06	-0.106813	1.40906e-05	Pseudomonas	Myeloid
ARMCX3	1.61735e-05	-0.0971568	8.33753e-05	Pseudomonas	Myeloid
ARMCX5	0.000216333	-0.0833988	0.000812929	Pseudomonas	Myeloid
ARMCX6	1.30426e-06	-0.108965	9.22605e-06	Pseudomonas	Myeloid
ARMT1	6.03724e-07	-0.112342	4.73485e-06	Pseudomonas	Myeloid
ARPC1A	0.00307748	-0.066774	0.0081485	Pseudomonas	Myeloid
ARPC1B	0.0196573	-0.0526499	0.0404692	Pseudomonas	Myeloid
ARPC2	1.38495e-05	-0.0979229	7.2706e-05	Pseudomonas	Myeloid
ARPC3	0.00940832	-0.058599	0.0214919	Pseudomonas	Myeloid
ARPC5	0.0222993	-0.0515772	0.0450158	Pseudomonas	Myeloid
ARPC5L	2.7537e-13	-0.163886	1.03311e-11	Pseudomonas	Myeloid
ARPIN	0.000355987	-0.0805133	0.0012564	Pseudomonas	Myeloid
ARPP19	1.91086e-09	-0.135005	3.0341e-08	Pseudomonas	Myeloid
ARRDC1	0.000157277	-0.0851993	0.000613181	Pseudomonas	Myeloid
ARRDC1-AS1	0.0170037	-0.0538624	0.0356481	Pseudomonas	Myeloid
ARRDC2	0.00240342	-0.06847	0.00657456	Pseudomonas	Myeloid
ARRDC3-AS1	0.00641855	-0.0614988	0.0154307	Pseudomonas	Myeloid
ARSA	0.000627925	-0.0771083	0.00205556	Pseudomonas	Myeloid
ARSB	0.0116316	-0.0569381	0.0258013	Pseudomonas	Myeloid
ARSD	0.0199799	-0.0525124	0.0409914	Pseudomonas	Myeloid
ARSK	0.00217459	-0.0691461	0.00604881	Pseudomonas	Myeloid
ARV1	1.12898e-05	-0.0989237	6.08594e-05	Pseudomonas	Myeloid
ASAH1	0.0195437	0.0526988	0.0402846	Pseudomonas	Myeloid
ASB2	5.71339e-08	-0.122121	6.14417e-07	Pseudomonas	Myeloid
ASB3	0.0161576	-0.054284	0.0340905	Pseudomonas	Myeloid
ASB6	1.47083e-07	-0.118293	1.40666e-06	Pseudomonas	Myeloid
ASB7	1.61824e-05	-0.0971541	8.33919e-05	Pseudomonas	Myeloid
ASB8	6.67912e-05	-0.0898732	0.000289741	Pseudomonas	Myeloid
ASCC1	0.000917268	-0.0747581	0.00284483	Pseudomonas	Myeloid
ASCC2	1.14111e-05	-0.0988716	6.14686e-05	Pseudomonas	Myeloid
ASCL2	0.00177315	-0.070508	0.00506293	Pseudomonas	Myeloid
ASF1A	3.24948e-08	-0.124351	3.73213e-07	Pseudomonas	Myeloid
ASF1B	0.00232628	-0.0686911	0.0063977	Pseudomonas	Myeloid
ASGR1	4.69266e-05	0.091736	0.000212889	Pseudomonas	Myeloid
ASGR2	0.00141626	0.0719818	0.00415813	Pseudomonas	Myeloid
ASH1L	0.00608649	-0.0618927	0.0147517	Pseudomonas	Myeloid
ASH2L	6.30858e-07	-0.112152	4.91395e-06	Pseudomonas	Myeloid
ASIC1	0.0130116	-0.0560442	0.028338	Pseudomonas	Myeloid
ASIC3	0.0042838	-0.0644458	0.0108719	Pseudomonas	Myeloid
ASL	1.78654e-07	-0.117491	1.66363e-06	Pseudomonas	Myeloid
ASMTL	6.33246e-10	-0.13894	1.1412e-08	Pseudomonas	Myeloid
ASNA1	1.7455e-06	-0.107661	1.19709e-05	Pseudomonas	Myeloid
ASNS	0.000223206	-0.0832203	0.000835377	Pseudomonas	Myeloid
ASNSD1	0.00145701	-0.0717972	0.00426429	Pseudomonas	Myeloid
ASPM	0.000229947	-0.0830501	0.000856723	Pseudomonas	Myeloid
ASRGL1	0.000162847	-0.0850044	0.000632905	Pseudomonas	Myeloid
ASS1	0.0119093	-0.056751	0.0263308	Pseudomonas	Myeloid
ASUN	0.000472301	-0.0788335	0.00161137	Pseudomonas	Myeloid
ASXL1	0.00280951	-0.0674032	0.00752071	Pseudomonas	Myeloid
ASXL2	0.00625108	-0.0616951	0.0150842	Pseudomonas	Myeloid
ATAD1	3.46249e-05	-0.0933128	0.000163519	Pseudomonas	Myeloid
ATAD2	0.000307149	-0.0813778	0.00110342	Pseudomonas	Myeloid
ATAD2B	0.00264226	-0.0678243	0.00714375	Pseudomonas	Myeloid
ATE1	1.50619e-05	-0.0975092	7.84135e-05	Pseudomonas	Myeloid
ATF2	0.000792317	-0.0756739	0.00251128	Pseudomonas	Myeloid
ATF3	0.00461532	-0.0639111	0.0116199	Pseudomonas	Myeloid
ATF5	0.00365355	-0.0655748	0.00947794	Pseudomonas	Myeloid
ATF6	0.00623398	-0.0617154	0.0150529	Pseudomonas	Myeloid
ATF6B	0.000445534	-0.0791827	0.00152918	Pseudomonas	Myeloid
ATF7	0.00457022	-0.0639818	0.011526	Pseudomonas	Myeloid
ATF7IP	0.000134483	-0.086071	0.000533408	Pseudomonas	Myeloid
ATG10	0.0246224	-0.0507216	0.048968	Pseudomonas	Myeloid
ATG101	2.20198e-07	-0.116622	2.00224e-06	Pseudomonas	Myeloid
ATG12	1.25611e-05	-0.0984023	6.67681e-05	Pseudomonas	Myeloid
ATG13	0.000883497	-0.0749937	0.00275389	Pseudomonas	Myeloid
ATG14	0.00109029	-0.0736646	0.00331369	Pseudomonas	Myeloid
ATG16L2	0.000233021	-0.082974	0.000866541	Pseudomonas	Myeloid
ATG4A	4.98579e-05	-0.0914187	0.000224202	Pseudomonas	Myeloid
ATG4B	0.0107494	-0.0575602	0.0241184	Pseudomonas	Myeloid
ATG4C	1.29727e-13	-0.16611	5.16892e-12	Pseudomonas	Myeloid
ATG4D	0.00649802	-0.0614073	0.0156066	Pseudomonas	Myeloid
ATG5	0.000179306	-0.0844632	0.000687369	Pseudomonas	Myeloid
ATG9B	0.00203366	-0.0695958	0.00570808	Pseudomonas	Myeloid
ATIC	6.16508e-10	-0.139034	1.11738e-08	Pseudomonas	Myeloid
ATL1	0.00192052	-0.069978	0.00542785	Pseudomonas	Myeloid
ATM	0.00778506	-0.0600497	0.0182898	Pseudomonas	Myeloid
ATOX1	1.33732e-08	-0.127783	1.7075e-07	Pseudomonas	Myeloid
ATP10D	4.90091e-07	-0.113239	3.9607e-06	Pseudomonas	Myeloid
ATP11C	0.0039637	-0.0649989	0.0101689	Pseudomonas	Myeloid
ATP13A1	4.61731e-05	-0.0918206	0.000209983	Pseudomonas	Myeloid
ATP13A2	0.0112628	-0.0571929	0.0251182	Pseudomonas	Myeloid
ATP13A3	3.0172e-25	0.231274	5.15421e-23	Pseudomonas	Myeloid
ATP1A1	2.69587e-07	0.115775	2.37121e-06	Pseudomonas	Myeloid
ATP1A4	0.000912677	-0.0747897	0.00283297	Pseudomonas	Myeloid
ATP1B1	3.43356e-05	-0.093356	0.000162359	Pseudomonas	Myeloid
ATP1B3	1.12102e-11	0.152455	3.04026e-10	Pseudomonas	Myeloid
ATP1B3-AS1	0.00800917	-0.0598341	0.0187263	Pseudomonas	Myeloid
ATP2A3	0.00214429	-0.0692405	0.00597458	Pseudomonas	Myeloid
ATP2B1	4.97066e-38	0.285107	1.94405e-35	Pseudomonas	Myeloid
ATP2B4	0.0126464	-0.0562723	0.0277091	Pseudomonas	Myeloid
ATP2C1	0.00595014	-0.06206	0.0144779	Pseudomonas	Myeloid
ATP5A1	7.92206e-08	-0.120811	8.24494e-07	Pseudomonas	Myeloid
ATP5B	1.95105e-06	-0.107159	1.31802e-05	Pseudomonas	Myeloid
ATP5C1	2.76368e-11	-0.149538	6.94989e-10	Pseudomonas	Myeloid
ATP5D	2.69076e-05	-0.0946023	0.000130633	Pseudomonas	Myeloid
ATP5F1	1.01161e-08	-0.128844	1.33879e-07	Pseudomonas	Myeloid
ATP5G1	0.00203894	-0.0695785	0.00572181	Pseudomonas	Myeloid
ATP5G2	1.1828e-05	-0.0986964	6.34158e-05	Pseudomonas	Myeloid
ATP5G3	1.44978e-09	-0.136	2.39141e-08	Pseudomonas	Myeloid
ATP5I	8.57045e-08	-0.120494	8.79048e-07	Pseudomonas	Myeloid
ATP5J	0.00162805	-0.071071	0.00469917	Pseudomonas	Myeloid
ATP5J2	0.00106779	-0.0737974	0.00325396	Pseudomonas	Myeloid
ATP5L	0.00101999	-0.0740881	0.00312494	Pseudomonas	Myeloid
ATP5SL	2.90873e-07	-0.115456	2.52952e-06	Pseudomonas	Myeloid
ATP6AP1	6.53162e-05	-0.0899921	0.000284171	Pseudomonas	Myeloid
ATP6V0A1	0.0250077	-0.0505866	0.049575	Pseudomonas	Myeloid
ATP6V0A2	4.01486e-13	-0.16276	1.44827e-11	Pseudomonas	Myeloid
ATP6V0C	9.57395e-05	-0.0879359	0.000396898	Pseudomonas	Myeloid
ATP6V0D2	0.0249545	-0.0506051	0.0494949	Pseudomonas	Myeloid
ATP6V0E1	5.28606e-11	-0.147406	1.22752e-09	Pseudomonas	Myeloid
ATP6V0E2	3.66769e-08	-0.123876	4.16101e-07	Pseudomonas	Myeloid
ATP6V1B2	0.00277174	0.0674963	0.00743604	Pseudomonas	Myeloid
ATP6V1D	0.00125889	-0.0727438	0.00376072	Pseudomonas	Myeloid
ATP6V1E1	3.86384e-05	-0.0927468	0.000180127	Pseudomonas	Myeloid
ATP7A	0.00503913	-0.0632761	0.0125531	Pseudomonas	Myeloid
ATP8A1	5.73239e-06	-0.102177	3.39203e-05	Pseudomonas	Myeloid
ATP8B4	4.16851e-06	-0.103673	2.55263e-05	Pseudomonas	Myeloid
ATPAF2	1.00639e-08	-0.128863	1.33425e-07	Pseudomonas	Myeloid
ATPIF1	2.6483e-10	-0.141969	5.25488e-09	Pseudomonas	Myeloid
ATR	6.15046e-05	-0.0903115	0.00026972	Pseudomonas	Myeloid
ATRAID	2.56879e-08	-0.125269	3.00609e-07	Pseudomonas	Myeloid
ATRX	5.24432e-06	-0.102597	3.1352e-05	Pseudomonas	Myeloid
ATXN10	1.00408e-16	-0.185914	6.5164e-15	Pseudomonas	Myeloid
ATXN2	0.0083424	-0.0595234	0.0193545	Pseudomonas	Myeloid
AUH	5.12564e-07	-0.113047	4.11769e-06	Pseudomonas	Myeloid
AUNIP	0.00132469	-0.0724151	0.00392651	Pseudomonas	Myeloid
AUP1	1.45852e-05	-0.0976679	7.62185e-05	Pseudomonas	Myeloid
AURKA	1.17298e-05	-0.0987372	6.29572e-05	Pseudomonas	Myeloid
AURKAIP1	0.00693415	-0.0609221	0.0165021	Pseudomonas	Myeloid
AURKB	1.38879e-05	-0.0979093	7.28818e-05	Pseudomonas	Myeloid
AUTS2	0.00010405	-0.0874824	0.000426826	Pseudomonas	Myeloid
AXL	9.21396e-17	-0.186138	6.0325e-15	Pseudomonas	Myeloid
AZIN1-AS1	0.00634535	-0.061584	0.015272	Pseudomonas	Myeloid
AZIN2	1.66665e-05	-0.0970079	8.55418e-05	Pseudomonas	Myeloid
B2M	2.72485e-11	-0.149584	6.87552e-10	Pseudomonas	Myeloid
B3GALNT1	0.000942933	-0.0745845	0.00291228	Pseudomonas	Myeloid
B3GALNT2	0.00189327	-0.0700731	0.00536265	Pseudomonas	Myeloid
B3GALT4	0.002654	-0.067794	0.00717011	Pseudomonas	Myeloid
B3GAT3	0.0143467	-0.0552559	0.0307943	Pseudomonas	Myeloid
B3GNT5	7.34979e-06	0.100995	4.20755e-05	Pseudomonas	Myeloid
B3GNT7	1.03827e-08	-0.128745	1.36797e-07	Pseudomonas	Myeloid
B4GALNT1	0.00511374	-0.0631694	0.0127168	Pseudomonas	Myeloid
B4GALT1	2.1084e-08	0.126035	2.52295e-07	Pseudomonas	Myeloid
B4GALT3	0.00147693	-0.0717087	0.00431157	Pseudomonas	Myeloid
B4GALT4	0.00062929	-0.077095	0.00205912	Pseudomonas	Myeloid
B4GALT5	4.81156e-12	0.155138	1.4049e-10	Pseudomonas	Myeloid
B4GALT7	0.00174329	-0.0706203	0.00498438	Pseudomonas	Myeloid
B9D2	0.00192068	-0.0699774	0.00542785	Pseudomonas	Myeloid
BACE2	5.37828e-10	-0.139512	9.86816e-09	Pseudomonas	Myeloid
BACH1	2.32915e-20	0.206565	2.47256e-18	Pseudomonas	Myeloid
BAD	0.00982103	-0.058266	0.0223112	Pseudomonas	Myeloid
BAG1	0.000165528	-0.0849129	0.000642149	Pseudomonas	Myeloid
BAG2	7.72237e-06	-0.100759	4.39395e-05	Pseudomonas	Myeloid
BAG4	1.82728e-05	-0.0965501	9.26269e-05	Pseudomonas	Myeloid
BAG5	7.39373e-06	-0.100967	4.228e-05	Pseudomonas	Myeloid
BAHD1	0.00616911	-0.0617929	0.0149194	Pseudomonas	Myeloid
BAIAP2	0.00199311	-0.0697305	0.0056091	Pseudomonas	Myeloid
BAK1	5.10434e-09	-0.131407	7.29429e-08	Pseudomonas	Myeloid
BANF1	4.08982e-07	-0.114013	3.4014e-06	Pseudomonas	Myeloid
BARD1	1.23228e-06	-0.109217	8.77237e-06	Pseudomonas	Myeloid
BASP1	2.00721e-23	0.222405	2.84107e-21	Pseudomonas	Myeloid
BAZ1A	3.62956e-06	0.104317	2.26364e-05	Pseudomonas	Myeloid
BAZ1B	3.53447e-10	-0.140974	6.76925e-09	Pseudomonas	Myeloid
BAZ2A	0.00037334	-0.0802327	0.00130894	Pseudomonas	Myeloid
BBS10	0.00699872	-0.0608527	0.0166397	Pseudomonas	Myeloid
BBS2	0.000384763	-0.0800546	0.00134202	Pseudomonas	Myeloid
BBS4	5.46067e-05	-0.0909404	0.000242403	Pseudomonas	Myeloid
BBX	1.60269e-08	-0.127091	1.99157e-07	Pseudomonas	Myeloid
BCAM	0.00067545	-0.0766608	0.00218657	Pseudomonas	Myeloid
BCAN	0.00615768	-0.0618066	0.0149072	Pseudomonas	Myeloid
BCAP29	2.55674e-06	-0.10593	1.66805e-05	Pseudomonas	Myeloid
BCAP31	0.00036971	-0.0802904	0.00129875	Pseudomonas	Myeloid
BCAR1	0.0166897	-0.0540167	0.0350887	Pseudomonas	Myeloid
BCAS2	4.34222e-05	-0.0921409	0.000199302	Pseudomonas	Myeloid
BCAS4	0.00683694	-0.0610279	0.0162916	Pseudomonas	Myeloid
BCAT1	0.00348731	0.0659021	0.0090991	Pseudomonas	Myeloid
BCAT2	1.01281e-06	-0.110084	7.37137e-06	Pseudomonas	Myeloid
BCCIP	5.04292e-08	-0.122618	5.52181e-07	Pseudomonas	Myeloid
BCDIN3D	0.00804923	-0.0597962	0.0187946	Pseudomonas	Myeloid
BCKDHA	0.000459398	-0.0789995	0.00157028	Pseudomonas	Myeloid
BCL2A1	5.16483e-62	0.362476	8.52886e-59	Pseudomonas	Myeloid
BCL2L1	1.03897e-07	-0.119714	1.04121e-06	Pseudomonas	Myeloid
BCL2L12	5.93755e-07	-0.112414	4.66899e-06	Pseudomonas	Myeloid
BCL2L14	1.41394e-08	-0.12757	1.793e-07	Pseudomonas	Myeloid
BCL3	6.29691e-05	0.0901867	0.000275655	Pseudomonas	Myeloid
BCL6	0.00991559	0.0581915	0.0225088	Pseudomonas	Myeloid
BCL7A	5.19551e-10	-0.139633	9.56825e-09	Pseudomonas	Myeloid
BCLAF1	7.95164e-11	-0.146048	1.77443e-09	Pseudomonas	Myeloid
BCO2	0.00340625	-0.0660669	0.00890478	Pseudomonas	Myeloid
BCOR	0.00972558	-0.0583419	0.0221181	Pseudomonas	Myeloid
BCS1L	0.00633316	-0.0615983	0.0152476	Pseudomonas	Myeloid
BDH1	6.23213e-07	-0.112204	4.86971e-06	Pseudomonas	Myeloid
BDH2	9.8165e-05	-0.0877998	0.000405303	Pseudomonas	Myeloid
BDP1	0.000454439	-0.0790644	0.00155548	Pseudomonas	Myeloid
BECN1	0.00549126	-0.0626498	0.013523	Pseudomonas	Myeloid
BEND5	0.000101736	-0.0876051	0.000418258	Pseudomonas	Myeloid
BEND6	0.00180293	-0.0703977	0.0051371	Pseudomonas	Myeloid
BEST1	0.00124332	0.0728239	0.00371859	Pseudomonas	Myeloid
BET1	0.000109668	-0.0871948	0.000447035	Pseudomonas	Myeloid
BET1L	0.00134583	-0.0723126	0.00398124	Pseudomonas	Myeloid
BEX2	0.0084033	-0.0594678	0.0194836	Pseudomonas	Myeloid
BEX4	8.37895e-12	-0.153384	2.35403e-10	Pseudomonas	Myeloid
BEX5	0.0105801	-0.0576848	0.0238244	Pseudomonas	Myeloid
BFAR	1.28195e-06	-0.109041	9.09419e-06	Pseudomonas	Myeloid
BGN	0.0048894	-0.0634948	0.0122499	Pseudomonas	Myeloid
BHLHE40	0.000121689	-0.0866235	0.00048853	Pseudomonas	Myeloid
BHLHE41	0.00129215	-0.0725757	0.00384156	Pseudomonas	Myeloid
BICD1	0.000224826	-0.0831789	0.000840737	Pseudomonas	Myeloid
BICD2	0.0119167	-0.056746	0.0263433	Pseudomonas	Myeloid
BIN1	0.00763928	-0.0601929	0.01799	Pseudomonas	Myeloid
BIRC5	2.34148e-10	-0.142392	4.69623e-09	Pseudomonas	Myeloid
BIVM	0.000917607	-0.0747558	0.00284529	Pseudomonas	Myeloid
BLCAP	7.24686e-05	-0.0894376	0.000310741	Pseudomonas	Myeloid
BLK	0.0158185	-0.0544584	0.0334655	Pseudomonas	Myeloid
BLMH	9.64458e-05	-0.0878959	0.000399158	Pseudomonas	Myeloid
BLNK	2.88853e-09	-0.133504	4.38501e-08	Pseudomonas	Myeloid
BLOC1S2	1.85293e-06	-0.107392	1.2586e-05	Pseudomonas	Myeloid
BLOC1S4	0.00274131	-0.0675721	0.00737001	Pseudomonas	Myeloid
BLVRA	0.000633943	-0.0770499	0.0020722	Pseudomonas	Myeloid
BMF	4.79569e-05	-0.0916224	0.000216966	Pseudomonas	Myeloid
BMP2K	0.000610479	-0.0772805	0.00200995	Pseudomonas	Myeloid
BMPR1A	3.29508e-06	-0.104764	2.07858e-05	Pseudomonas	Myeloid
BMS1	5.06512e-05	-0.0913359	0.000227151	Pseudomonas	Myeloid
BNC2	0.0219853	-0.0516987	0.0444914	Pseudomonas	Myeloid
BNIP1	0.0146901	-0.0550636	0.031409	Pseudomonas	Myeloid
BNIP2	0.0200871	-0.0524671	0.0411772	Pseudomonas	Myeloid
BNIP3	0.0190205	0.0529272	0.0393326	Pseudomonas	Myeloid
BNIP3L	3.36664e-09	0.132943	5.03877e-08	Pseudomonas	Myeloid
BOLA1	1.3906e-05	-0.0979029	7.29513e-05	Pseudomonas	Myeloid
BOLA3	1.21868e-07	-0.119064	1.19868e-06	Pseudomonas	Myeloid
BORA	0.00511091	-0.0631734	0.0127127	Pseudomonas	Myeloid
BORCS5	4.07635e-07	-0.114027	3.39399e-06	Pseudomonas	Myeloid
BORCS6	4.41375e-07	-0.113688	3.62816e-06	Pseudomonas	Myeloid
BPGM	0.00274328	-0.0675672	0.0073737	Pseudomonas	Myeloid
BPHL	0.00255663	-0.0680494	0.00694255	Pseudomonas	Myeloid
BPNT1	0.00559123	-0.0625176	0.0137328	Pseudomonas	Myeloid
BPTF	0.00546684	-0.0626824	0.0134673	Pseudomonas	Myeloid
BRAP	0.0239417	-0.0509648	0.0478384	Pseudomonas	Myeloid
BRAT1	1.47708e-06	-0.10841	1.02966e-05	Pseudomonas	Myeloid
BRCA1	0.000211471	-0.0835283	0.000796474	Pseudomonas	Myeloid
BRCC3	1.67514e-05	-0.0969826	8.58483e-05	Pseudomonas	Myeloid
BRD2	7.46564e-06	-0.100921	4.2642e-05	Pseudomonas	Myeloid
BRD3	3.11022e-06	-0.105031	1.97117e-05	Pseudomonas	Myeloid
BRE	7.97767e-06	-0.100603	4.51673e-05	Pseudomonas	Myeloid
BRF2	0.000552448	-0.0778882	0.00184381	Pseudomonas	Myeloid
BRI3	0.00081904	0.0754673	0.00258441	Pseudomonas	Myeloid
BRI3BP	0.00118147	-0.0731516	0.00355374	Pseudomonas	Myeloid
BRIP1	0.000374698	-0.0802113	0.00131277	Pseudomonas	Myeloid
BRIX1	1.69607e-05	-0.0969209	8.66816e-05	Pseudomonas	Myeloid
BRK1	0.0196776	-0.0526412	0.0404994	Pseudomonas	Myeloid
BRMS1	0.000197072	-0.083929	0.0007477	Pseudomonas	Myeloid
BROX	0.0174155	-0.0536638	0.0363729	Pseudomonas	Myeloid
BRWD1	0.00201436	-0.0696596	0.00566031	Pseudomonas	Myeloid
BRWD3	0.0249334	0.0506125	0.049474	Pseudomonas	Myeloid
BSCL2	0.00019312	-0.0840438	0.000734243	Pseudomonas	Myeloid
BSDC1	5.88801e-05	-0.0905426	0.000259821	Pseudomonas	Myeloid
BSG	9.84311e-06	-0.09959	5.42814e-05	Pseudomonas	Myeloid
BSPRY	0.0004211	-0.0795191	0.0014551	Pseudomonas	Myeloid
BST1	6.34623e-05	0.0901452	0.000277323	Pseudomonas	Myeloid
BST2	5.75707e-12	-0.154573	1.63911e-10	Pseudomonas	Myeloid
BTBD1	2.09208e-05	-0.0958731	0.000104442	Pseudomonas	Myeloid
BTBD10	4.32056e-07	-0.113779	3.56536e-06	Pseudomonas	Myeloid
BTBD11	0.0114394	0.05707	0.0254509	Pseudomonas	Myeloid
BTBD19	4.12942e-05	0.0924022	0.000191129	Pseudomonas	Myeloid
BTBD3	0.0191119	-0.0528869	0.0395051	Pseudomonas	Myeloid
BTD	0.0169612	-0.0538832	0.0355739	Pseudomonas	Myeloid
BTF3L4	3.45276e-09	-0.13285	5.15728e-08	Pseudomonas	Myeloid
BTG1	3.3846e-46	0.314086	2.28645e-43	Pseudomonas	Myeloid
BTG2	0.00357864	-0.0657206	0.00931287	Pseudomonas	Myeloid
BTK	3.62869e-12	-0.156023	1.08949e-10	Pseudomonas	Myeloid
BTLA	1.51895e-08	-0.127296	1.90664e-07	Pseudomonas	Myeloid
BTN2A2	1.71008e-07	-0.117671	1.60248e-06	Pseudomonas	Myeloid
BTN3A2	1.42411e-05	-0.0977856	7.45515e-05	Pseudomonas	Myeloid
BTN3A3	0.00026445	-0.0822463	0.000967567	Pseudomonas	Myeloid
BTRC	0.00104665	-0.0739244	0.00319806	Pseudomonas	Myeloid
BUB1	3.89367e-06	-0.103991	2.40714e-05	Pseudomonas	Myeloid
BUB1B	0.000111273	-0.0871152	0.000452832	Pseudomonas	Myeloid
BUB3	4.55413e-06	-0.10326	2.75696e-05	Pseudomonas	Myeloid
BUD13	6.02976e-06	-0.101938	3.54627e-05	Pseudomonas	Myeloid
BYSL	0.0116074	-0.0569547	0.0257591	Pseudomonas	Myeloid
BZRAP1-AS1	0.00163364	-0.0710485	0.00471164	Pseudomonas	Myeloid
BZW1	4.28847e-06	0.103541	2.61746e-05	Pseudomonas	Myeloid
BZW2	2.2303e-10	-0.142559	4.49752e-09	Pseudomonas	Myeloid
C10orf11	0.000396222	-0.0798808	0.00137702	Pseudomonas	Myeloid
C10orf25	0.00670724	-0.061171	0.0160236	Pseudomonas	Myeloid
C10orf35	0.000909716	-0.0748101	0.00282613	Pseudomonas	Myeloid
C10orf55	0.00743634	-0.0603963	0.0175566	Pseudomonas	Myeloid
C10orf76	0.00304946	-0.0668374	0.00808502	Pseudomonas	Myeloid
C10orf88	9.20772e-05	-0.0881476	0.000383212	Pseudomonas	Myeloid
C11orf1	0.00127443	-0.0726648	0.0037995	Pseudomonas	Myeloid
C11orf24	5.9469e-05	-0.0904899	0.000262186	Pseudomonas	Myeloid
C11orf31	1.97291e-09	-0.13489	3.1193e-08	Pseudomonas	Myeloid
C11orf49	1.81702e-08	-0.126609	2.22076e-07	Pseudomonas	Myeloid
C11orf54	0.000190575	-0.0841189	0.000725122	Pseudomonas	Myeloid
C11orf58	5.17496e-16	-0.181578	2.95808e-14	Pseudomonas	Myeloid
C11orf63	0.0055823	-0.0625294	0.0137153	Pseudomonas	Myeloid
C11orf73	2.01792e-06	-0.107006	1.35703e-05	Pseudomonas	Myeloid
C11orf80	0.000737427	-0.0761193	0.00235691	Pseudomonas	Myeloid
C11orf84	0.00385053	-0.0652041	0.00992828	Pseudomonas	Myeloid
C11orf95	0.00639566	-0.0615254	0.0153881	Pseudomonas	Myeloid
C11orf96	0.00169855	0.0707919	0.00487239	Pseudomonas	Myeloid
C11orf98	2.01766e-08	-0.126205	2.42217e-07	Pseudomonas	Myeloid
C12orf10	0.000108484	-0.0872543	0.000443058	Pseudomonas	Myeloid
C12orf4	0.013043	-0.0560248	0.028394	Pseudomonas	Myeloid
C12orf43	9.86891e-07	-0.110199	7.20038e-06	Pseudomonas	Myeloid
C12orf45	4.85225e-15	-0.175481	2.42983e-13	Pseudomonas	Myeloid
C12orf57	0.00138688	-0.0721179	0.00407999	Pseudomonas	Myeloid
C12orf65	4.573e-08	-0.123006	5.04558e-07	Pseudomonas	Myeloid
C12orf73	4.88049e-05	-0.0915306	0.000220133	Pseudomonas	Myeloid
C12orf75	3.24607e-10	-0.141268	6.27349e-09	Pseudomonas	Myeloid
C12orf76	1.92473e-08	-0.126387	2.32753e-07	Pseudomonas	Myeloid
C14orf1	2.5495e-12	-0.157123	7.84487e-11	Pseudomonas	Myeloid
C14orf119	0.00797647	-0.0598652	0.0186653	Pseudomonas	Myeloid
C14orf142	0.0176036	-0.0535745	0.0367308	Pseudomonas	Myeloid
C14orf159	6.67769e-09	-0.130406	9.30993e-08	Pseudomonas	Myeloid
C14orf166	6.80013e-15	-0.174542	3.32446e-13	Pseudomonas	Myeloid
C14orf93	0.00607162	-0.0619108	0.0147253	Pseudomonas	Myeloid
C15orf40	0.00533821	-0.0628564	0.0131963	Pseudomonas	Myeloid
C15orf41	0.000226263	-0.0831425	0.000845328	Pseudomonas	Myeloid
C15orf48	1.95245e-18	0.195923	1.57703e-16	Pseudomonas	Myeloid
C15orf57	0.00028225	-0.0818693	0.00102487	Pseudomonas	Myeloid
C15orf61	7.29661e-06	-0.10103	4.18196e-05	Pseudomonas	Myeloid
C16orf13	0.000245312	-0.0826791	0.00090602	Pseudomonas	Myeloid
C16orf45	0.000121496	-0.0866322	0.000488019	Pseudomonas	Myeloid
C16orf59	0.0154288	-0.054663	0.0327482	Pseudomonas	Myeloid
C16orf62	0.00424349	-0.0645133	0.0107862	Pseudomonas	Myeloid
C16orf70	0.000119581	-0.0867197	0.000482254	Pseudomonas	Myeloid
C16orf72	7.30961e-10	0.138435	1.28563e-08	Pseudomonas	Myeloid
C16orf86	0.000851269	-0.0752263	0.00266911	Pseudomonas	Myeloid
C16orf87	8.43194e-06	-0.100337	4.73962e-05	Pseudomonas	Myeloid
C16orf91	2.2089e-06	-0.106596	1.47082e-05	Pseudomonas	Myeloid
C17orf49	0.000736828	-0.0761243	0.0023555	Pseudomonas	Myeloid
C17orf53	0.000119606	-0.0867185	0.000482254	Pseudomonas	Myeloid
C17orf58	0.00678399	-0.061086	0.0161846	Pseudomonas	Myeloid
C17orf62	2.12727e-05	-0.0957894	0.000105986	Pseudomonas	Myeloid
C17orf75	0.000876054	-0.0750467	0.00273355	Pseudomonas	Myeloid
C17orf80	0.00246334	-0.0683026	0.0067224	Pseudomonas	Myeloid
C17orf89	2.30781e-05	-0.0953794	0.000113882	Pseudomonas	Myeloid
C18orf25	0.00351212	-0.0658524	0.00915899	Pseudomonas	Myeloid
C18orf32	1.10677e-06	-0.109693	7.99266e-06	Pseudomonas	Myeloid
C18orf8	1.29987e-05	-0.0982344	6.88479e-05	Pseudomonas	Myeloid
C19orf12	5.76124e-05	-0.0906577	0.00025468	Pseudomonas	Myeloid
C19orf24	1.96924e-05	-0.0961764	9.90752e-05	Pseudomonas	Myeloid
C19orf35	0.0159134	-0.0544093	0.0336279	Pseudomonas	Myeloid
C19orf38	1.83377e-06	0.107439	1.24844e-05	Pseudomonas	Myeloid
C19orf43	0.0220307	0.051681	0.0445713	Pseudomonas	Myeloid
C19orf48	8.87366e-06	-0.100091	4.96911e-05	Pseudomonas	Myeloid
C19orf52	8.95781e-07	-0.110624	6.63995e-06	Pseudomonas	Myeloid
C19orf53	1.83838e-07	-0.117372	1.70443e-06	Pseudomonas	Myeloid
C19orf54	0.0223582	-0.0515545	0.0451171	Pseudomonas	Myeloid
C19orf60	0.0020085	-0.0696791	0.00564599	Pseudomonas	Myeloid
C19orf66	0.0163859	-0.0541684	0.0345282	Pseudomonas	Myeloid
C19orf70	4.74842e-06	-0.103064	2.86408e-05	Pseudomonas	Myeloid
C1D	0.00155018	-0.0713925	0.00449363	Pseudomonas	Myeloid
C1GALT1	2.91522e-06	-0.105329	1.86831e-05	Pseudomonas	Myeloid
C1GALT1C1	0.00113834	-0.0733895	0.00344001	Pseudomonas	Myeloid
C1orf109	6.2858e-05	-0.090196	0.000275249	Pseudomonas	Myeloid
C1orf122	5.74468e-10	0.139282	1.04758e-08	Pseudomonas	Myeloid
C1orf123	0.000878788	-0.0750271	0.00274036	Pseudomonas	Myeloid
C1orf131	6.78047e-09	-0.130349	9.44436e-08	Pseudomonas	Myeloid
C1orf159	0.00146627	-0.0717559	0.00428717	Pseudomonas	Myeloid
C1orf162	0.0045369	-0.0640344	0.0114497	Pseudomonas	Myeloid
C1orf174	6.56885e-08	-0.121564	6.94849e-07	Pseudomonas	Myeloid
C1orf186	9.03345e-19	-0.197818	7.62814e-17	Pseudomonas	Myeloid
C1orf198	0.0124551	-0.0563941	0.027364	Pseudomonas	Myeloid
C1orf21	2.33908e-08	-0.125633	2.759e-07	Pseudomonas	Myeloid
C1orf27	0.00501168	-0.0633158	0.0125014	Pseudomonas	Myeloid
C1orf35	1.71786e-05	-0.0968575	8.76745e-05	Pseudomonas	Myeloid
C1orf43	0.00410097	-0.0647569	0.0104651	Pseudomonas	Myeloid
C1orf50	8.24889e-07	-0.110985	6.20734e-06	Pseudomonas	Myeloid
C1orf52	0.0157202	-0.0545096	0.0333001	Pseudomonas	Myeloid
C1orf54	2.71928e-22	-0.2167	3.67399e-20	Pseudomonas	Myeloid
C1QA	9.14602e-25	-0.228967	1.49372e-22	Pseudomonas	Myeloid
C1QB	4.61044e-28	-0.244283	9.25951e-26	Pseudomonas	Myeloid
C1QBP	3.20682e-13	-0.163432	1.17678e-11	Pseudomonas	Myeloid
C1QC	3.37225e-27	-0.240373	6.3441e-25	Pseudomonas	Myeloid
C1RL-AS1	0.0228295	-0.0513753	0.0458997	Pseudomonas	Myeloid
C2	1.69486e-07	-0.117708	1.59279e-06	Pseudomonas	Myeloid
C20orf27	0.000886113	-0.0749751	0.00276106	Pseudomonas	Myeloid
C21orf2	0.00034769	-0.0806521	0.0012315	Pseudomonas	Myeloid
C21orf33	9.49793e-05	-0.0879792	0.000394187	Pseudomonas	Myeloid
C21orf58	0.00112478	-0.0734661	0.00340318	Pseudomonas	Myeloid
C21orf59	6.21617e-09	-0.130674	8.69913e-08	Pseudomonas	Myeloid
C21orf91	7.28093e-06	-0.10104	4.17474e-05	Pseudomonas	Myeloid
C22orf39	7.47963e-07	-0.111412	5.68024e-06	Pseudomonas	Myeloid
C2CD2L	0.000782953	-0.0757478	0.00248478	Pseudomonas	Myeloid
C2CD5	0.00392515	-0.0650682	0.010077	Pseudomonas	Myeloid
C2orf44	0.00250967	-0.0681758	0.00683378	Pseudomonas	Myeloid
C2orf47	6.93314e-05	-0.0896742	0.000298841	Pseudomonas	Myeloid
C2orf49	0.000842161	-0.0752936	0.00264557	Pseudomonas	Myeloid
C2orf74	5.29677e-08	-0.122423	5.75864e-07	Pseudomonas	Myeloid
C2orf81	0.00154841	-0.0714	0.00448936	Pseudomonas	Myeloid
C3AR1	1.16277e-05	-0.0987798	6.2522e-05	Pseudomonas	Myeloid
C3orf17	0.00227596	-0.0688389	0.00628723	Pseudomonas	Myeloid
C3orf38	2.48445e-11	-0.149885	6.32541e-10	Pseudomonas	Myeloid
C3orf52	0.000112735	-0.0870436	0.00045778	Pseudomonas	Myeloid
C4orf27	8.86268e-05	-0.0883545	0.000370617	Pseudomonas	Myeloid
C4orf3	1.76125e-06	0.10762	1.2059e-05	Pseudomonas	Myeloid
C4orf32	0.024612	0.0507253	0.0489539	Pseudomonas	Myeloid
C4orf33	0.00183856	-0.070268	0.0052276	Pseudomonas	Myeloid
C4orf46	8.80211e-06	-0.10013	4.93277e-05	Pseudomonas	Myeloid
C4orf48	6.54505e-07	-0.111992	5.07156e-06	Pseudomonas	Myeloid
C5AR1	5.84836e-19	0.198879	5.05339e-17	Pseudomonas	Myeloid
C5orf15	1.45096e-08	-0.127472	1.83213e-07	Pseudomonas	Myeloid
C5orf22	0.0153728	-0.0546928	0.032634	Pseudomonas	Myeloid
C5orf24	8.17568e-06	-0.100485	4.61127e-05	Pseudomonas	Myeloid
C5orf30	0.0170573	-0.0538364	0.0357502	Pseudomonas	Myeloid
C5orf42	2.46618e-05	-0.0950442	0.000120567	Pseudomonas	Myeloid
C5orf45	0.0036665	-0.0655499	0.00950322	Pseudomonas	Myeloid
C5orf56	9.27147e-08	-0.120176	9.41849e-07	Pseudomonas	Myeloid
C5orf63	0.00213481	-0.0692703	0.00595233	Pseudomonas	Myeloid
C6orf1	1.07577e-08	-0.128611	1.40492e-07	Pseudomonas	Myeloid
C6orf136	2.61508e-06	-0.105827	1.70089e-05	Pseudomonas	Myeloid
C6orf203	3.78338e-07	-0.114344	3.18035e-06	Pseudomonas	Myeloid
C6orf223	0.00513721	0.0631361	0.0127674	Pseudomonas	Myeloid
C6orf226	0.0131423	-0.055964	0.0285975	Pseudomonas	Myeloid
C6orf47	0.0144436	-0.0552012	0.0309667	Pseudomonas	Myeloid
C6orf48	6.85265e-13	-0.161151	2.34664e-11	Pseudomonas	Myeloid
C6orf89	0.00423908	-0.0645208	0.0107768	Pseudomonas	Myeloid
C7orf49	0.00368587	-0.0655128	0.00954677	Pseudomonas	Myeloid
C7orf50	1.49065e-09	-0.1359	2.45067e-08	Pseudomonas	Myeloid
C7orf55	2.73888e-07	-0.115709	2.4029e-06	Pseudomonas	Myeloid
C7orf73	0.00117202	-0.073203	0.00352818	Pseudomonas	Myeloid
C8orf33	1.5978e-08	-0.127103	1.98862e-07	Pseudomonas	Myeloid
C8orf59	5.81694e-07	-0.112502	4.59603e-06	Pseudomonas	Myeloid
C8orf76	0.00144197	-0.0718648	0.00422444	Pseudomonas	Myeloid
C8orf88	0.00139251	-0.0720916	0.00409487	Pseudomonas	Myeloid
C9orf114	1.65333e-08	-0.126971	2.04594e-07	Pseudomonas	Myeloid
C9orf116	0.00443253	-0.0642015	0.0112111	Pseudomonas	Myeloid
C9orf142	1.82893e-07	-0.117393	1.70098e-06	Pseudomonas	Myeloid
C9orf16	4.02522e-07	-0.114081	3.36083e-06	Pseudomonas	Myeloid
C9orf172	0.00041089	-0.0796651	0.00142313	Pseudomonas	Myeloid
C9orf64	0.00856684	-0.0593203	0.0198071	Pseudomonas	Myeloid
C9orf72	0.000500394	0.0784862	0.00169404	Pseudomonas	Myeloid
C9orf78	1.55283e-11	-0.151408	4.08464e-10	Pseudomonas	Myeloid
C9orf85	0.00115845	-0.0732776	0.00349155	Pseudomonas	Myeloid
C9orf9	0.022235	-0.0516019	0.0448995	Pseudomonas	Myeloid
C9orf91	0.00239372	-0.0684974	0.00655527	Pseudomonas	Myeloid
CA11	0.00124497	-0.0728154	0.00372213	Pseudomonas	Myeloid
CA12	0.0225237	0.0514912	0.0454203	Pseudomonas	Myeloid
CAAP1	1.11227e-07	-0.119436	1.10646e-06	Pseudomonas	Myeloid
CABIN1	0.00521767	-0.063023	0.0129455	Pseudomonas	Myeloid
CACNA2D1	0.000597521	-0.0774114	0.00197297	Pseudomonas	Myeloid
CACNB3	0.0220582	-0.0516703	0.0446148	Pseudomonas	Myeloid
CACUL1	0.000487879	-0.0786386	0.00165582	Pseudomonas	Myeloid
CACYBP	3.17895e-13	-0.163458	1.16945e-11	Pseudomonas	Myeloid
CAD	0.00881084	-0.0591049	0.0202924	Pseudomonas	Myeloid
CADM1	4.90661e-05	-0.0915026	0.000221035	Pseudomonas	Myeloid
CADPS	0.000178378	-0.0844925	0.000684495	Pseudomonas	Myeloid
CALB2	2.83202e-10	-0.141739	5.55084e-09	Pseudomonas	Myeloid
CALCRL	2.4289e-06	-0.106164	1.59121e-05	Pseudomonas	Myeloid
CALHM2	7.31577e-09	-0.130064	1.00954e-07	Pseudomonas	Myeloid
CALM2	2.04762e-14	-0.171439	9.50991e-13	Pseudomonas	Myeloid
CALML4	0.02137	-0.0519412	0.0434178	Pseudomonas	Myeloid
CALR	4.12291e-06	-0.103724	2.52888e-05	Pseudomonas	Myeloid
CALU	1.60075e-07	-0.117944	1.51627e-06	Pseudomonas	Myeloid
CAMK1	0.000287079	-0.0817709	0.00104063	Pseudomonas	Myeloid
CAMK1D	1.42555e-07	-0.118421	1.3713e-06	Pseudomonas	Myeloid
CAMK2D	2.22898e-06	-0.106555	1.48153e-05	Pseudomonas	Myeloid
CAMK2G	0.00114288	-0.0733641	0.00345305	Pseudomonas	Myeloid
CAMKK1	0.000445626	-0.0791815	0.00152918	Pseudomonas	Myeloid
CAMKK2	0.00368497	0.0655145	0.00954611	Pseudomonas	Myeloid
CAMKMT	0.000359992	-0.0804475	0.00126932	Pseudomonas	Myeloid
CAMLG	2.89698e-07	-0.115473	2.52078e-06	Pseudomonas	Myeloid
CAMTA1	2.14041e-05	-0.0957584	0.000106462	Pseudomonas	Myeloid
CAND1	1.97121e-06	-0.107112	1.33043e-05	Pseudomonas	Myeloid
CANX	7.05826e-05	-0.0895786	0.000303706	Pseudomonas	Myeloid
CAP1	7.37213e-07	-0.111475	5.62158e-06	Pseudomonas	Myeloid
CAPG	1.32411e-15	-0.179045	7.23491e-14	Pseudomonas	Myeloid
CAPN1	0.000264976	-0.0822348	0.000968774	Pseudomonas	Myeloid
CAPN12	0.00193763	-0.0699189	0.00546952	Pseudomonas	Myeloid
CAPN2	3.46145e-10	0.141046	6.65513e-09	Pseudomonas	Myeloid
CAPN7	0.00740173	-0.0604315	0.0174805	Pseudomonas	Myeloid
CAPNS1	0.00200831	0.0696797	0.00564599	Pseudomonas	Myeloid
CAPRIN1	6.87512e-07	-0.111779	5.28598e-06	Pseudomonas	Myeloid
CAPZA2	0.00321549	-0.0664692	0.00846566	Pseudomonas	Myeloid
CAPZB	9.87869e-10	-0.137369	1.67027e-08	Pseudomonas	Myeloid
CARD11	1.37374e-08	-0.127681	1.74949e-07	Pseudomonas	Myeloid
CARD16	2.25018e-08	0.125783	2.67324e-07	Pseudomonas	Myeloid
CARD19	0.000293124	0.0816499	0.00105918	Pseudomonas	Myeloid
CARD8-AS1	0.0191224	-0.0528823	0.0395212	Pseudomonas	Myeloid
CARD9	0.00266969	-0.0677536	0.00720614	Pseudomonas	Myeloid
CARHSP1	2.66216e-05	-0.0946566	0.000129346	Pseudomonas	Myeloid
CARKD	2.21746e-05	-0.0955806	0.000109963	Pseudomonas	Myeloid
CARS	0.00101247	-0.074135	0.00310575	Pseudomonas	Myeloid
CARS2	0.01584	0.0544473	0.0335014	Pseudomonas	Myeloid
CASC4	0.000147159	-0.0855705	0.00057691	Pseudomonas	Myeloid
CASC5	0.0106047	-0.0576666	0.0238689	Pseudomonas	Myeloid
CASP1	0.00302709	0.0668884	0.00803654	Pseudomonas	Myeloid
CASP2	4.2821e-05	-0.0922135	0.000196908	Pseudomonas	Myeloid
CASP3	9.16868e-06	-0.0999332	5.10547e-05	Pseudomonas	Myeloid
CASP4	0.000491491	0.0785942	0.00166656	Pseudomonas	Myeloid
CASP6	3.35651e-08	-0.124224	3.83727e-07	Pseudomonas	Myeloid
CASP7	2.79675e-05	-0.0944058	0.000135348	Pseudomonas	Myeloid
CASP8	0.00117525	-0.0731853	0.00353719	Pseudomonas	Myeloid
CASP8AP2	2.56477e-07	-0.115985	2.2803e-06	Pseudomonas	Myeloid
CASS4	0.012028	-0.0566722	0.0265458	Pseudomonas	Myeloid
CASZ1	0.0149805	-0.054904	0.0319565	Pseudomonas	Myeloid
CAT	2.97064e-10	-0.141574	5.7712e-09	Pseudomonas	Myeloid
CBFA2T2	0.00244492	-0.0683537	0.00667704	Pseudomonas	Myeloid
CBFA2T3	1.43617e-06	-0.108535	1.00444e-05	Pseudomonas	Myeloid
CBFB	0.0078949	-0.0599433	0.0185128	Pseudomonas	Myeloid
CBLB	7.19776e-08	-0.121197	7.54573e-07	Pseudomonas	Myeloid
CBR1	4.27598e-13	-0.162572	1.53132e-11	Pseudomonas	Myeloid
CBR3	9.32557e-08	-0.120152	9.44762e-07	Pseudomonas	Myeloid
CBWD1	0.00802216	-0.0598218	0.0187491	Pseudomonas	Myeloid
CBWD5	1.57165e-05	-0.0972988	8.13015e-05	Pseudomonas	Myeloid
CBX1	1.32705e-08	-0.127813	1.69876e-07	Pseudomonas	Myeloid
CBX3	0.000141881	-0.0857738	0.000558578	Pseudomonas	Myeloid
CBX5	1.544e-05	-0.0973866	8.00939e-05	Pseudomonas	Myeloid
CBY1	0.0119936	-0.0566949	0.0264858	Pseudomonas	Myeloid
CC2D1A	0.00974383	-0.0583273	0.0221562	Pseudomonas	Myeloid
CCAR1	6.32809e-06	-0.101709	3.69686e-05	Pseudomonas	Myeloid
CCBL1	0.00127844	-0.0726445	0.00380763	Pseudomonas	Myeloid
CCBL2	2.89866e-05	-0.0942234	0.000139688	Pseudomonas	Myeloid
CCDC102B	5.98319e-05	-0.0904577	0.000263629	Pseudomonas	Myeloid
CCDC106	1.12626e-08	-0.128437	1.46315e-07	Pseudomonas	Myeloid
CCDC107	0.00419418	-0.0645968	0.0106773	Pseudomonas	Myeloid
CCDC112	1.36259e-06	-0.10877	9.57032e-06	Pseudomonas	Myeloid
CCDC115	1.56318e-06	-0.108156	1.08308e-05	Pseudomonas	Myeloid
CCDC117	0.00465731	0.0638459	0.0117118	Pseudomonas	Myeloid
CCDC12	8.84819e-16	-0.180136	4.88855e-14	Pseudomonas	Myeloid
CCDC125	2.1156e-08	-0.126022	2.52953e-07	Pseudomonas	Myeloid
CCDC126	0.00218968	-0.0690996	0.00608168	Pseudomonas	Myeloid
CCDC127	5.54618e-05	-0.0908585	0.000245758	Pseudomonas	Myeloid
CCDC130	0.00012926	-0.0862903	0.000515166	Pseudomonas	Myeloid
CCDC137	4.80799e-08	-0.122807	5.27354e-07	Pseudomonas	Myeloid
CCDC14	5.24258e-07	-0.11295	4.19306e-06	Pseudomonas	Myeloid
CCDC141	0.0170351	-0.0538472	0.0357087	Pseudomonas	Myeloid
CCDC142	0.00091582	-0.0747681	0.00284093	Pseudomonas	Myeloid
CCDC146	0.0168021	-0.0539612	0.03529	Pseudomonas	Myeloid
CCDC150	0.0106508	-0.0576326	0.0239394	Pseudomonas	Myeloid
CCDC152	0.00357322	-0.0657313	0.00930038	Pseudomonas	Myeloid
CCDC167	0.00311591	-0.0666879	0.00823266	Pseudomonas	Myeloid
CCDC170	0.00592352	-0.0620931	0.0144249	Pseudomonas	Myeloid
CCDC173	0.0128599	0.0561383	0.0280857	Pseudomonas	Myeloid
CCDC174	3.91745e-06	-0.103962	2.41983e-05	Pseudomonas	Myeloid
CCDC183	0.0192749	-0.0528154	0.0397867	Pseudomonas	Myeloid
CCDC184	0.024577	-0.0507377	0.0488974	Pseudomonas	Myeloid
CCDC186	0.000921494	-0.0747292	0.00285615	Pseudomonas	Myeloid
CCDC189	0.000627845	-0.0771091	0.00205556	Pseudomonas	Myeloid
CCDC191	0.0141669	-0.0553582	0.0304558	Pseudomonas	Myeloid
CCDC24	0.000165622	-0.0849097	0.000642258	Pseudomonas	Myeloid
CCDC25	5.38596e-08	-0.122356	5.8444e-07	Pseudomonas	Myeloid
CCDC28A	1.87157e-05	-0.0964306	9.46421e-05	Pseudomonas	Myeloid
CCDC28B	7.37008e-06	-0.100982	4.2161e-05	Pseudomonas	Myeloid
CCDC34	0.000833092	-0.0753612	0.00261985	Pseudomonas	Myeloid
CCDC43	2.87223e-05	-0.0942701	0.000138639	Pseudomonas	Myeloid
CCDC47	0.000688618	-0.076542	0.00222146	Pseudomonas	Myeloid
CCDC50	7.77213e-16	-0.180486	4.32619e-14	Pseudomonas	Myeloid
CCDC51	2.24705e-06	-0.106518	1.48899e-05	Pseudomonas	Myeloid
CCDC53	1.96315e-10	-0.142995	4.01325e-09	Pseudomonas	Myeloid
CCDC57	0.00015695	-0.085211	0.000612067	Pseudomonas	Myeloid
CCDC58	0.000531631	-0.0781208	0.0017847	Pseudomonas	Myeloid
CCDC59	0.0155611	-0.0545931	0.0329913	Pseudomonas	Myeloid
CCDC6	4.56556e-06	-0.103248	2.76276e-05	Pseudomonas	Myeloid
CCDC66	7.88559e-05	-0.0889846	0.000334653	Pseudomonas	Myeloid
CCDC71	1.01673e-06	-0.110067	7.39627e-06	Pseudomonas	Myeloid
CCDC71L	7.85757e-06	0.100676	4.45722e-05	Pseudomonas	Myeloid
CCDC74A	0.000852605	-0.0752165	0.00267104	Pseudomonas	Myeloid
CCDC77	0.00360088	-0.065677	0.00936255	Pseudomonas	Myeloid
CCDC82	0.00151438	-0.0715453	0.00440616	Pseudomonas	Myeloid
CCDC85B	1.45563e-20	-0.20766	1.5791e-18	Pseudomonas	Myeloid
CCDC85C	0.00519689	-0.063052	0.0129093	Pseudomonas	Myeloid
CCDC86	0.00156186	-0.0713433	0.00452482	Pseudomonas	Myeloid
CCDC88A	0.000396281	-0.0798799	0.00137702	Pseudomonas	Myeloid
CCDC88B	0.000892521	-0.0749299	0.00277794	Pseudomonas	Myeloid
CCDC90B	2.60394e-06	-0.105846	1.69587e-05	Pseudomonas	Myeloid
CCDC91	1.16381e-06	-0.109471	8.33671e-06	Pseudomonas	Myeloid
CCDC94	8.79573e-08	-0.120389	9.0029e-07	Pseudomonas	Myeloid
CCDC97	3.5208e-07	-0.114649	2.99177e-06	Pseudomonas	Myeloid
CCL13	1.22782e-05	-0.0985138	6.54748e-05	Pseudomonas	Myeloid
CCL17	3.49681e-06	-0.10449	2.18965e-05	Pseudomonas	Myeloid
CCL19	0.00010593	-0.0873846	0.000433582	Pseudomonas	Myeloid
CCL2	0.00146358	0.0717679	0.00428014	Pseudomonas	Myeloid
CCL20	9.38814e-34	0.268459	2.63258e-31	Pseudomonas	Myeloid
CCL22	3.30732e-08	-0.124282	3.78977e-07	Pseudomonas	Myeloid
CCL24	0.0015309	-0.0714744	0.00444553	Pseudomonas	Myeloid
CCL3	4.10983e-40	0.29282	1.74515e-37	Pseudomonas	Myeloid
CCL3L3	3.83295e-36	0.277902	1.32477e-33	Pseudomonas	Myeloid
CCL4	1.56564e-19	0.202059	1.47269e-17	Pseudomonas	Myeloid
CCL4L2	1.33902e-14	0.172642	6.37839e-13	Pseudomonas	Myeloid
CCL7	0.0100172	0.0581121	0.0227013	Pseudomonas	Myeloid
CCM2	0.00121608	-0.0729663	0.00364898	Pseudomonas	Myeloid
CCNA2	1.58756e-08	-0.127127	1.97772e-07	Pseudomonas	Myeloid
CCNB1IP1	1.59117e-16	-0.184707	9.97808e-15	Pseudomonas	Myeloid
CCNB2	4.42866e-07	-0.113673	3.63841e-06	Pseudomonas	Myeloid
CCNC	5.53528e-09	-0.131106	7.83395e-08	Pseudomonas	Myeloid
CCND1	3.99051e-19	-0.199807	3.55132e-17	Pseudomonas	Myeloid
CCND2	7.15251e-07	-0.111607	5.47095e-06	Pseudomonas	Myeloid
CCND3	1.6247e-10	-0.143639	3.40088e-09	Pseudomonas	Myeloid
CCNDBP1	6.83012e-07	-0.111807	5.26089e-06	Pseudomonas	Myeloid
CCNE2	0.00994201	-0.0581707	0.0225618	Pseudomonas	Myeloid
CCNF	0.00104835	-0.0739141	0.00320128	Pseudomonas	Myeloid
CCNG1	8.53362e-10	-0.137888	1.4696e-08	Pseudomonas	Myeloid
CCNG2	8.76541e-07	-0.110719	6.52336e-06	Pseudomonas	Myeloid
CCNH	0.0145916	-0.0551183	0.03123	Pseudomonas	Myeloid
CCNI	8.40036e-06	-0.100355	4.72544e-05	Pseudomonas	Myeloid
CCNK	0.00190802	-0.0700215	0.00539721	Pseudomonas	Myeloid
CCNL2	0.00119047	-0.0731029	0.0035769	Pseudomonas	Myeloid
CCNT2	0.000583275	-0.0775584	0.00193108	Pseudomonas	Myeloid
CCP110	0.00130524	-0.0725106	0.00387582	Pseudomonas	Myeloid
CCPG1	0.019884	-0.0525531	0.0408284	Pseudomonas	Myeloid
CCR6	7.28154e-10	-0.138449	1.28221e-08	Pseudomonas	Myeloid
CCR7	9.51411e-11	-0.145447	2.08246e-09	Pseudomonas	Myeloid
CCRL2	1.54605e-37	0.283246	5.89166e-35	Pseudomonas	Myeloid
CCS	0.00173956	-0.0706345	0.00497467	Pseudomonas	Myeloid
CCSER1	6.60871e-06	-0.101502	3.83367e-05	Pseudomonas	Myeloid
CCSER2	0.0151751	-0.0547986	0.0322789	Pseudomonas	Myeloid
CCT2	1.03527e-16	-0.185834	6.66069e-15	Pseudomonas	Myeloid
CCT3	2.07395e-12	-0.157763	6.50274e-11	Pseudomonas	Myeloid
CCT4	5.84037e-06	-0.102089	3.44443e-05	Pseudomonas	Myeloid
CCT6A	2.65339e-09	-0.133814	4.06697e-08	Pseudomonas	Myeloid
CCT7	7.278e-10	-0.13845	1.28221e-08	Pseudomonas	Myeloid
CCT8	1.202e-10	-0.14466	2.57779e-09	Pseudomonas	Myeloid
CCZ1	0.0202573	-0.0523957	0.041486	Pseudomonas	Myeloid
CD109	0.00464686	0.0638621	0.0116895	Pseudomonas	Myeloid
CD14	2.88993e-08	0.12481	3.35287e-07	Pseudomonas	Myeloid
CD151	0.00114486	-0.073353	0.0034569	Pseudomonas	Myeloid
CD163	0.000164618	0.0849438	0.000638953	Pseudomonas	Myeloid
CD163L1	0.000481912	-0.0787125	0.00163932	Pseudomonas	Myeloid
CD164	7.67822e-05	-0.0891277	0.00032688	Pseudomonas	Myeloid
CD180	4.98328e-10	-0.139779	9.21163e-09	Pseudomonas	Myeloid
CD1A	1.54425e-11	-0.151426	4.06926e-10	Pseudomonas	Myeloid
CD1B	6.62201e-06	-0.101493	3.83989e-05	Pseudomonas	Myeloid
CD1C	1.42671e-14	-0.172463	6.73137e-13	Pseudomonas	Myeloid
CD1E	5.12385e-16	-0.181605	2.95158e-14	Pseudomonas	Myeloid
CD200	1.5704e-08	-0.127169	1.96294e-07	Pseudomonas	Myeloid
CD200R1	8.164e-08	-0.12069	8.42593e-07	Pseudomonas	Myeloid
CD207	3.09609e-07	-0.115193	2.67213e-06	Pseudomonas	Myeloid
CD209	2.53198e-05	-0.0949109	0.000123581	Pseudomonas	Myeloid
CD22	1.15912e-07	-0.119268	1.14636e-06	Pseudomonas	Myeloid
CD226	7.96337e-08	-0.12079	8.25325e-07	Pseudomonas	Myeloid
CD247	0.00227298	-0.0688478	0.00628167	Pseudomonas	Myeloid
CD276	3.05774e-06	-0.105109	1.94289e-05	Pseudomonas	Myeloid
CD28	0.00490973	-0.0634647	0.0122925	Pseudomonas	Myeloid
CD2AP	2.68375e-10	-0.141924	5.31812e-09	Pseudomonas	Myeloid
CD2BP2	8.72745e-08	-0.12042	8.93917e-07	Pseudomonas	Myeloid
CD300A	0.00824969	-0.0596087	0.0191873	Pseudomonas	Myeloid
CD300C	0.000139437	0.0858704	0.000550268	Pseudomonas	Myeloid
CD300E	1.61944e-56	0.346619	1.60454e-53	Pseudomonas	Myeloid
CD320	1.87559e-06	-0.107337	1.26994e-05	Pseudomonas	Myeloid
CD33	0.000360622	-0.0804372	0.00127094	Pseudomonas	Myeloid
CD36	4.90005e-05	0.0915097	0.000220814	Pseudomonas	Myeloid
CD37	0.0087344	-0.0591718	0.0201319	Pseudomonas	Myeloid
CD38	5.73327e-06	-0.102176	3.39203e-05	Pseudomonas	Myeloid
CD3E	0.000442336	-0.0792258	0.00152105	Pseudomonas	Myeloid
CD4	2.30315e-05	-0.0953896	0.000113719	Pseudomonas	Myeloid
CD40	0.000171278	-0.0847211	0.000660661	Pseudomonas	Myeloid
CD44	4.1079e-61	0.359939	6.10517e-58	Pseudomonas	Myeloid
CD46	1.1475e-06	-0.109533	8.23873e-06	Pseudomonas	Myeloid
CD48	2.98722e-14	0.170363	1.34534e-12	Pseudomonas	Myeloid
CD5	0.0246106	-0.0507258	0.0489539	Pseudomonas	Myeloid
CD52	1.30177e-06	0.108973	9.21279e-06	Pseudomonas	Myeloid
CD55	1.88515e-17	0.19023	1.32783e-15	Pseudomonas	Myeloid
CD59	1.26533e-21	-0.213256	1.59367e-19	Pseudomonas	Myeloid
CD6	0.0202743	-0.0523886	0.0415151	Pseudomonas	Myeloid
CD69	1.15576e-09	-0.13681	1.93215e-08	Pseudomonas	Myeloid
CD7	0.00665111	-0.0612337	0.01591	Pseudomonas	Myeloid
CD70	1.09208e-09	-0.137012	1.83395e-08	Pseudomonas	Myeloid
CD72	0.0121599	-0.0565853	0.0268211	Pseudomonas	Myeloid
CD74	1.8331e-32	-0.263196	4.77956e-30	Pseudomonas	Myeloid
CD79B	0.00929484	-0.0586928	0.0212719	Pseudomonas	Myeloid
CD80	2.56596e-07	-0.115983	2.2803e-06	Pseudomonas	Myeloid
CD81	0.000381152	-0.0801104	0.00133161	Pseudomonas	Myeloid
CD83	0.003334	-0.0662168	0.00874205	Pseudomonas	Myeloid
CD84	0.000720937	-0.0762591	0.00231117	Pseudomonas	Myeloid
CD86	0.000344529	-0.0807057	0.00122176	Pseudomonas	Myeloid
CD9	2.15599e-14	-0.171293	9.88962e-13	Pseudomonas	Myeloid
CD93	3.67924e-20	0.205493	3.82383e-18	Pseudomonas	Myeloid
CD96	0.00574327	-0.0623207	0.0140382	Pseudomonas	Myeloid
CDA	1.18607e-17	0.191408	8.68342e-16	Pseudomonas	Myeloid
CDADC1	0.00122365	-0.0729265	0.0036665	Pseudomonas	Myeloid
CDC123	9.33832e-15	-0.173655	4.46258e-13	Pseudomonas	Myeloid
CDC16	0.00453974	-0.0640299	0.0114549	Pseudomonas	Myeloid
CDC20	1.65264e-05	-0.0970497	8.49587e-05	Pseudomonas	Myeloid
CDC23	0.0125515	-0.0563325	0.0275419	Pseudomonas	Myeloid
CDC25B	0.0175374	-0.0536059	0.0366078	Pseudomonas	Myeloid
CDC25C	0.00228605	-0.068809	0.00630926	Pseudomonas	Myeloid
CDC27	0.00224878	-0.06892	0.00622141	Pseudomonas	Myeloid
CDC34	0.00567863	0.0624038	0.0139106	Pseudomonas	Myeloid
CDC37	0.00173148	0.0706652	0.00495442	Pseudomonas	Myeloid
CDC40	0.00709363	-0.0607516	0.0168465	Pseudomonas	Myeloid
CDC42BPA	0.00642608	-0.0614901	0.0154463	Pseudomonas	Myeloid
CDC42EP2	1.18481e-06	0.109391	8.47385e-06	Pseudomonas	Myeloid
CDC42EP3	4.62091e-06	0.103192	2.79397e-05	Pseudomonas	Myeloid
CDC42SE2	3.61421e-09	-0.132682	5.37144e-08	Pseudomonas	Myeloid
CDC45	3.77386e-05	-0.0928687	0.000176375	Pseudomonas	Myeloid
CDC5L	0.000121358	-0.0866385	0.000487598	Pseudomonas	Myeloid
CDC6	1.9299e-07	-0.117171	1.77818e-06	Pseudomonas	Myeloid
CDC73	0.00020712	-0.0836466	0.000782467	Pseudomonas	Myeloid
CDCA2	1.36385e-06	-0.108766	9.57468e-06	Pseudomonas	Myeloid
CDCA3	1.37933e-05	-0.0979429	7.2437e-05	Pseudomonas	Myeloid
CDCA5	1.8375e-07	-0.117374	1.70443e-06	Pseudomonas	Myeloid
CDCA7	0.00510604	-0.0631803	0.0127048	Pseudomonas	Myeloid
CDCA7L	2.0029e-09	-0.134835	3.15999e-08	Pseudomonas	Myeloid
CDCA8	5.28744e-05	-0.0911102	0.000235698	Pseudomonas	Myeloid
CDCP1	0.00647645	-0.061432	0.0155573	Pseudomonas	Myeloid
CDH1	8.38495e-05	-0.0886539	0.000353324	Pseudomonas	Myeloid
CDH17	6.28927e-07	-0.112165	4.90662e-06	Pseudomonas	Myeloid
CDIPT	0.0158446	-0.0544449	0.0335063	Pseudomonas	Myeloid
CDK10	6.82069e-05	-0.0897614	0.000294935	Pseudomonas	Myeloid
CDK11A	9.56055e-06	-0.0997309	5.28998e-05	Pseudomonas	Myeloid
CDK13	4.46022e-06	-0.103357	2.71005e-05	Pseudomonas	Myeloid
CDK15	5.04763e-07	-0.113113	4.05941e-06	Pseudomonas	Myeloid
CDK17	0.00362949	-0.0656214	0.00942869	Pseudomonas	Myeloid
CDK18	0.00480686	-0.0636179	0.0120573	Pseudomonas	Myeloid
CDK2	3.31901e-05	-0.0935304	0.000157394	Pseudomonas	Myeloid
CDK2AP1	8.76036e-07	-0.110722	6.52304e-06	Pseudomonas	Myeloid
CDK2AP2	2.37378e-08	-0.125576	2.79771e-07	Pseudomonas	Myeloid
CDK4	1.14384e-12	-0.159592	3.74442e-11	Pseudomonas	Myeloid
CDK5	0.000441333	-0.0792393	0.00151796	Pseudomonas	Myeloid
CDK5RAP1	0.00130617	-0.072506	0.00387782	Pseudomonas	Myeloid
CDK5RAP3	0.00773778	-0.0600958	0.0181932	Pseudomonas	Myeloid
CDK6	3.29912e-10	-0.141212	6.35123e-09	Pseudomonas	Myeloid
CDK7	0.0014964	-0.0716233	0.00435983	Pseudomonas	Myeloid
CDK8	0.000111107	-0.0871234	0.000452402	Pseudomonas	Myeloid
CDK9	0.000927347	-0.0746894	0.0028713	Pseudomonas	Myeloid
CDKAL1	0.000307312	-0.0813747	0.00110374	Pseudomonas	Myeloid
CDKL2	0.017971	-0.0534024	0.0374225	Pseudomonas	Myeloid
CDKN1A	9.79235e-07	0.110233	7.15506e-06	Pseudomonas	Myeloid
CDKN1B	6.33286e-11	-0.146806	1.44576e-09	Pseudomonas	Myeloid
CDKN1C	0.00131963	-0.0724398	0.00391386	Pseudomonas	Myeloid
CDKN2AIP	0.0238456	-0.0509996	0.0476527	Pseudomonas	Myeloid
CDKN2AIPNL	0.000118636	-0.0867633	0.000479017	Pseudomonas	Myeloid
CDKN2B	0.0116907	0.056898	0.0259169	Pseudomonas	Myeloid
CDKN2C	4.42438e-11	-0.147994	1.04706e-09	Pseudomonas	Myeloid
CDKN3	9.33235e-08	-0.120149	9.44805e-07	Pseudomonas	Myeloid
CDPF1	0.00073846	-0.0761106	0.00235971	Pseudomonas	Myeloid
CDR2	0.00271969	-0.0676264	0.00731981	Pseudomonas	Myeloid
CDS2	0.0196245	-0.052664	0.0404183	Pseudomonas	Myeloid
CDT1	0.00540992	-0.062759	0.0133448	Pseudomonas	Myeloid
CEACAM3	0.00940541	-0.0586014	0.0214886	Pseudomonas	Myeloid
CEBPB	6.37741e-34	0.269135	1.82271e-31	Pseudomonas	Myeloid
CEBPD	7.43593e-07	0.111438	5.65572e-06	Pseudomonas	Myeloid
CEBPG	4.08761e-07	-0.114015	3.4014e-06	Pseudomonas	Myeloid
CEBPZ	6.19645e-07	-0.112229	4.84693e-06	Pseudomonas	Myeloid
CEBPZOS	0.000288354	-0.0817452	0.00104474	Pseudomonas	Myeloid
CECR1	0.00422882	0.0645381	0.0107562	Pseudomonas	Myeloid
CECR5	0.000689627	-0.076533	0.00222374	Pseudomonas	Myeloid
CELF2	1.87073e-11	-0.150806	4.85214e-10	Pseudomonas	Myeloid
CEMIP	0.00182193	0.0703282	0.00518429	Pseudomonas	Myeloid
CENPA	0.00315475	-0.0666018	0.00832047	Pseudomonas	Myeloid
CENPB	0.0166781	-0.0540224	0.0350743	Pseudomonas	Myeloid
CENPC	0.000642051	-0.0769721	0.00209488	Pseudomonas	Myeloid
CENPE	7.73571e-06	-0.100751	4.39817e-05	Pseudomonas	Myeloid
CENPF	1.54865e-05	-0.0973717	8.02791e-05	Pseudomonas	Myeloid
CENPH	2.80223e-08	-0.12493	3.2562e-07	Pseudomonas	Myeloid
CENPI	0.0037955	-0.0653059	0.00979998	Pseudomonas	Myeloid
CENPK	5.28142e-09	-0.13128	7.51124e-08	Pseudomonas	Myeloid
CENPL	0.00606534	-0.0619184	0.0147124	Pseudomonas	Myeloid
CENPM	1.63618e-07	-0.117854	1.54393e-06	Pseudomonas	Myeloid
CENPO	7.7414e-05	-0.0890837	0.000329381	Pseudomonas	Myeloid
CENPP	5.50863e-06	-0.102365	3.27608e-05	Pseudomonas	Myeloid
CENPQ	0.00267952	-0.0677284	0.00722803	Pseudomonas	Myeloid
CENPU	0.0124552	-0.0563941	0.027364	Pseudomonas	Myeloid
CENPV	0.0119087	-0.0567514	0.0263308	Pseudomonas	Myeloid
CENPW	0.0146071	-0.0551097	0.0312496	Pseudomonas	Myeloid
CEP120	0.00253356	-0.0681112	0.00688997	Pseudomonas	Myeloid
CEP131	0.000651588	-0.0768817	0.0021218	Pseudomonas	Myeloid
CEP135	0.00527067	-0.0629493	0.0130555	Pseudomonas	Myeloid
CEP152	0.010673	-0.0576163	0.0239755	Pseudomonas	Myeloid
CEP164	0.00294786	-0.0670718	0.00785285	Pseudomonas	Myeloid
CEP192	0.00152065	-0.0715183	0.00442269	Pseudomonas	Myeloid
CEP250	1.49262e-09	-0.135895	2.4512e-08	Pseudomonas	Myeloid
CEP290	0.00215368	-0.0692112	0.00599736	Pseudomonas	Myeloid
CEP295	0.000536849	-0.0780617	0.00179699	Pseudomonas	Myeloid
CEP350	0.00434109	-0.0643508	0.0110023	Pseudomonas	Myeloid
CEP41	3.00024e-08	-0.124664	3.46731e-07	Pseudomonas	Myeloid
CEP55	0.000851612	-0.0752238	0.00266914	Pseudomonas	Myeloid
CEP57	0.000289725	-0.0817176	0.00104868	Pseudomonas	Myeloid
CEP63	0.00116617	-0.073235	0.00351269	Pseudomonas	Myeloid
CEP68	0.000197249	-0.083924	0.000748025	Pseudomonas	Myeloid
CEP72	0.00991327	-0.0581933	0.0225088	Pseudomonas	Myeloid
CEP78	0.000179395	-0.0844604	0.000687511	Pseudomonas	Myeloid
CEP85	0.0110662	-0.0573318	0.0247279	Pseudomonas	Myeloid
CEP95	4.80983e-05	-0.091607	0.00021754	Pseudomonas	Myeloid
CEP97	0.000621457	-0.0771716	0.00203797	Pseudomonas	Myeloid
CEPT1	0.000124452	-0.0864997	0.000498144	Pseudomonas	Myeloid
CERCAM	0.00918065	-0.0587883	0.0210397	Pseudomonas	Myeloid
CERS2	0.0044233	-0.0642164	0.0111915	Pseudomonas	Myeloid
CERS4	0.000152319	-0.0853783	0.000595257	Pseudomonas	Myeloid
CERS5	7.54981e-06	-0.100867	4.30235e-05	Pseudomonas	Myeloid
CES1	0.0117591	0.0568517	0.0260491	Pseudomonas	Myeloid
CES2	0.00566616	-0.06242	0.0138847	Pseudomonas	Myeloid
CETN2	0.0148151	-0.0549945	0.0316536	Pseudomonas	Myeloid
CFAP20	2.93287e-06	-0.105301	1.87557e-05	Pseudomonas	Myeloid
CFAP36	0.00137163	-0.0721896	0.00404629	Pseudomonas	Myeloid
CFAP97	1.13583e-11	-0.152413	3.0748e-10	Pseudomonas	Myeloid
CFD	4.65317e-20	0.20494	4.80246e-18	Pseudomonas	Myeloid
CFDP1	4.03035e-09	-0.132281	5.93647e-08	Pseudomonas	Myeloid
CFI	0.00036557	-0.0803569	0.00128655	Pseudomonas	Myeloid
CFL1	0.00124353	-0.0728228	0.00371859	Pseudomonas	Myeloid
CFL2	0.012774	-0.056192	0.0279186	Pseudomonas	Myeloid
CFLAR	2.77437e-19	0.200685	2.49895e-17	Pseudomonas	Myeloid
CFP	4.71746e-13	0.162277	1.67615e-11	Pseudomonas	Myeloid
CH17-340M24.3	1.07001e-05	-0.0991848	5.8102e-05	Pseudomonas	Myeloid
CH507-42P11.8	2.56026e-05	-0.0948546	0.000124838	Pseudomonas	Myeloid
CH507-9B2.3	1.84423e-06	-0.107413	1.25403e-05	Pseudomonas	Myeloid
CH507-9B2.5	0.00127869	-0.0726433	0.00380763	Pseudomonas	Myeloid
CHAC2	2.44509e-05	-0.0950876	0.000119693	Pseudomonas	Myeloid
CHAF1A	1.73245e-07	-0.117618	1.61732e-06	Pseudomonas	Myeloid
CHAMP1	1.03137e-09	-0.137216	1.73986e-08	Pseudomonas	Myeloid
CHCHD1	1.89671e-10	-0.143112	3.88813e-09	Pseudomonas	Myeloid
CHCHD10	0.0152864	-0.0547389	0.0324831	Pseudomonas	Myeloid
CHCHD3	2.19498e-05	-0.0956319	0.000108993	Pseudomonas	Myeloid
CHCHD4	0.00197273	-0.0697991	0.00555806	Pseudomonas	Myeloid
CHCHD5	6.0957e-06	-0.101886	3.5808e-05	Pseudomonas	Myeloid
CHCHD6	3.88729e-06	-0.103998	2.4042e-05	Pseudomonas	Myeloid
CHD1	0.000233697	0.0829574	0.000868518	Pseudomonas	Myeloid
[truncated: 6,455 more rows]
