# Supplementary material for: Identification of intracellular bacteria from multiple single-cell RNA-seq platforms using CSI-Microbes
Source: Sci Adv. 2024 Jul 3;10(27):eadj7402. doi: 10.1126/sciadv.adj7402 (PMC11221508; doi:10.1126/sciadv.adj7402)
Supplement: Supplementary file 2 — Tables S1 to S6 [file sciadv.adj7402_tables_s1_to_s6.zip › adj7402_table_s4.xlsx]

## Sheet: Zhang2021 PC associations
Table S4A - association between PC values and infection status in Zhang2021
PC	statistic	pvalue	celltype
PC_1	-22.108	2.64553e-108	Myeloid
PC_2	-7.02024	2.2148e-12	Myeloid
PC_3	-5.93123	3.00677e-09	Myeloid
PC_4	12.8748	6.24046e-38	Myeloid
PC_5	7.46435	8.37112e-14	Myeloid
PC_1	0.17309	0.862581	TNKILC
PC_2	-0.259903	0.794939	TNKILC
PC_3	3.26045	0.00111234	TNKILC
PC_4	3.31907	0.000903179	TNKILC
PC_5	-5.08572	3.66228e-07	TNKILC
PC_1	8.36522	6.00018e-17	Epithelial
PC_2	7.62602	2.42105e-14	Epithelial
PC_3	-4.66022	3.15877e-06	Epithelial
PC_4	11.6117	3.59301e-31	Epithelial
PC_5	8.68574	3.76278e-18	Epithelial
PC_1	11.0371	2.53062e-28	Stromal
PC_2	-16.2722	1.55391e-59	Stromal
PC_3	3.54663	0.000390194	Stromal
PC_4	-1.66394	0.096125	Stromal
PC_5	1.40803	0.159123	Stromal
PC_1	-1.63221	0.102636	B
PC_2	0.716094	0.473934	B
PC_3	-0.585509	0.558205	B
PC_4	1.09196	0.274851	B
PC_5	0.464874	0.642021	B

## Sheet: Pelka2021 PC associations
Table S4B - association between PC values and infection status in Pelka2021
PC	statistic	pvalue	celltype
PC_1	-1.70014	0.0891055	B
PC_2	3.03843	0.00237817	B
PC_3	-4.80206	1.5704e-06	B
PC_4	-0.802944	0.422007	B
PC_5	4.45739	8.29622e-06	B
PC_1	8.33094	8.02056e-17	Myeloid
PC_2	2.85214	0.00434263	Myeloid
PC_3	5.02672	4.98952e-07	Myeloid
PC_4	-0.427046	0.669346	Myeloid
PC_5	-2.21057	0.0270654	Myeloid
PC_1	4.48553	7.27337e-06	TNKILC
PC_2	0.436109	0.662758	TNKILC
PC_3	-3.18263	0.00145944	TNKILC
PC_4	-4.01357	5.98068e-05	TNKILC
PC_5	-3.64168	0.000270863	TNKILC
PC_1	5.27001	1.36419e-07	Epithelial
PC_2	4.90069	9.5503e-07	Epithelial
PC_3	2.96789	0.00299848	Epithelial
PC_4	2.36983	0.0177961	Epithelial
PC_5	4.50839	6.53201e-06	Epithelial
PC_1	0.161168	0.871961	Stromal
PC_2	-0.603139	0.546416	Stromal
PC_3	1.0327	0.301745	Stromal
PC_4	-1.19354	0.232659	Stromal
PC_5	-0.700435	0.483656	Stromal

## Sheet: Zhang2021 DEGs
Table S4C - significant DEGs in cells with >= 2 microbial UMIs vs. microbial-negative cells (0 microbial UMIs) from all cell-types from Zhang2021
gene	p_val	avg_log2FC	pct.1	pct.2	p_val_adj	celltype
CYBA	3.07754e-18	-0.309112	0.934	0.96	4.67016e-14	B
MT1F	1.15227e-15	0.822325	0.196	0.099	1.74857e-11	B
IGLV4-69	1.23851e-14	1.35152	0.103	0.04	1.87944e-10	B
DDIT4	5.68393e-11	0.365241	0.611	0.47	8.62536e-07	B
IGHA2	5.57441e-10	1.20004	0.298	0.202	8.45917e-06	B
ODC1	2.20301e-09	-0.327545	0.603	0.69	3.34306e-05	B
MT2A	4.48881e-09	1.0896	0.292	0.204	6.81178e-05	B
PABPC1	4.62084e-09	-0.274868	0.966	0.977	7.01213e-05	B
MT1X	1.43949e-08	0.9066	0.271	0.186	0.000218443	B
IGLV2-8	6.86835e-08	1.6309	0.224	0.147	0.00104227	B
IGLV1-51	1.66339e-07	0.602028	0.187	0.116	0.0025242	B
H2AFZ	2.72797e-07	-0.27527	0.723	0.757	0.00413969	B
SOCS1	5.2784e-07	-0.404958	0.235	0.313	0.00800998	B
SNX3	7.60254e-07	-0.291504	0.696	0.72	0.0115369	B
SOD1	1.09576e-06	-0.281947	0.715	0.74	0.0166282	B
RAC1	1.35635e-06	-0.275049	0.56	0.607	0.0205826	B
IGHV3-74	1.68491e-06	0.824043	0.124	0.073	0.0255685	B
HSPA1B	1.86723e-06	0.495021	0.602	0.529	0.0283352	B
HSPA6	3.11412e-06	0.351026	0.176	0.115	0.0472568	B
HLA-DQA1	8.39857e-73	1.40022	0.314	0.101	1.42876e-68	Tumor
HLA-DQA2	3.4315e-71	0.3971	0.173	0.037	5.83766e-67	Tumor
CCL19	1.73188e-70	0.447089	0.103	0.014	2.94627e-66	Tumor
KREMEN2	1.24629e-64	0.87007	0.364	0.145	2.12018e-60	Tumor
GYPC	4.35962e-59	0.363933	0.267	0.086	7.41659e-55	Tumor
HLA-DOA	6.14887e-54	0.285309	0.153	0.036	1.04605e-49	Tumor
SLCO2A1	2.77696e-52	0.403942	0.212	0.064	4.72416e-48	Tumor
LTB	2.73876e-47	0.439289	0.131	0.031	4.65918e-43	Tumor
EFHD1	1.166e-46	0.287524	0.205	0.064	1.98361e-42	Tumor
HLA-DPB1	2.26906e-45	0.973129	0.384	0.18	3.86012e-41	Tumor
NQO1	8.23938e-44	-0.784994	0.358	0.624	1.40168e-39	Tumor
FGF19	2.82855e-43	0.983545	0.262	0.102	4.81193e-39	Tumor
VCAM1	4.63695e-43	0.350614	0.136	0.034	7.88839e-39	Tumor
CD74	1.12452e-42	1.23828	0.617	0.398	1.91303e-38	Tumor
NFE2L3	1.27138e-42	0.448666	0.302	0.131	2.16287e-38	Tumor
HLA-DRA	3.91478e-42	1.36234	0.52	0.304	6.65983e-38	Tumor
S100A10	2.05451e-41	-0.795373	0.889	0.958	3.49512e-37	Tumor
HLA-DPA1	2.08656e-41	1.05636	0.392	0.194	3.54965e-37	Tumor
KRT6A	1.37203e-40	-0.523049	0.544	0.806	2.3341e-36	Tumor
CPE	5.15165e-40	0.797056	0.4	0.209	8.76398e-36	Tumor
TPI1	8.81297e-40	-0.500942	0.963	0.983	1.49926e-35	Tumor
HLA-DRB5	2.17386e-39	0.924828	0.377	0.182	3.69816e-35	Tumor
HLA-DRB1	1.66655e-38	1.1336	0.47	0.265	2.83513e-34	Tumor
TNF	2.7056e-38	1.15372	0.338	0.164	4.60276e-34	Tumor
RPL8	2.73935e-36	-0.515534	0.997	0.998	4.66017e-32	Tumor
GAPDH	4.74196e-36	-0.499503	1	0.998	8.06701e-32	Tumor
RPL18A	5.38142e-36	-0.410388	0.991	0.997	9.15487e-32	Tumor
MFAP4	1.23218e-35	0.312953	0.167	0.054	2.09618e-31	Tumor
AKR1C2	1.35116e-34	-0.872855	0.327	0.569	2.29859e-30	Tumor
C1QB	4.13675e-34	-0.77712	0.042	0.255	7.03744e-30	Tumor
SFRP1	1.91516e-33	0.654576	0.391	0.203	3.25806e-29	Tumor
AZGP1	4.91924e-33	0.502634	0.133	0.039	8.3686e-29	Tumor
GSTP1	2.27762e-32	-0.525813	0.992	0.995	3.87469e-28	Tumor
CCL2	5.89604e-32	0.90835	0.212	0.083	1.00303e-27	Tumor
HSPB1	6.09902e-32	-0.46186	0.98	0.992	1.03757e-27	Tumor
ANXA1	1.64108e-31	-0.800604	0.656	0.832	2.79181e-27	Tumor
STOX1	1.76905e-31	0.2522	0.188	0.069	3.0095e-27	Tumor
AKR1C3	1.88541e-31	-0.705697	0.247	0.476	3.20747e-27	Tumor
HLA-DMA	5.43649e-31	0.673056	0.378	0.209	9.24856e-27	Tumor
NME2	1.16606e-29	-0.396843	0.938	0.976	1.98371e-25	Tumor
FTL	1.39508e-29	-0.534498	0.989	0.994	2.37331e-25	Tumor
GPX2	1.24566e-28	-0.688969	0.5	0.678	2.11911e-24	Tumor
GPX4	1.58056e-28	-0.39219	0.9	0.951	2.68884e-24	Tumor
UQCRB	2.24122e-28	-0.371031	0.87	0.942	3.81276e-24	Tumor
CCND1	2.29162e-28	0.7777	0.858	0.787	3.89851e-24	Tumor
UBA52	7.5312e-28	-0.309593	0.963	0.986	1.28121e-23	Tumor
NFIB	2.453e-27	0.904527	0.542	0.389	4.17304e-23	Tumor
TNFAIP2	1.27292e-26	0.746919	0.48	0.302	2.16549e-22	Tumor
PPP1R10	1.29037e-26	0.479292	0.598	0.434	2.19518e-22	Tumor
PDE4B	2.0496e-26	0.40948	0.206	0.089	3.48678e-22	Tumor
JUN	3.19776e-26	0.654318	0.925	0.886	5.44002e-22	Tumor
GOLM1	3.95585e-26	0.267291	0.344	0.19	6.72969e-22	Tumor
HLA-DMB	4.46929e-26	0.3005	0.212	0.093	7.60316e-22	Tumor
PTHLH	1.45166e-25	-0.675123	0.195	0.4	2.46957e-21	Tumor
CBR1	6.05517e-25	-0.542048	0.583	0.721	1.03011e-20	Tumor
DDX3X	9.84457e-25	0.448356	0.666	0.539	1.67476e-20	Tumor
NPTX2	3.48418e-24	0.518212	0.209	0.094	5.92729e-20	Tumor
AKR1C1	4.08288e-24	-0.595133	0.325	0.534	6.9458e-20	Tumor
IER3	1.11473e-23	0.503222	0.897	0.815	1.89638e-19	Tumor
SKIL	1.27519e-23	0.538865	0.662	0.524	2.16935e-19	Tumor
FUS	1.35744e-23	0.541491	0.916	0.884	2.30928e-19	Tumor
TKT	1.44479e-23	-0.373856	0.762	0.844	2.45788e-19	Tumor
IL32	1.72978e-23	0.663915	0.481	0.311	2.9427e-19	Tumor
BEX4	1.87087e-23	0.308056	0.431	0.264	3.18272e-19	Tumor
CHCHD10	7.08342e-23	-0.390303	0.705	0.823	1.20503e-18	Tumor
PPIA	8.65405e-23	-0.263791	0.991	0.996	1.47223e-18	Tumor
PPFIA1	1.1987e-22	0.488757	0.683	0.554	2.03923e-18	Tumor
RPS15	1.27406e-22	-0.28449	0.997	0.998	2.16743e-18	Tumor
CHST11	1.69626e-22	0.545575	0.272	0.144	2.88567e-18	Tumor
MDK	3.67065e-22	0.515933	0.853	0.776	6.24451e-18	Tumor
TFDP2	6.09396e-22	0.455245	0.637	0.519	1.0367e-17	Tumor
TRA2B	1.19672e-21	0.364734	0.875	0.796	2.03586e-17	Tumor
NUMA1	1.38222e-21	0.423567	0.577	0.438	2.35143e-17	Tumor
ANXA2	1.38687e-21	-0.417627	0.902	0.945	2.35935e-17	Tumor
NDUFB9	1.39921e-21	-0.324016	0.883	0.925	2.38033e-17	Tumor
FXYD3	2.7175e-21	-0.543892	0.762	0.861	4.62301e-17	Tumor
LIMA1	2.80949e-21	0.477336	0.653	0.515	4.77951e-17	Tumor
IER2	3.00492e-21	0.474982	0.887	0.815	5.11197e-17	Tumor
EEF2	3.15171e-21	-0.352387	0.95	0.974	5.36168e-17	Tumor
PDXK	3.68504e-21	0.342831	0.478	0.335	6.26899e-17	Tumor
DUSP6	3.73143e-21	0.484054	0.5	0.35	6.34791e-17	Tumor
IL6ST	5.06741e-21	0.272889	0.495	0.33	8.62068e-17	Tumor
ATP5G3	7.21905e-21	-0.416911	0.897	0.945	1.2281e-16	Tumor
SLC9A3R1	7.67209e-21	-0.378253	0.583	0.723	1.30518e-16	Tumor
PIK3R3	1.13185e-20	0.304656	0.325	0.188	1.9255e-16	Tumor
FABP5	1.23077e-20	-0.456864	0.711	0.815	2.09378e-16	Tumor
C19orf43	1.48251e-20	-0.283459	0.78	0.863	2.52205e-16	Tumor
ETV5	1.53266e-20	0.41581	0.445	0.301	2.60736e-16	Tumor
MOXD1	2.00034e-20	0.318301	0.214	0.105	3.40297e-16	Tumor
U2SURP	2.084e-20	0.44484	0.805	0.746	3.5453e-16	Tumor
PKM	2.20617e-20	-0.333108	0.922	0.956	3.75314e-16	Tumor
S100A11	3.72513e-20	-0.421116	0.975	0.995	6.33719e-16	Tumor
UVRAG	5.41509e-20	0.411584	0.444	0.314	9.21214e-16	Tumor
MRPS21	5.48352e-20	-0.274901	0.662	0.815	9.32857e-16	Tumor
SOX4	7.21585e-20	0.641789	0.8	0.734	1.22756e-15	Tumor
CALM1	9.02449e-20	-0.357258	0.895	0.957	1.53525e-15	Tumor
CCNL1	1.03696e-19	0.560279	0.839	0.777	1.76407e-15	Tumor
RPL14	1.08369e-19	-0.261897	0.975	0.991	1.84357e-15	Tumor
RPL35A	1.13156e-19	0.323743	0.995	0.998	1.92502e-15	Tumor
ALDH2	1.13845e-19	0.510191	0.65	0.542	1.93673e-15	Tumor
GPBP1	1.478e-19	0.368858	0.63	0.52	2.51437e-15	Tumor
MIF	1.75259e-19	-0.334245	0.988	0.988	2.98151e-15	Tumor
LTF	1.86528e-19	0.402422	0.114	0.041	3.17321e-15	Tumor
CCND2	2.32546e-19	0.326274	0.28	0.154	3.95607e-15	Tumor
ATXN7L3B	4.20272e-19	0.360983	0.508	0.378	7.14966e-15	Tumor
HLA-DQB1	4.5829e-19	0.443136	0.362	0.228	7.79643e-15	Tumor
YWHAZ	5.04767e-19	-0.308606	0.958	0.969	8.5871e-15	Tumor
GPI	6.96429e-19	-0.396542	0.672	0.774	1.18476e-14	Tumor
SERPINB5	1.02591e-18	-0.429116	0.566	0.694	1.74528e-14	Tumor
KMT2E	1.38469e-18	0.448549	0.783	0.706	2.35563e-14	Tumor
NDRG1	1.81629e-18	-0.497967	0.503	0.647	3.08988e-14	Tumor
VDAC2	2.75901e-18	-0.361566	0.866	0.917	4.69363e-14	Tumor
ALDH3A1	3.41955e-18	-0.602457	0.283	0.457	5.81734e-14	Tumor
POLR2E	4.42361e-18	-0.266982	0.703	0.804	7.52545e-14	Tumor
FOXP1	5.42636e-18	0.367554	0.553	0.434	9.23133e-14	Tumor
EPHB4	6.16072e-18	0.384064	0.361	0.234	1.04806e-13	Tumor
UGT1A6	6.61961e-18	-0.289902	0.158	0.319	1.12613e-13	Tumor
RASSF6	6.82638e-18	0.27157	0.245	0.133	1.1613e-13	Tumor
CKAP4	9.43356e-18	0.659936	0.642	0.561	1.60484e-13	Tumor
RAC1	1.01692e-17	-0.260819	0.977	0.979	1.72998e-13	Tumor
STAG1	1.08182e-17	0.27965	0.462	0.323	1.84039e-13	Tumor
VASN	1.40839e-17	0.261321	0.242	0.132	2.39596e-13	Tumor
ZNF706	3.07138e-17	-0.263152	0.797	0.868	5.22504e-13	Tumor
CLIP1	4.155e-17	0.29487	0.559	0.425	7.06849e-13	Tumor
IGF2BP2	5.19333e-17	0.303716	0.566	0.435	8.83489e-13	Tumor
OAZ1	5.91884e-17	-0.251118	0.956	0.98	1.00691e-12	Tumor
XRN1	8.04941e-17	0.332537	0.502	0.372	1.36937e-12	Tumor
ARL6IP4	8.76744e-17	0.308853	0.858	0.807	1.49152e-12	Tumor
HSP90B1	9.75417e-17	0.474782	0.906	0.876	1.65938e-12	Tumor
PCM1	1.09343e-16	0.284145	0.491	0.357	1.86014e-12	Tumor
PRDX1	1.22953e-16	-0.366329	0.972	0.969	2.09168e-12	Tumor
TMEM98	1.51304e-16	0.36525	0.438	0.314	2.57399e-12	Tumor
IGFBP2	1.85302e-16	-0.828329	0.441	0.568	3.15235e-12	Tumor
SFN	2.1676e-16	-0.347232	0.848	0.887	3.68752e-12	Tumor
STAT3	2.16939e-16	0.333112	0.77	0.677	3.69057e-12	Tumor
BCL7A	2.28814e-16	0.26589	0.367	0.246	3.89259e-12	Tumor
H1FX	2.71908e-16	0.698101	0.648	0.569	4.6257e-12	Tumor
SERPINH1	2.80816e-16	0.721196	0.714	0.648	4.77725e-12	Tumor
MLEC	3.74558e-16	0.450086	0.711	0.609	6.37198e-12	Tumor
RND1	4.02183e-16	0.263041	0.188	0.094	6.84195e-12	Tumor
NDUFS7	4.32334e-16	-0.268216	0.675	0.782	7.35487e-12	Tumor
TIMM13	6.63104e-16	-0.281906	0.661	0.764	1.12807e-11	Tumor
SOX9	6.93306e-16	0.574318	0.491	0.376	1.17945e-11	Tumor
NTRK2	7.23844e-16	-0.406076	0.284	0.439	1.2314e-11	Tumor
SMC1A	7.40123e-16	0.389828	0.508	0.393	1.2591e-11	Tumor
HNRNPL	8.05088e-16	0.286706	0.688	0.579	1.36962e-11	Tumor
PABPC1	9.07242e-16	-0.348154	0.98	0.987	1.5434e-11	Tumor
MED13L	9.20682e-16	0.274533	0.402	0.279	1.56626e-11	Tumor
C19orf53	1.21193e-15	-0.253389	0.802	0.87	2.06174e-11	Tumor
PGAM1	1.29694e-15	-0.306237	0.798	0.862	2.20635e-11	Tumor
SON	1.48343e-15	0.299337	0.778	0.691	2.52362e-11	Tumor
CCT2	1.53443e-15	0.367016	0.847	0.802	2.61037e-11	Tumor
YBX1	1.84535e-15	-0.340537	0.948	0.968	3.13932e-11	Tumor
NTS	2.51395e-15	-0.502113	0.105	0.24	4.27673e-11	Tumor
TNFAIP3	2.80903e-15	0.584508	0.659	0.543	4.77872e-11	Tumor
IRF1	3.2804e-15	0.468988	0.677	0.573	5.58061e-11	Tumor
FAM162A	3.35503e-15	-0.322106	0.666	0.78	5.70758e-11	Tumor
TINAGL1	3.46757e-15	0.494154	0.486	0.376	5.89903e-11	Tumor
KIAA1217	3.66966e-15	0.290028	0.536	0.406	6.24283e-11	Tumor
RNPS1	3.89938e-15	0.291422	0.848	0.806	6.63362e-11	Tumor
SH3BGRL3	3.97194e-15	-0.274308	0.848	0.931	6.75707e-11	Tumor
ITGA2	4.65847e-15	0.363265	0.489	0.364	7.92498e-11	Tumor
TMPO	4.89092e-15	0.35602	0.509	0.397	8.32043e-11	Tumor
KRT14	6.6098e-15	-0.440575	0.553	0.661	1.12446e-10	Tumor
GLRX3	8.28187e-15	-0.285914	0.588	0.694	1.40891e-10	Tumor
SRRM2	8.6498e-15	0.371298	0.755	0.67	1.4715e-10	Tumor
ATF7IP	9.45061e-15	0.262454	0.498	0.372	1.60774e-10	Tumor
OAS1	9.53046e-15	0.391846	0.498	0.378	1.62132e-10	Tumor
GSTM3	1.42364e-14	-0.637158	0.423	0.541	2.42189e-10	Tumor
LDHA	1.74602e-14	-0.364534	0.822	0.89	2.97033e-10	Tumor
MLF1	2.04975e-14	0.317843	0.681	0.589	3.48704e-10	Tumor
FBXW5	2.35406e-14	0.270358	0.544	0.424	4.00473e-10	Tumor
CHPT1	2.44512e-14	0.298203	0.334	0.22	4.15963e-10	Tumor
C12orf65	2.68165e-14	0.27414	0.442	0.315	4.56203e-10	Tumor
NFE2L2	2.9732e-14	-0.367227	0.666	0.769	5.058e-10	Tumor
FRMD4A	3.21744e-14	0.251142	0.23	0.133	5.47352e-10	Tumor
RARRES1	3.26456e-14	0.650593	0.256	0.149	5.55366e-10	Tumor
S100A2	5.08823e-14	-0.531313	0.872	0.868	8.6561e-10	Tumor
FNDC3B	5.32922e-14	0.52494	0.589	0.485	9.06607e-10	Tumor
HN1	6.39973e-14	-0.302987	0.789	0.846	1.08872e-09	Tumor
BTG1	6.74182e-14	0.478021	0.917	0.868	1.14692e-09	Tumor
NGFR	7.02355e-14	0.361077	0.308	0.199	1.19485e-09	Tumor
MAGED2	7.357e-14	0.391081	0.594	0.474	1.25157e-09	Tumor
NASP	7.35992e-14	0.32601	0.703	0.621	1.25207e-09	Tumor
CBX5	8.50626e-14	0.323113	0.469	0.359	1.44708e-09	Tumor
FAT1	9.27164e-14	0.342122	0.45	0.336	1.57729e-09	Tumor
EIF4G1	9.72149e-14	0.323874	0.802	0.72	1.65382e-09	Tumor
HLA-F	1.27211e-13	0.291209	0.511	0.381	2.16412e-09	Tumor
CD82	1.27997e-13	0.374679	0.667	0.571	2.17748e-09	Tumor
CAND1	1.29364e-13	0.266416	0.578	0.472	2.20075e-09	Tumor
MDFI	1.5965e-13	0.318979	0.508	0.399	2.71597e-09	Tumor
VCL	1.84e-13	0.301473	0.561	0.451	3.13021e-09	Tumor
MGP	2.22864e-13	0.549836	0.162	0.082	3.79136e-09	Tumor
KDM5B	2.64992e-13	0.269957	0.62	0.507	4.50804e-09	Tumor
FLNA	2.69314e-13	0.344	0.719	0.614	4.58157e-09	Tumor
ATP5D	4.00747e-13	-0.258875	0.847	0.898	6.81751e-09	Tumor
PGM2L1	4.35409e-13	0.458467	0.405	0.299	7.40717e-09	Tumor
NFKB2	5.1598e-13	0.261145	0.412	0.294	8.77785e-09	Tumor
TAP1	5.72199e-13	0.446295	0.613	0.525	9.73425e-09	Tumor
UBN1	7.03014e-13	0.284912	0.453	0.35	1.19597e-08	Tumor
CD83	7.32842e-13	0.251896	0.347	0.233	1.24671e-08	Tumor
HES1	7.87306e-13	0.574797	0.656	0.561	1.33936e-08	Tumor
PFN2	9.35451e-13	0.341253	0.752	0.686	1.59139e-08	Tumor
MGST1	9.44185e-13	-0.402904	0.472	0.584	1.60625e-08	Tumor
ADH7	9.55733e-13	-0.257589	0.159	0.288	1.62589e-08	Tumor
GJB2	9.83598e-13	-0.41536	0.286	0.424	1.6733e-08	Tumor
TUSC3	1.11622e-12	0.473742	0.609	0.543	1.89891e-08	Tumor
CXCL3	1.13568e-12	0.25164	0.355	0.236	1.93201e-08	Tumor
DHX36	1.26168e-12	0.337902	0.708	0.627	2.14637e-08	Tumor
GADD45GIP1	1.4896e-12	-0.255655	0.725	0.798	2.53411e-08	Tumor
DHCR7	1.72323e-12	0.396726	0.558	0.476	2.93156e-08	Tumor
C3orf58	1.75624e-12	0.271278	0.461	0.342	2.98771e-08	Tumor
TBX3	1.99934e-12	0.285885	0.327	0.223	3.40127e-08	Tumor
CTSC	2.0234e-12	-0.519089	0.488	0.604	3.4422e-08	Tumor
DSG3	2.15326e-12	-0.266112	0.359	0.503	3.66313e-08	Tumor
LITAF	2.2596e-12	0.402393	0.795	0.749	3.84404e-08	Tumor
HLA-A	2.41022e-12	0.383225	0.931	0.935	4.10027e-08	Tumor
ATF5	2.57383e-12	0.407968	0.495	0.397	4.3786e-08	Tumor
GOLIM4	2.70835e-12	0.30055	0.502	0.397	4.60744e-08	Tumor
TAPBP	2.90116e-12	0.316202	0.725	0.654	4.93545e-08	Tumor
PLSCR1	3.29036e-12	0.296678	0.73	0.637	5.59757e-08	Tumor
DDX5	3.40304e-12	0.632123	0.93	0.892	5.78925e-08	Tumor
HNRNPA2B1	3.58136e-12	0.254795	0.963	0.958	6.09261e-08	Tumor
RSRC2	3.74643e-12	0.299248	0.777	0.722	6.37343e-08	Tumor
ZFP36L2	4.6485e-12	0.3983	0.83	0.758	7.90802e-08	Tumor
CLTB	4.95718e-12	-0.311305	0.681	0.767	8.43316e-08	Tumor
IRF2BP2	5.0141e-12	0.289539	0.616	0.517	8.52998e-08	Tumor
NMB	5.63285e-12	-0.272691	0.334	0.456	9.5826e-08	Tumor
SAA1	5.77007e-12	0.535823	0.467	0.332	9.81605e-08	Tumor
ISYNA1	6.67484e-12	0.323057	0.519	0.417	1.13552e-07	Tumor
PTMS	6.78039e-12	-0.349471	0.836	0.89	1.15348e-07	Tumor
ARF3	7.52457e-12	0.314726	0.727	0.645	1.28008e-07	Tumor
CSRP1	8.23993e-12	0.410044	0.697	0.639	1.40178e-07	Tumor
CSTB	8.71088e-12	-0.321355	0.903	0.946	1.48189e-07	Tumor
TXN	8.85929e-12	-0.354054	0.948	0.96	1.50714e-07	Tumor
MBNL1	8.97258e-12	0.272494	0.694	0.598	1.52641e-07	Tumor
TNFSF10	9.63026e-12	0.354557	0.673	0.576	1.6383e-07	Tumor
B4GALT1	1.29781e-11	0.288881	0.525	0.418	2.20783e-07	Tumor
IFITM3	1.30599e-11	0.282592	0.919	0.905	2.22175e-07	Tumor
IFITM2	1.34595e-11	0.383308	0.316	0.211	2.28973e-07	Tumor
TMEM14A	1.48201e-11	-0.25625	0.594	0.7	2.52119e-07	Tumor
IFITM1	1.48677e-11	0.270809	0.823	0.766	2.5293e-07	Tumor
SLC25A36	1.53875e-11	0.303489	0.697	0.616	2.61773e-07	Tumor
RBBP6	1.5677e-11	0.30469	0.641	0.555	2.66697e-07	Tumor
CTTN	1.67774e-11	0.3118	0.791	0.767	2.85418e-07	Tumor
TUBA1A	1.76281e-11	0.36714	0.544	0.431	2.99889e-07	Tumor
CAV2	1.79376e-11	-0.259951	0.419	0.549	3.05155e-07	Tumor
HLTF	1.8972e-11	0.255683	0.486	0.382	3.22751e-07	Tumor
S100A16	2.40312e-11	-0.337187	0.819	0.879	4.08818e-07	Tumor
TFAP2A	3.06361e-11	0.329245	0.609	0.541	5.21181e-07	Tumor
SPCS2	3.23152e-11	0.345683	0.784	0.741	5.49745e-07	Tumor
UPK1B	3.29988e-11	-0.415942	0.086	0.189	5.61375e-07	Tumor
TMEM123	3.75878e-11	-0.74348	0.691	0.751	6.39443e-07	Tumor
HLA-B	3.7838e-11	0.473044	0.902	0.897	6.43699e-07	Tumor
CFB	4.29511e-11	0.313502	0.323	0.218	7.30684e-07	Tumor
ALDOA	5.4014e-11	-0.263838	0.981	0.986	9.18887e-07	Tumor
DNAJA1	8.24651e-11	0.290004	0.864	0.816	1.4029e-06	Tumor
EIF2AK2	8.82951e-11	0.34406	0.631	0.577	1.50208e-06	Tumor
TRIP6	1.41592e-10	0.256595	0.73	0.668	2.40876e-06	Tumor
UPP1	1.74933e-10	-0.346733	0.306	0.42	2.97596e-06	Tumor
GBP1	1.97824e-10	0.293692	0.428	0.32	3.36539e-06	Tumor
BTG2	2.38078e-10	0.359036	0.752	0.682	4.05018e-06	Tumor
HNRNPU	2.69383e-10	0.276625	0.891	0.835	4.58274e-06	Tumor
ATF3	3.10011e-10	0.366703	0.811	0.716	5.2739e-06	Tumor
RAP2B	3.38624e-10	0.388917	0.691	0.612	5.76066e-06	Tumor
PDLIM1	3.70806e-10	-0.25917	0.733	0.799	6.30815e-06	Tumor
PLP2	3.71379e-10	-0.333648	0.823	0.875	6.3179e-06	Tumor
ATXN2L	4.57199e-10	0.264576	0.53	0.439	7.77787e-06	Tumor
FGFR1	5.49837e-10	0.335846	0.269	0.182	9.35383e-06	Tumor
KHDRBS1	5.96862e-10	0.283381	0.781	0.746	1.01538e-05	Tumor
GK	6.19102e-10	0.25108	0.203	0.124	1.05322e-05	Tumor
SRSF9	6.51196e-10	0.313976	0.786	0.753	1.10782e-05	Tumor
MSH6	7.41724e-10	0.291723	0.411	0.321	1.26182e-05	Tumor
IFT22	7.47315e-10	0.267021	0.544	0.464	1.27133e-05	Tumor
PRSS8	8.1894e-10	0.261416	0.462	0.367	1.39318e-05	Tumor
ATP2C1	8.19742e-10	0.289095	0.505	0.418	1.39455e-05	Tumor
COPB2	8.58067e-10	0.290696	0.728	0.672	1.45974e-05	Tumor
DCUN1D5	1.00535e-09	-0.534471	0.488	0.577	1.71029e-05	Tumor
SLC2A1	1.11853e-09	-0.285194	0.455	0.558	1.90284e-05	Tumor
DSC3	1.17547e-09	-0.271075	0.488	0.601	1.9997e-05	Tumor
LMAN1	1.27544e-09	0.258697	0.73	0.677	2.16977e-05	Tumor
NCOA7	1.28767e-09	0.456777	0.675	0.596	2.19059e-05	Tumor
REL	1.38909e-09	0.260822	0.684	0.617	2.36311e-05	Tumor
TUBB3	1.65707e-09	-0.291828	0.269	0.374	2.819e-05	Tumor
CLDN1	1.83992e-09	0.281242	0.597	0.471	3.13007e-05	Tumor
FADD	1.99072e-09	0.265627	0.642	0.567	3.38661e-05	Tumor
TIPARP	2.51126e-09	0.34438	0.578	0.488	4.27216e-05	Tumor
ACAP2	2.52248e-09	0.269927	0.75	0.696	4.29125e-05	Tumor
CAV1	2.64038e-09	-0.395303	0.364	0.476	4.49181e-05	Tumor
SFPQ	2.86439e-09	0.279692	0.809	0.755	4.8729e-05	Tumor
NFKBIZ	3.149e-09	0.391141	0.744	0.674	5.35708e-05	Tumor
BRD2	3.2537e-09	0.316267	0.823	0.793	5.5352e-05	Tumor
EGR1	3.51201e-09	0.395495	0.787	0.741	5.97463e-05	Tumor
SET	3.6827e-09	0.252776	0.827	0.802	6.265e-05	Tumor
ZNF750	4.42273e-09	-0.261669	0.191	0.295	7.52394e-05	Tumor
CEBPB	5.25503e-09	0.518224	0.636	0.6	8.93986e-05	Tumor
EIF4A2	5.53003e-09	0.251968	0.927	0.914	9.40768e-05	Tumor
SPTSSA	6.3416e-09	-0.304945	0.575	0.671	0.000107883	Tumor
CD9	6.39931e-09	-0.395857	0.933	0.957	0.000108865	Tumor
NEFL	6.98058e-09	-0.335745	0.083	0.167	0.000118754	Tumor
HLA-E	7.29704e-09	0.289296	0.861	0.835	0.000124137	Tumor
CES1	7.61774e-09	-0.695941	0.1	0.184	0.000129593	Tumor
HIST1H2AG	7.82495e-09	0.309682	0.244	0.164	0.000133118	Tumor
FOSB	8.00537e-09	0.29833	0.77	0.661	0.000136187	Tumor
AKR1B10	1.0341e-08	-0.343532	0.208	0.309	0.000175922	Tumor
BST2	1.04471e-08	0.254506	0.713	0.639	0.000177727	Tumor
IGFBP4	1.1025e-08	0.582328	0.698	0.662	0.000187558	Tumor
CEP95	1.12433e-08	0.265694	0.375	0.295	0.00019127	Tumor
FST	1.26551e-08	-0.615546	0.209	0.303	0.000215289	Tumor
KLF5	1.52128e-08	-0.270931	0.716	0.773	0.0002588	Tumor
EMP2	1.52748e-08	0.261488	0.844	0.808	0.000259854	Tumor
GPNMB	1.82954e-08	-0.488169	0.427	0.512	0.000311242	Tumor
PERP	2.82924e-08	-0.326284	0.975	0.975	0.00048131	Tumor
KRT7	2.91417e-08	0.409715	0.358	0.257	0.000495759	Tumor
LDHB	3.00669e-08	-0.372733	0.803	0.851	0.000511499	Tumor
MT-CO1	3.72147e-08	-0.261509	0.944	0.943	0.000633096	Tumor
PLK2	3.84966e-08	0.332257	0.553	0.475	0.000654903	Tumor
CCNI	4.40021e-08	0.312182	0.909	0.902	0.000748564	Tumor
CAPZA2	5.16695e-08	-0.258402	0.591	0.678	0.000879001	Tumor
HLA-C	6.79087e-08	0.259197	0.919	0.917	0.00115526	Tumor
ZFP36	6.84371e-08	0.250806	0.887	0.841	0.00116425	Tumor
KRT19	7.95766e-08	-0.254746	0.537	0.681	0.00135376	Tumor
PAK1	8.09349e-08	0.762288	0.503	0.421	0.00137686	Tumor
MT1E	8.46759e-08	-0.364501	0.431	0.53	0.00144051	Tumor
SRI	1.15767e-07	-0.287966	0.711	0.779	0.00196943	Tumor
RPS4X	1.2534e-07	0.272589	0.986	0.994	0.00213229	Tumor
TUBB	1.43032e-07	0.266255	0.916	0.911	0.00243327	Tumor
C8orf4	1.64792e-07	0.509095	0.252	0.176	0.00280344	Tumor
HMGB1	1.68366e-07	0.251197	0.972	0.959	0.00286425	Tumor
RPL6	2.40864e-07	0.250809	0.989	0.993	0.00409757	Tumor
HSPA1A	2.52562e-07	0.348857	0.908	0.881	0.00429659	Tumor
HIST1H1E	3.13521e-07	0.382066	0.377	0.294	0.00533362	Tumor
KRT5	3.4688e-07	-0.255959	0.887	0.909	0.00590113	Tumor
NR4A1	3.58502e-07	0.257677	0.72	0.642	0.00609883	Tumor
PGD	3.8268e-07	-0.350726	0.63	0.69	0.00651015	Tumor
GJB6	4.76223e-07	-0.266426	0.194	0.285	0.0081015	Tumor
RPS3	5.19037e-07	0.536334	0.983	0.995	0.00882985	Tumor
CLNS1A	5.66459e-07	0.366908	0.738	0.695	0.0096366	Tumor
NINJ1	6.01243e-07	0.3043	0.536	0.485	0.0102284	Tumor
PRSS22	6.01559e-07	0.80776	0.392	0.307	0.0102337	Tumor
JUNB	7.21322e-07	0.272402	0.905	0.89	0.0122711	Tumor
PLPP3	9.26328e-07	0.258199	0.333	0.26	0.0157587	Tumor
SPP1	9.44359e-07	-0.409192	0.094	0.164	0.0160654	Tumor
EIF2S3	9.56729e-07	0.261329	0.711	0.645	0.0162759	Tumor
CD24	1.05787e-06	0.878764	0.694	0.624	0.0179965	Tumor
TGFBI	1.98086e-06	-0.379867	0.275	0.366	0.0336984	Tumor
GSTA1	2.1905e-06	-0.460274	0.077	0.141	0.0372648	Tumor
TARSL2	2.88112e-06	0.396921	0.283	0.215	0.0490137	Tumor
CCL3	1.7305e-207	1.20922	0.826	0.556	2.62604e-203	Myeloid
IER3	1.10351e-176	0.845902	0.94	0.824	1.67458e-172	Myeloid
CCL4	1.07467e-161	1.20005	0.772	0.54	1.63082e-157	Myeloid
CCL3L3	2.26438e-156	1.03935	0.734	0.481	3.43619e-152	Myeloid
IL1B	6.55359e-131	0.873867	0.844	0.643	9.94508e-127	Myeloid
SOD2	7.71406e-129	0.657928	0.958	0.84	1.17061e-124	Myeloid
CXCL8	1.14756e-124	0.746016	0.856	0.658	1.74142e-120	Myeloid
CTSL	1.24075e-117	0.714617	0.847	0.642	1.88283e-113	Myeloid
CXCL2	1.31518e-108	0.867467	0.79	0.588	1.99578e-104	Myeloid
CCL4L2	4.35507e-105	1.00482	0.709	0.509	6.60881e-101	Myeloid
TNF	6.48283e-103	0.921758	0.605	0.398	9.83769e-99	Myeloid
CD14	6.81462e-97	0.553838	0.835	0.626	1.03412e-92	Myeloid
PLAUR	8.00035e-97	0.557585	0.955	0.893	1.21405e-92	Myeloid
CTSS	2.73612e-91	0.441994	0.927	0.831	4.15206e-87	Myeloid
EFHD2	1.44328e-90	0.448733	0.76	0.625	2.19017e-86	Myeloid
BCL2A1	1.5613e-88	0.528368	0.951	0.874	2.36927e-84	Myeloid
CTSZ	2.02234e-88	0.686716	0.846	0.746	3.06889e-84	Myeloid
PCBP1	2.72426e-88	-0.421681	0.847	0.894	4.13406e-84	Myeloid
PLEK	1.01091e-87	0.532147	0.908	0.788	1.53405e-83	Myeloid
LINC00936	3.38002e-84	0.547065	0.581	0.381	5.12917e-80	Myeloid
RPL14	1.3797e-82	-0.410993	0.984	0.987	2.0937e-78	Myeloid
S100A9	3.16754e-80	0.717046	0.772	0.596	4.80674e-76	Myeloid
SAT1	4.42832e-80	0.397953	0.998	0.994	6.71998e-76	Myeloid
EEF1A1	1.01326e-79	-0.453806	1	1	1.53762e-75	Myeloid
PTGS2	1.93487e-79	0.868826	0.699	0.538	2.93617e-75	Myeloid
CCRL2	4.82102e-78	0.477396	0.655	0.477	7.3159e-74	Myeloid
RPS3A	1.57641e-76	-0.411312	0.988	0.99	2.3922e-72	Myeloid
MARCKS	1.51724e-72	0.416815	0.774	0.604	2.30241e-68	Myeloid
SECTM1	7.95213e-72	0.252437	0.296	0.152	1.20674e-67	Myeloid
IL10	4.9679e-69	0.631328	0.367	0.207	7.53878e-65	Myeloid
RPL10	3.24885e-68	-0.339404	0.999	0.999	4.93013e-64	Myeloid
C5AR1	3.6813e-68	0.419163	0.736	0.546	5.58637e-64	Myeloid
SERPINA1	3.98391e-67	0.383614	0.879	0.709	6.04559e-63	Myeloid
RPL5	3.17709e-66	-0.465517	0.941	0.958	4.82124e-62	Myeloid
NINJ1	6.21348e-66	0.374609	0.946	0.885	9.42896e-62	Myeloid
RPL7A	2.17945e-65	-0.346705	0.992	0.993	3.30732e-61	Myeloid
IL6	1.95275e-64	0.938568	0.369	0.218	2.9633e-60	Myeloid
CXCL3	7.80079e-63	0.698894	0.666	0.502	1.18377e-58	Myeloid
NAMPT	1.63045e-62	0.37514	0.952	0.88	2.47421e-58	Myeloid
RPS7	5.1917e-62	-0.317509	0.993	0.994	7.8784e-58	Myeloid
RPS27A	1.02465e-61	-0.339077	0.993	0.996	1.55491e-57	Myeloid
FCER1G	4.69768e-61	0.313582	0.978	0.94	7.12873e-57	Myeloid
S100A8	6.17796e-61	0.686189	0.622	0.45	9.37505e-57	Myeloid
RPL11	2.45698e-60	-0.313329	0.998	0.997	3.72846e-56	Myeloid
NFKBIA	3.16187e-60	0.347867	0.975	0.951	4.79813e-56	Myeloid
MAFB	4.55964e-60	0.434932	0.685	0.517	6.91926e-56	Myeloid
RPL32	1.60956e-59	-0.298592	0.994	0.996	2.44251e-55	Myeloid
RPS3	1.44889e-58	-0.323484	0.994	0.995	2.1987e-54	Myeloid
RPL6	4.65655e-58	-0.336665	0.985	0.986	7.06631e-54	Myeloid
RBKS	7.72569e-58	0.47356	0.635	0.481	1.17237e-53	Myeloid
LCP2	2.19455e-57	0.373109	0.878	0.765	3.33022e-53	Myeloid
LILRB2	1.15054e-56	0.379734	0.714	0.557	1.74595e-52	Myeloid
ETS2	2.52334e-56	0.360339	0.835	0.698	3.82916e-52	Myeloid
HBEGF	6.77244e-56	0.392082	0.689	0.511	1.02772e-51	Myeloid
FCGR2A	6.77609e-56	0.277017	0.872	0.722	1.02827e-51	Myeloid
AQP9	1.33917e-55	0.48793	0.488	0.327	2.03219e-51	Myeloid
RPS23	1.13154e-54	-0.322805	0.993	0.995	1.71712e-50	Myeloid
CD93	1.80973e-54	0.321874	0.539	0.376	2.74627e-50	Myeloid
RPS4X	5.18253e-54	-0.358822	0.991	0.99	7.86449e-50	Myeloid
ANXA5	3.88097e-53	0.281839	0.967	0.893	5.88937e-49	Myeloid
GBP2	7.10383e-53	0.320076	0.578	0.427	1.07801e-48	Myeloid
APLP2	2.12226e-52	0.328847	0.815	0.684	3.22052e-48	Myeloid
PNRC1	4.39799e-52	0.356742	0.96	0.916	6.67394e-48	Myeloid
TAGAP	4.76984e-51	0.43085	0.598	0.458	7.23824e-47	Myeloid
IFITM3	1.02068e-50	0.427503	0.929	0.87	1.54888e-46	Myeloid
NACA	2.03756e-50	-0.271654	0.981	0.988	3.092e-46	Myeloid
MIR3945HG	2.98413e-50	0.482121	0.299	0.172	4.52842e-46	Myeloid
RPS5	2.1493e-49	-0.307099	0.966	0.973	3.26156e-45	Myeloid
PLIN2	3.10247e-49	0.623168	0.78	0.673	4.708e-45	Myeloid
RPL8	5.05884e-49	-0.264917	0.998	0.996	7.67679e-45	Myeloid
RAB20	5.87898e-49	0.294482	0.699	0.551	8.92135e-45	Myeloid
RPL18	1.0764e-48	-0.252965	0.996	0.994	1.63344e-44	Myeloid
SLC11A1	5.687e-48	0.318416	0.68	0.512	8.63003e-44	Myeloid
WTAP	8.95354e-48	0.366826	0.773	0.659	1.3587e-43	Myeloid
RPL12	1.48705e-47	-0.259183	0.992	0.996	2.2566e-43	Myeloid
NFKBIZ	1.52018e-47	0.321538	0.906	0.847	2.30688e-43	Myeloid
RPL18A	1.52822e-47	-0.283957	0.99	0.992	2.31907e-43	Myeloid
ABL2	2.56282e-47	0.312065	0.646	0.499	3.88907e-43	Myeloid
UBE2S	2.8291e-47	0.306157	0.399	0.265	4.29316e-43	Myeloid
BASP1	3.0284e-47	0.491337	0.656	0.532	4.59559e-43	Myeloid
CD163	3.15359e-47	0.348721	0.525	0.369	4.78557e-43	Myeloid
ABCA1	3.25475e-47	0.320259	0.781	0.655	4.93909e-43	Myeloid
NLRP3	6.47893e-47	0.606524	0.552	0.409	9.83178e-43	Myeloid
RPS8	6.76604e-47	-0.304583	0.993	0.996	1.02675e-42	Myeloid
RPL24	7.8862e-47	-0.257875	0.98	0.989	1.19673e-42	Myeloid
CCNI	9.66056e-47	-0.306014	0.913	0.929	1.46599e-42	Myeloid
HMGN1	3.05976e-46	-0.323115	0.683	0.766	4.64319e-42	Myeloid
GNB2L1	4.39455e-46	-0.272243	0.985	0.989	6.66873e-42	Myeloid
RPL29	5.65815e-46	-0.258735	0.991	0.994	8.58624e-42	Myeloid
TNFAIP3	7.50472e-46	0.301312	0.909	0.839	1.13884e-41	Myeloid
AC058791.1	9.5146e-46	0.354229	0.415	0.28	1.44384e-41	Myeloid
CPA3	1.26356e-45	-1.8042	0.023	0.12	1.91745e-41	Myeloid
ICAM1	7.02112e-45	0.311328	0.903	0.842	1.06546e-40	Myeloid
TNFAIP2	1.78531e-44	0.330434	0.695	0.554	2.70921e-40	Myeloid
TREM1	3.25401e-44	0.411475	0.609	0.472	4.93797e-40	Myeloid
GPR84	4.72974e-44	0.330518	0.49	0.349	7.17738e-40	Myeloid
UPP1	5.47796e-44	0.39215	0.808	0.685	8.3128e-40	Myeloid
TNIP3	5.60699e-44	0.457939	0.293	0.174	8.50861e-40	Myeloid
PDXK	7.06551e-44	0.270575	0.599	0.461	1.07219e-39	Myeloid
MS4A2	9.14358e-44	-0.833917	0.02	0.112	1.38754e-39	Myeloid
RPLP0	1.1883e-43	-0.328004	0.974	0.983	1.80324e-39	Myeloid
RPS15A	1.52915e-43	-0.257794	0.995	0.996	2.32048e-39	Myeloid
CD68	1.90562e-43	0.277813	0.943	0.852	2.89178e-39	Myeloid
IL1RN	4.61301e-43	0.514644	0.726	0.582	7.00025e-39	Myeloid
TPSB2	9.75856e-43	-1.91717	0.03	0.125	1.48086e-38	Myeloid
C1orf186	1.12115e-42	-0.373634	0.03	0.126	1.70135e-38	Myeloid
RPL3	1.75197e-42	-0.288689	0.98	0.983	2.65862e-38	Myeloid
FCGR3A	2.02815e-42	0.295907	0.577	0.42	3.07772e-38	Myeloid
SLC18A2	2.60619e-42	-0.651295	0.025	0.117	3.9549e-38	Myeloid
CEBPB	2.79374e-42	0.277869	0.776	0.633	4.2395e-38	Myeloid
OASL	4.22706e-42	0.436154	0.4	0.271	6.41457e-38	Myeloid
TPSAB1	6.29391e-42	-2.01193	0.03	0.124	9.551e-38	Myeloid
CFD	8.79989e-42	0.336038	0.573	0.431	1.33538e-37	Myeloid
TPSD1	9.12865e-42	-1.34473	0.024	0.115	1.38527e-37	Myeloid
GATA2	9.21657e-42	-1.28721	0.029	0.122	1.39861e-37	Myeloid
RPL30	1.1211e-41	-0.260068	0.997	0.997	1.70127e-37	Myeloid
KIT	1.14322e-41	-0.654849	0.023	0.113	1.73484e-37	Myeloid
CTSA	1.78048e-41	0.312667	0.731	0.62	2.70187e-37	Myeloid
MAFF	1.79496e-41	0.343026	0.704	0.588	2.72386e-37	Myeloid
RPS12	1.8489e-41	-0.2677	0.996	0.997	2.80571e-37	Myeloid
GBP1	1.97418e-41	0.289222	0.54	0.396	2.99582e-37	Myeloid
RPL4	2.06796e-41	-0.294252	0.915	0.936	3.13813e-37	Myeloid
FNIP2	3.11623e-41	0.307136	0.609	0.483	4.72888e-37	Myeloid
AIF1	4.604e-41	0.266535	0.918	0.803	6.98656e-37	Myeloid
F3	4.97828e-41	0.421171	0.155	0.073	7.55454e-37	Myeloid
DUSP1	6.95425e-41	0.301543	0.957	0.909	1.05531e-36	Myeloid
G0S2	7.03536e-41	0.446179	0.757	0.629	1.06762e-36	Myeloid
EEF1B2	1.13546e-40	-0.314433	0.914	0.938	1.72306e-36	Myeloid
RPL36AL	1.43194e-40	-0.271389	0.933	0.952	2.17296e-36	Myeloid
SOCS3	1.80374e-40	0.311693	0.851	0.742	2.73717e-36	Myeloid
RPSA	2.01252e-40	-0.314705	0.925	0.948	3.054e-36	Myeloid
YBX3	2.43837e-40	0.369883	0.643	0.524	3.70023e-36	Myeloid
MS4A7	4.22483e-40	0.298652	0.818	0.69	6.41118e-36	Myeloid
LUCAT1	4.53881e-40	0.331572	0.388	0.264	6.88764e-36	Myeloid
HDC	5.07583e-40	-0.737098	0.022	0.108	7.70258e-36	Myeloid
CCL20	5.10651e-40	0.741313	0.438	0.311	7.74914e-36	Myeloid
GCH1	6.49528e-40	0.258345	0.469	0.333	9.85658e-36	Myeloid
PABPC1	7.4637e-40	-0.284131	0.975	0.979	1.13262e-35	Myeloid
CTSB	9.05616e-40	0.264036	0.971	0.928	1.37427e-35	Myeloid
RPL34	1.00908e-39	-0.267951	0.993	0.997	1.53128e-35	Myeloid
IL1RL1	1.83431e-39	-0.595635	0.023	0.109	2.78357e-35	Myeloid
EEF2	2.24432e-39	-0.288863	0.908	0.934	3.40576e-35	Myeloid
C19orf43	1.16563e-38	-0.257104	0.718	0.793	1.76885e-34	Myeloid
IGSF6	6.67323e-38	0.292456	0.719	0.592	1.01266e-33	Myeloid
CEBPD	7.0641e-38	0.469414	0.599	0.475	1.07198e-33	Myeloid
TAF10	1.06101e-37	0.25395	0.418	0.308	1.61008e-33	Myeloid
CIRBP	1.14267e-37	-0.303564	0.731	0.799	1.734e-33	Myeloid
FGL2	1.98161e-37	0.380093	0.664	0.567	3.00709e-33	Myeloid
PTPRE	2.40109e-37	0.253532	0.751	0.624	3.64366e-33	Myeloid
RPS6	3.90743e-37	-0.266071	0.986	0.987	5.92953e-33	Myeloid
IL1A	2.38236e-36	0.355886	0.357	0.238	3.61523e-32	Myeloid
FCGR1A	3.05211e-36	0.263778	0.473	0.34	4.63157e-32	Myeloid
SERPING1	3.27201e-36	0.334758	0.483	0.357	4.96527e-32	Myeloid
SEMA7A	4.90764e-36	-0.365788	0.126	0.233	7.44734e-32	Myeloid
NUMB	6.73362e-36	0.324367	0.599	0.478	1.02183e-31	Myeloid
HINT1	1.00966e-35	-0.363223	0.795	0.813	1.53215e-31	Myeloid
CLU	3.07651e-35	-1.30642	0.046	0.133	4.6686e-31	Myeloid
SNX3	3.37004e-35	-0.280762	0.778	0.826	5.11404e-31	Myeloid
HPGD	4.06572e-35	-0.822887	0.032	0.115	6.16974e-31	Myeloid
SLC25A37	5.40196e-35	0.435641	0.531	0.412	8.19747e-31	Myeloid
SEC61B	1.45303e-34	-0.396053	0.896	0.911	2.20497e-30	Myeloid
CD44	1.48407e-34	0.311176	0.943	0.896	2.25207e-30	Myeloid
RP11-670E13.6	1.67336e-34	0.272831	0.342	0.228	2.53932e-30	Myeloid
LTC4S	2.18502e-34	-0.816019	0.127	0.231	3.31576e-30	Myeloid
GK	3.1639e-34	0.342163	0.827	0.718	4.80122e-30	Myeloid
CHMP4B	7.59722e-34	0.250568	0.709	0.618	1.15288e-29	Myeloid
FPR1	9.15772e-34	0.319669	0.623	0.498	1.38968e-29	Myeloid
EREG	1.53586e-33	0.551785	0.57	0.441	2.33067e-29	Myeloid
EEF1G	2.2471e-33	-0.271134	0.888	0.906	3.40997e-29	Myeloid
VCAN	2.25309e-33	0.470166	0.436	0.316	3.41907e-29	Myeloid
SPINT2	2.67099e-33	-0.271525	0.596	0.692	4.05322e-29	Myeloid
ASAH1	3.29265e-33	0.252398	0.837	0.758	4.9966e-29	Myeloid
FCGRT	5.65683e-33	0.28786	0.816	0.74	8.58424e-29	Myeloid
FCN1	6.73511e-33	0.475953	0.363	0.249	1.02205e-28	Myeloid
TAGLN2	1.22516e-32	-0.314457	0.92	0.932	1.85918e-28	Myeloid
IFIT3	1.42362e-32	0.408931	0.326	0.217	2.16034e-28	Myeloid
BACE2	2.96269e-32	-0.457928	0.029	0.104	4.49588e-28	Myeloid
TNFAIP6	8.21757e-32	0.47534	0.348	0.237	1.24702e-27	Myeloid
PPDPF	1.08625e-31	-0.256395	0.811	0.872	1.64839e-27	Myeloid
CD48	2.73836e-31	0.273097	0.734	0.638	4.15547e-27	Myeloid
KLF6	4.54248e-30	0.268916	0.951	0.913	6.89321e-26	Myeloid
RNF19B	4.95323e-30	0.258573	0.484	0.371	7.51652e-26	Myeloid
OTUD1	5.95115e-30	0.326474	0.442	0.332	9.03087e-26	Myeloid
SARAF	6.62682e-30	-0.279383	0.864	0.889	1.00562e-25	Myeloid
MS4A6A	1.09455e-29	0.272084	0.734	0.627	1.66098e-25	Myeloid
IFIT2	1.63687e-29	0.490658	0.304	0.205	2.48395e-25	Myeloid
MNDA	2.39197e-29	0.254432	0.569	0.456	3.62982e-25	Myeloid
MIR155HG	4.40527e-29	0.324883	0.602	0.495	6.685e-25	Myeloid
TSEN54	9.31047e-29	-0.321921	0.134	0.227	1.41286e-24	Myeloid
FOXP1	1.27889e-28	-0.388038	0.343	0.443	1.94071e-24	Myeloid
SERPINF1	2.4724e-28	-0.348308	0.188	0.287	3.75187e-24	Myeloid
PFKFB3	3.00041e-28	0.280039	0.744	0.642	4.55312e-24	Myeloid
CD300E	3.00594e-28	0.363346	0.418	0.309	4.56151e-24	Myeloid
VEGFA	3.23834e-28	0.295748	0.663	0.546	4.91419e-24	Myeloid
HPGDS	3.38365e-28	-0.71531	0.077	0.158	5.13469e-24	Myeloid
RPS4Y1	3.52593e-28	-0.351213	0.557	0.647	5.3506e-24	Myeloid
APOBEC3A	6.77916e-28	0.681631	0.232	0.146	1.02874e-23	Myeloid
ATP2B1	1.75121e-27	0.293171	0.709	0.605	2.65747e-23	Myeloid
SPIB	2.15563e-27	-0.309807	0.052	0.129	3.27117e-23	Myeloid
VWA5A	2.30983e-27	-0.610623	0.085	0.167	3.50516e-23	Myeloid
VSIG4	2.70383e-27	0.279949	0.367	0.26	4.10306e-23	Myeloid
PLPP1	2.82163e-27	-0.333157	0.084	0.167	4.28183e-23	Myeloid
MS4A4A	2.82927e-27	0.281443	0.539	0.433	4.29341e-23	Myeloid
CXCL1	3.91708e-27	0.771729	0.316	0.221	5.94417e-23	Myeloid
DNAAF1	5.07198e-27	0.267307	0.209	0.126	7.69673e-23	Myeloid
SYNGR2	5.23505e-27	-0.355474	0.785	0.834	7.94418e-23	Myeloid
EGR1	6.71576e-27	0.304883	0.552	0.436	1.01912e-22	Myeloid
MMP19	1.09491e-26	0.359358	0.519	0.404	1.66153e-22	Myeloid
DUSP2	1.1357e-26	0.294839	0.854	0.784	1.72342e-22	Myeloid
MT2A	1.37145e-26	0.404913	0.785	0.699	2.08117e-22	Myeloid
ALOX5AP	2.80149e-26	-0.418712	0.577	0.654	4.25125e-22	Myeloid
OLR1	3.05588e-26	0.278796	0.61	0.483	4.63729e-22	Myeloid
LGALS3	3.26617e-26	0.286829	0.922	0.858	4.95642e-22	Myeloid
ACOT7	4.11554e-26	-0.372303	0.129	0.217	6.24533e-22	Myeloid
EIF4A3	4.97868e-26	0.357684	0.768	0.706	7.55515e-22	Myeloid
TSPAN13	5.21778e-26	-0.449156	0.052	0.125	7.91799e-22	Myeloid
PLP2	5.54124e-26	-0.262261	0.574	0.667	8.40883e-22	Myeloid
TIMP1	5.94077e-26	0.575481	0.92	0.876	9.01512e-22	Myeloid
PRDM1	7.90059e-26	0.340678	0.471	0.372	1.19891e-21	Myeloid
IFI6	9.54248e-26	0.35366	0.73	0.65	1.44807e-21	Myeloid
AP000769.1	1.08164e-25	-0.271271	0.182	0.28	1.64139e-21	Myeloid
BLVRB	1.09776e-25	0.252624	0.64	0.546	1.66585e-21	Myeloid
GPR157	3.07349e-25	-0.280519	0.154	0.245	4.66402e-21	Myeloid
ZFP36L1	3.56379e-25	0.282439	0.881	0.83	5.40805e-21	Myeloid
EIF4B	4.14608e-25	-0.251177	0.56	0.633	6.29168e-21	Myeloid
CDK2AP2	4.61106e-25	-0.259762	0.469	0.555	6.99728e-21	Myeloid
SDS	4.67785e-25	0.367309	0.454	0.349	7.09863e-21	Myeloid
MAST4	4.80412e-25	-0.25237	0.048	0.117	7.29026e-21	Myeloid
PEBP1	7.74431e-25	-0.26719	0.562	0.64	1.1752e-20	Myeloid
NSMCE1	1.46844e-24	-0.789071	0.297	0.384	2.22836e-20	Myeloid
PTMS	5.49853e-24	-0.274965	0.5	0.583	8.34402e-20	Myeloid
S100A12	1.31528e-23	0.41149	0.25	0.165	1.99594e-19	Myeloid
GSTP1	1.47773e-23	-0.310267	0.883	0.905	2.24246e-19	Myeloid
ETV6	2.60533e-23	-0.264317	0.506	0.576	3.95358e-19	Myeloid
SEPT2	3.14409e-23	-0.261645	0.576	0.65	4.77116e-19	Myeloid
ADM	5.57274e-23	0.265331	0.435	0.333	8.45663e-19	Myeloid
STMN1	6.41828e-23	-0.358893	0.256	0.345	9.73974e-19	Myeloid
ZFP36	1.25931e-22	0.255115	0.961	0.944	1.911e-18	Myeloid
RELB	2.87116e-22	-0.301647	0.66	0.707	4.35699e-18	Myeloid
SLAMF7	3.11691e-22	0.266439	0.421	0.328	4.72991e-18	Myeloid
LINC00152	1.0002e-21	0.296803	0.575	0.487	1.51781e-17	Myeloid
ACSL1	1.18244e-21	0.306542	0.533	0.441	1.79435e-17	Myeloid
SPCS1	1.26735e-21	-0.251628	0.659	0.724	1.9232e-17	Myeloid
SOCS1	2.15961e-21	-0.610983	0.321	0.401	3.27721e-17	Myeloid
EHD1	2.78054e-21	0.309879	0.578	0.488	4.21948e-17	Myeloid
IDS	4.69467e-21	-0.358734	0.507	0.579	7.12417e-17	Myeloid
PNP	5.92869e-21	0.267865	0.609	0.52	8.99678e-17	Myeloid
LMNA	7.01919e-21	-0.535252	0.606	0.676	1.06516e-16	Myeloid
BTK	2.59887e-20	-0.261375	0.308	0.39	3.94379e-16	Myeloid
TNFSF15	2.70441e-20	0.34089	0.163	0.099	4.10394e-16	Myeloid
TUBA1A	2.8664e-20	-0.57787	0.631	0.684	4.34976e-16	Myeloid
LEO1	3.55636e-20	-0.378991	0.117	0.189	5.39678e-16	Myeloid
EIF4E	4.58109e-20	0.314818	0.592	0.515	6.9518e-16	Myeloid
DUSP10	4.67317e-20	-0.307346	0.264	0.347	7.09153e-16	Myeloid
RASSF5	6.86091e-20	-0.316386	0.507	0.57	1.04114e-15	Myeloid
LDHB	8.3976e-20	-0.257676	0.536	0.612	1.27434e-15	Myeloid
PPP1R14A	9.26748e-20	-0.282063	0.071	0.138	1.40634e-15	Myeloid
GALC	3.61228e-19	-0.458622	0.21	0.285	5.48163e-15	Myeloid
VAMP5	3.95256e-19	0.273915	0.527	0.445	5.99801e-15	Myeloid
CST7	6.07942e-19	-0.514282	0.269	0.348	9.22552e-15	Myeloid
LAT	6.76352e-19	-0.376556	0.111	0.179	1.02636e-14	Myeloid
SYTL3	7.5756e-19	-0.320491	0.213	0.291	1.1496e-14	Myeloid
GRSF1	7.98154e-19	-0.291816	0.369	0.443	1.2112e-14	Myeloid
FAM26F	2.52864e-18	0.3194	0.63	0.56	3.8372e-14	Myeloid
CRIP1	2.57115e-18	-0.336928	0.707	0.762	3.90173e-14	Myeloid
ITM2C	3.11276e-18	-0.422118	0.206	0.28	4.72362e-14	Myeloid
C12orf75	5.04501e-18	-0.278547	0.064	0.124	7.6558e-14	Myeloid
INHBA	7.96176e-18	0.513124	0.341	0.262	1.2082e-13	Myeloid
CNRIP1	8.39249e-18	-0.296324	0.085	0.146	1.27356e-13	Myeloid
CD37	1.08488e-17	-0.257583	0.749	0.794	1.6463e-13	Myeloid
C1QC	1.09998e-17	0.396026	0.522	0.439	1.66922e-13	Myeloid
C1QA	1.42566e-17	0.390073	0.516	0.435	2.16344e-13	Myeloid
RAB11FIP1	1.5653e-17	-0.391041	0.286	0.358	2.37535e-13	Myeloid
IL23A	2.54203e-17	0.466513	0.173	0.113	3.85754e-13	Myeloid
LTB	2.84095e-17	-0.719938	0.123	0.191	4.31114e-13	Myeloid
IRF4	3.5869e-17	-0.501439	0.164	0.234	5.44313e-13	Myeloid
GSN	3.99545e-17	-0.307151	0.709	0.754	6.06309e-13	Myeloid
LGMN	7.51777e-17	0.495123	0.682	0.64	1.14082e-12	Myeloid
CXCL10	7.9352e-17	0.503428	0.219	0.151	1.20417e-12	Myeloid
OSM	2.95171e-16	0.284767	0.475	0.392	4.47923e-12	Myeloid
CTSC	4.20823e-16	0.330211	0.791	0.757	6.38599e-12	Myeloid
MALAT1	6.68897e-16	-0.350484	0.99	0.985	1.01505e-11	Myeloid
C1QB	7.24765e-16	0.434541	0.491	0.419	1.09983e-11	Myeloid
MARCKSL1	8.67507e-16	-0.448643	0.539	0.587	1.31644e-11	Myeloid
CCR7	1.64083e-15	-0.599996	0.165	0.234	2.48996e-11	Myeloid
THAP2	2.22838e-15	0.254292	0.553	0.481	3.38157e-11	Myeloid
CD9	2.44383e-15	-0.34487	0.483	0.55	3.70851e-11	Myeloid
SRSF7	5.8487e-15	-0.25596	0.654	0.704	8.8754e-11	Myeloid
CCL2	6.81701e-15	0.441578	0.309	0.235	1.03448e-10	Myeloid
ISG15	1.30385e-14	0.486618	0.731	0.692	1.97859e-10	Myeloid
CCL22	2.18689e-14	-1.05513	0.057	0.106	3.3186e-10	Myeloid
RHBDD2	1.24823e-13	-0.269702	0.42	0.477	1.8942e-09	Myeloid
SERPINB2	2.36905e-13	0.448805	0.101	0.06	3.59504e-09	Myeloid
C3	3.00663e-13	0.271155	0.223	0.165	4.56256e-09	Myeloid
EZR	4.37084e-13	-0.395065	0.639	0.68	6.63275e-09	Myeloid
ALOX5	6.1082e-13	-0.261119	0.557	0.591	9.2692e-09	Myeloid
BIRC3	8.70249e-13	-0.544091	0.494	0.546	1.3206e-08	Myeloid
SOX4	9.7938e-13	-0.389838	0.193	0.256	1.48621e-08	Myeloid
RAC2	1.03748e-12	-0.422458	0.694	0.711	1.57438e-08	Myeloid
PTGS1	2.81533e-12	-0.310776	0.352	0.4	4.27226e-08	Myeloid
LAMP3	3.25952e-12	-0.452056	0.143	0.198	4.94633e-08	Myeloid
CSF1	8.92004e-12	-0.481276	0.127	0.178	1.35362e-07	Myeloid
LSP1	1.4571e-11	-0.344851	0.745	0.735	2.21114e-07	Myeloid
MARCH3	4.51086e-11	-0.25363	0.145	0.195	6.84523e-07	Myeloid
CXCL9	5.08649e-11	0.471908	0.172	0.125	7.71875e-07	Myeloid
ALDH2	5.09002e-11	-0.277837	0.62	0.642	7.7241e-07	Myeloid
LDLRAD4	1.72987e-10	-0.544807	0.337	0.389	2.62508e-06	Myeloid
PLAU	1.95815e-10	0.292131	0.52	0.459	2.97149e-06	Myeloid
FSCN1	9.1507e-10	-0.755681	0.214	0.267	1.38862e-05	Myeloid
HIF1A-AS2	3.76223e-09	0.264267	0.197	0.152	5.70918e-05	Myeloid
HLA-DRB5	3.94141e-09	-0.387932	0.907	0.876	5.9811e-05	Myeloid
CREM	4.60706e-09	-0.289041	0.805	0.802	6.99121e-05	Myeloid
MMP12	1.43653e-08	0.578883	0.195	0.151	0.000217994	Myeloid
FLT1	4.81811e-08	0.252736	0.239	0.198	0.000731148	Myeloid
CD52	5.50288e-08	-0.345601	0.493	0.528	0.000835062	Myeloid
IER2	9.94146e-08	0.276891	0.761	0.746	0.00150862	Myeloid
CXCL5	1.12349e-07	0.381484	0.109	0.077	0.00170489	Myeloid
EIF1B	1.36656e-07	0.265101	0.656	0.613	0.00207376	Myeloid
RSAD2	1.4208e-06	0.363632	0.209	0.168	0.0215606	Myeloid
PCBP1	3.39768e-82	-0.450798	0.7	0.814	5.15598e-78	TNKILC
C19orf43	1.44096e-36	-0.26735	0.684	0.786	2.18666e-32	TNKILC
IL2RB	2.65976e-17	-0.272557	0.583	0.642	4.03619e-13	TNKILC
MT-ND3	3.03388e-16	0.266932	0.976	0.973	4.60391e-12	TNKILC
RPS29	1.03309e-15	0.325815	0.973	0.97	1.56771e-11	TNKILC
MT1X	2.81187e-15	0.400553	0.512	0.429	4.26701e-11	TNKILC
CTSW	2.95605e-14	-0.33932	0.33	0.406	4.48581e-10	TNKILC
SOCS1	4.20581e-14	-0.262883	0.43	0.507	6.38231e-10	TNKILC
SGK1	2.11201e-13	0.256516	0.17	0.117	3.20498e-09	TNKILC
HSPA6	1.19208e-11	0.991994	0.221	0.17	1.80899e-07	TNKILC
SLC7A5	2.16645e-11	-0.262105	0.457	0.511	3.28759e-07	TNKILC
GADD45B	5.83798e-11	0.276709	0.5	0.435	8.85913e-07	TNKILC
FOS	1.4518e-08	0.310088	0.439	0.377	0.00022031	TNKILC
MT1E	2.79002e-08	0.251707	0.327	0.272	0.000423385	TNKILC
PPP1R15A	2.97646e-08	0.334404	0.761	0.733	0.000451678	TNKILC
MT1F	9.19391e-08	0.36491	0.32	0.269	0.00139518	TNKILC
LGALS1	6.68402e-52	-0.670126	0.872	0.938	1.13709e-47	Stromal
C7	5.61082e-48	1.07064	0.298	0.136	9.54512e-44	Stromal
PFN1	1.88744e-47	-0.404689	0.974	0.99	3.21091e-43	Stromal
CTHRC1	3.41318e-47	-0.954685	0.569	0.727	5.80651e-43	Stromal
GAPDH	2.43209e-45	-0.411085	0.99	0.997	4.13748e-41	Stromal
SPTBN1	1.58274e-44	0.576406	0.802	0.635	2.69256e-40	Stromal
SPARC	1.49671e-43	-0.601	0.978	0.982	2.5462e-39	Stromal
MFAP2	8.39546e-42	-0.748598	0.48	0.654	1.42824e-37	Stromal
MT-ND3	1.79114e-41	0.457542	0.99	0.992	3.0471e-37	Stromal
NFIA	1.11861e-40	0.503013	0.511	0.326	1.90297e-36	Stromal
SERPINH1	1.39311e-39	-0.44861	0.882	0.939	2.36996e-35	Stromal
PPIB	1.69057e-39	-0.336622	0.961	0.984	2.876e-35	Stromal
SPARCL1	1.97688e-39	0.509171	0.885	0.74	3.36307e-35	Stromal
TNXB	2.23926e-39	0.619243	0.37	0.202	3.80943e-35	Stromal
COL1A1	6.31324e-39	-0.887859	0.578	0.708	1.07401e-34	Stromal
ABCA8	8.67636e-39	0.508889	0.272	0.129	1.47602e-34	Stromal
PI16	1.78071e-38	0.765748	0.162	0.059	3.02935e-34	Stromal
MIF	3.98934e-38	-0.393216	0.956	0.98	6.78667e-34	Stromal
LEPR	4.80957e-38	0.549611	0.315	0.165	8.18204e-34	Stromal
TPM2	3.29482e-37	-0.701993	0.576	0.708	5.60515e-33	Stromal
MYL6	5.63683e-37	-0.361702	0.993	0.995	9.58938e-33	Stromal
ITM2A	8.09583e-35	0.580673	0.505	0.325	1.37726e-30	Stromal
SPRY1	1.30466e-34	0.553072	0.614	0.44	2.21949e-30	Stromal
COL3A1	3.95322e-34	-0.769333	0.597	0.714	6.72521e-30	Stromal
TPI1	7.14779e-34	-0.391845	0.886	0.945	1.21598e-29	Stromal
ADIRF	7.93432e-34	0.559706	0.549	0.373	1.34979e-29	Stromal
MATN2	2.57427e-33	0.40155	0.329	0.179	4.37935e-29	Stromal
CD34	2.96785e-33	0.39459	0.515	0.318	5.04891e-29	Stromal
PLPP4	4.15478e-33	-0.427396	0.118	0.295	7.06811e-29	Stromal
MGP	5.766e-33	0.823923	0.78	0.652	9.80912e-29	Stromal
MYL9	1.55589e-32	-0.511344	0.686	0.801	2.64688e-28	Stromal
COL1A2	8.2013e-32	-0.744432	0.632	0.731	1.3952e-27	Stromal
COL11A1	1.71551e-31	-0.66047	0.124	0.299	2.91843e-27	Stromal
SLC16A3	2.31898e-31	-0.33965	0.275	0.472	3.94505e-27	Stromal
OSTC	2.57393e-31	-0.405718	0.744	0.831	4.37878e-27	Stromal
SCN7A	3.01607e-31	0.348813	0.176	0.075	5.13094e-27	Stromal
TGFBR3	3.95245e-31	0.350781	0.339	0.193	6.72391e-27	Stromal
CHRDL1	4.78506e-31	0.350837	0.165	0.068	8.14035e-27	Stromal
CNN2	8.80195e-31	-0.51899	0.523	0.662	1.49739e-26	Stromal
HLA-DRA	9.94745e-31	0.564536	0.377	0.216	1.69226e-26	Stromal
GABARAP	9.95714e-31	-0.280641	0.936	0.971	1.69391e-26	Stromal
ADH1B	1.60819e-30	1.05079	0.2	0.093	2.73585e-26	Stromal
TSHZ2	1.69728e-30	0.45328	0.577	0.413	2.88742e-26	Stromal
COL5A2	2.26799e-30	-0.53126	0.514	0.666	3.8583e-26	Stromal
C1QB	2.64962e-30	-0.334088	0.007	0.134	4.50753e-26	Stromal
KDELR2	2.85666e-30	-0.386991	0.751	0.841	4.85975e-26	Stromal
TXNIP	3.66265e-30	0.605303	0.643	0.503	6.23091e-26	Stromal
POSTN	4.00582e-30	-0.839573	0.39	0.567	6.8147e-26	Stromal
MMP14	4.35129e-30	-0.457739	0.59	0.729	7.40242e-26	Stromal
RAB31	8.86336e-30	-0.472084	0.57	0.72	1.50784e-25	Stromal
SDC1	9.77808e-30	-0.52345	0.146	0.313	1.66345e-25	Stromal
TNFRSF12A	1.4616e-29	-0.555775	0.408	0.569	2.48647e-25	Stromal
BGN	2.19393e-29	-0.479023	0.72	0.843	3.73232e-25	Stromal
GSN	2.53992e-29	1.09036	0.892	0.849	4.32091e-25	Stromal
CFL1	2.99634e-29	-0.307341	0.972	0.987	5.09737e-25	Stromal
MARCKS	4.41557e-29	-0.399965	0.563	0.715	7.51177e-25	Stromal
IL6ST	8.04541e-29	0.378866	0.76	0.634	1.36868e-24	Stromal
FGL2	2.27333e-28	0.261062	0.184	0.083	3.86739e-24	Stromal
A2M	2.41172e-28	0.438196	0.814	0.653	4.10282e-24	Stromal
FTH1	2.59087e-28	-0.574731	0.997	0.997	4.4076e-24	Stromal
SSR3	6.55311e-28	-0.356093	0.681	0.783	1.11482e-23	Stromal
ABLIM1	1.17872e-27	0.376653	0.371	0.226	2.00524e-23	Stromal
CMTM3	1.27635e-27	-0.435317	0.408	0.556	2.17132e-23	Stromal
CYBA	2.51639e-27	-0.33714	0.555	0.705	4.28089e-23	Stromal
NME2	2.99389e-27	-0.272258	0.957	0.979	5.09321e-23	Stromal
S100A11	4.85595e-27	-0.321658	0.966	0.982	8.26095e-23	Stromal
MYDGF	1.26116e-26	-0.312703	0.727	0.831	2.14549e-22	Stromal
SON	1.53504e-26	0.354964	0.846	0.778	2.6114e-22	Stromal
CLEC3B	4.08196e-26	0.778351	0.311	0.182	6.94423e-22	Stromal
ITM2B	4.63277e-26	0.31924	0.992	0.993	7.88126e-22	Stromal
HLA-DRB5	8.44599e-26	0.678588	0.304	0.178	1.43683e-21	Stromal
MMP11	1.08484e-25	-0.914575	0.269	0.439	1.84553e-21	Stromal
AP2S1	2.40363e-25	-0.34165	0.704	0.813	4.08906e-21	Stromal
ACTB	2.67044e-25	-0.418023	0.999	0.999	4.54296e-21	Stromal
NPDC1	2.73418e-25	0.365866	0.659	0.5	4.65138e-21	Stromal
CD74	5.25192e-25	0.604526	0.673	0.536	8.93456e-21	Stromal
COL10A1	7.12973e-25	-0.456554	0.171	0.331	1.21291e-20	Stromal
TPM4	8.92314e-25	-0.314641	0.937	0.966	1.518e-20	Stromal
RABAC1	1.0098e-24	-0.278381	0.909	0.94	1.71788e-20	Stromal
IL33	1.55114e-24	0.324296	0.289	0.163	2.63881e-20	Stromal
PLAU	1.73357e-24	-0.362477	0.352	0.516	2.94915e-20	Stromal
PRDX4	1.80583e-24	-0.322731	0.647	0.764	3.07208e-20	Stromal
THBS2	2.15076e-24	-0.475451	0.39	0.547	3.65887e-20	Stromal
FN1	3.26663e-24	-0.81677	0.702	0.797	5.5572e-20	Stromal
ZFP36L2	3.98072e-24	0.480201	0.828	0.749	6.77201e-20	Stromal
RCN3	8.2635e-24	-0.398275	0.477	0.624	1.40579e-19	Stromal
P4HB	8.67973e-24	-0.306406	0.83	0.893	1.4766e-19	Stromal
SELM	9.96151e-24	-0.337993	0.888	0.916	1.69465e-19	Stromal
CALD1	1.27462e-23	-0.385456	0.915	0.942	2.16838e-19	Stromal
CFD	1.81653e-23	1.3251	0.291	0.174	3.09029e-19	Stromal
PDPN	2.31874e-23	-0.44235	0.392	0.546	3.94465e-19	Stromal
GREM1	3.2204e-23	-0.355583	0.267	0.439	5.47854e-19	Stromal
SRSF5	3.65294e-23	0.327062	0.775	0.666	6.21438e-19	Stromal
THY1	3.91359e-23	-0.475863	0.619	0.73	6.6578e-19	Stromal
HLA-DRB1	4.88998e-23	0.6899	0.39	0.257	8.31883e-19	Stromal
PKM	9.87132e-23	-0.311293	0.858	0.91	1.67931e-18	Stromal
RPS21	1.05452e-22	0.290722	0.964	0.972	1.79396e-18	Stromal
TACC1	1.22604e-22	0.298933	0.679	0.543	2.08574e-18	Stromal
PTK7	1.42724e-22	-0.32549	0.339	0.485	2.42802e-18	Stromal
CAPZB	2.03047e-22	-0.283208	0.85	0.904	3.45424e-18	Stromal
NR2F2	2.41246e-22	0.335617	0.554	0.414	4.10408e-18	Stromal
CTSK	2.42726e-22	-0.604573	0.575	0.678	4.12925e-18	Stromal
INHBA	6.94225e-22	-0.484455	0.321	0.468	1.18102e-17	Stromal
ABI3BP	7.09547e-22	0.397035	0.284	0.171	1.20708e-17	Stromal
CD99	8.83689e-22	-0.361709	0.959	0.977	1.50333e-17	Stromal
HLA-E	1.13513e-21	0.351082	0.958	0.935	1.93109e-17	Stromal
COL5A1	1.50854e-21	-0.398055	0.445	0.592	2.56634e-17	Stromal
HLA-DPA1	2.50071e-21	0.453526	0.45	0.315	4.2542e-17	Stromal
CLU	4.116e-21	0.611277	0.525	0.395	7.00214e-17	Stromal
TMEM208	4.20949e-21	-0.296654	0.472	0.6	7.16119e-17	Stromal
RARRES2	4.48372e-21	-0.685749	0.592	0.68	7.6277e-17	Stromal
MBNL1	8.45933e-21	0.334627	0.675	0.566	1.4391e-16	Stromal
TMED9	1.43633e-20	-0.280413	0.715	0.808	2.44348e-16	Stromal
AEBP1	1.97523e-20	-0.52088	0.629	0.725	3.36025e-16	Stromal
RHOBTB3	3.57086e-20	-0.338436	0.424	0.551	6.07475e-16	Stromal
TAGLN	3.88826e-20	-0.625671	0.45	0.577	6.6147e-16	Stromal
CCL14	7.65824e-20	0.591968	0.226	0.125	1.30282e-15	Stromal
MRPS24	1.26745e-19	-0.286205	0.581	0.699	2.15619e-15	Stromal
DRAP1	1.40254e-19	-0.265371	0.658	0.751	2.38601e-15	Stromal
SSR2	1.57656e-19	-0.256162	0.838	0.887	2.68204e-15	Stromal
CHCHD10	1.93e-19	-0.336152	0.373	0.511	3.28332e-15	Stromal
CALU	1.96794e-19	-0.301716	0.754	0.829	3.34786e-15	Stromal
FTL	2.11826e-19	-0.362643	0.996	0.996	3.60358e-15	Stromal
NDRG2	2.24592e-19	0.260303	0.265	0.159	3.82075e-15	Stromal
NFIB	2.91599e-19	0.290263	0.53	0.399	4.96068e-15	Stromal
IFIT1	2.94015e-19	0.285025	0.298	0.181	5.00179e-15	Stromal
FAP	3.03315e-19	-0.347652	0.442	0.572	5.16e-15	Stromal
JAM2	3.19601e-19	0.323684	0.454	0.325	5.43705e-15	Stromal
TMEM45A	3.9704e-19	-0.306542	0.316	0.449	6.75444e-15	Stromal
ADAM12	7.38507e-19	-0.324025	0.175	0.302	1.25635e-14	Stromal
FXYD1	8.4659e-19	0.324693	0.335	0.22	1.44022e-14	Stromal
PPDPF	9.66973e-19	-0.261351	0.889	0.943	1.64501e-14	Stromal
PRELID1	9.80938e-19	-0.28893	0.706	0.781	1.66877e-14	Stromal
SELP	1.12896e-18	0.324618	0.206	0.114	1.92058e-14	Stromal
MARCKSL1	1.51357e-18	-0.334583	0.575	0.696	2.57489e-14	Stromal
TPM1	1.59105e-18	-0.574622	0.65	0.73	2.70669e-14	Stromal
APOD	2.28227e-18	1.1763	0.36	0.252	3.88259e-14	Stromal
JUNB	2.83745e-18	0.387057	0.954	0.945	4.82706e-14	Stromal
PLAUR	3.10703e-18	-0.331761	0.411	0.538	5.28568e-14	Stromal
EFEMP2	3.23719e-18	-0.325232	0.546	0.656	5.50711e-14	Stromal
PCOLCE	3.98759e-18	-0.369042	0.579	0.684	6.78369e-14	Stromal
PID1	4.4263e-18	0.284544	0.282	0.179	7.53002e-14	Stromal
ACKR1	6.53505e-18	0.800423	0.262	0.161	1.11174e-13	Stromal
IL32	6.62107e-18	-0.365075	0.746	0.824	1.12638e-13	Stromal
LOXL2	7.16869e-18	-0.330341	0.405	0.543	1.21954e-13	Stromal
HLA-DQA1	7.39357e-18	0.366201	0.174	0.092	1.25779e-13	Stromal
AQP1	8.40048e-18	0.556614	0.374	0.255	1.42909e-13	Stromal
CHPF	8.6221e-18	-0.346457	0.373	0.5	1.46679e-13	Stromal
ELN	1.13895e-17	0.381215	0.382	0.266	1.93758e-13	Stromal
ANGPTL2	1.92121e-17	-0.29276	0.433	0.564	3.26836e-13	Stromal
NME4	1.98405e-17	-0.263352	0.553	0.668	3.37527e-13	Stromal
CUTA	2.0524e-17	-0.269194	0.737	0.807	3.49155e-13	Stromal
CERCAM	2.87335e-17	-0.329529	0.48	0.598	4.88815e-13	Stromal
TUBA1C	3.69206e-17	-0.266263	0.563	0.675	6.28094e-13	Stromal
COL6A1	4.0108e-17	-0.386602	0.698	0.783	6.82318e-13	Stromal
LSP1	6.34504e-17	0.351668	0.268	0.17	1.07942e-12	Stromal
DDX5	6.43657e-17	0.260635	0.969	0.953	1.09499e-12	Stromal
ALDH2	7.114e-17	0.366789	0.505	0.395	1.21023e-12	Stromal
PALMD	1.06274e-16	0.339806	0.361	0.248	1.80793e-12	Stromal
GJB2	1.12789e-16	-0.575389	0.112	0.222	1.91876e-12	Stromal
CREB3L1	1.65247e-16	-0.294797	0.254	0.376	2.81118e-12	Stromal
OGN	1.86931e-16	0.36106	0.262	0.166	3.18007e-12	Stromal
KLF4	1.97206e-16	0.319341	0.608	0.49	3.35487e-12	Stromal
EGFL6	2.07514e-16	-0.315822	0.185	0.319	3.53023e-12	Stromal
CTSB	2.32773e-16	-0.255575	0.857	0.902	3.95993e-12	Stromal
NNMT	3.00768e-16	-0.284081	0.832	0.876	5.11666e-12	Stromal
RPS29	4.05999e-16	0.302016	0.838	0.837	6.90686e-12	Stromal
GPC3	4.65303e-16	0.387446	0.13	0.065	7.91573e-12	Stromal
AHNAK	6.10213e-16	0.43355	0.841	0.787	1.03809e-11	Stromal
ABCA6	6.58021e-16	0.270988	0.254	0.161	1.11942e-11	Stromal
HTRA1	8.53828e-16	-0.458588	0.629	0.718	1.45253e-11	Stromal
THBS4	9.04998e-16	0.555637	0.157	0.085	1.53958e-11	Stromal
CD82	1.28281e-15	-0.323509	0.321	0.447	2.18232e-11	Stromal
IL7R	1.38878e-15	-0.300209	0.101	0.209	2.36259e-11	Stromal
ADAMTS12	2.25475e-15	-0.251809	0.221	0.338	3.83578e-11	Stromal
SDPR	2.35915e-15	0.318625	0.322	0.217	4.01338e-11	Stromal
TGFBR2	2.88028e-15	0.366474	0.638	0.535	4.89993e-11	Stromal
RND1	3.98094e-15	0.605657	0.275	0.182	6.77238e-11	Stromal
LAMA2	4.68049e-15	0.413324	0.362	0.269	7.96245e-11	Stromal
ZFP36	4.93835e-15	0.401698	0.917	0.879	8.40112e-11	Stromal
LRRC15	5.22524e-15	-0.253197	0.106	0.207	8.88918e-11	Stromal
COL6A3	5.6651e-15	-0.322797	0.56	0.667	9.63747e-11	Stromal
STEAP1	6.85327e-15	-0.300844	0.354	0.48	1.16588e-10	Stromal
NBL1	7.07046e-15	-0.458741	0.597	0.662	1.20283e-10	Stromal
FHL1	9.51438e-15	0.386044	0.514	0.422	1.61859e-10	Stromal
YIF1A	9.51721e-15	-0.255427	0.553	0.651	1.61907e-10	Stromal
RPS26	1.02093e-14	0.291289	0.955	0.971	1.73681e-10	Stromal
ADAMTS2	1.05741e-14	-0.268645	0.304	0.427	1.79887e-10	Stromal
SELE	1.05943e-14	0.87273	0.246	0.159	1.8023e-10	Stromal
HIPK3	1.3714e-14	0.269914	0.371	0.269	2.33303e-10	Stromal
HSD11B1	1.37743e-14	0.304063	0.2	0.12	2.34329e-10	Stromal
SPTAN1	2.23184e-14	0.302241	0.637	0.545	3.7968e-10	Stromal
SFRP1	3.54197e-14	0.502836	0.115	0.058	6.02559e-10	Stromal
WSB1	4.30645e-14	0.295657	0.85	0.808	7.32613e-10	Stromal
SEPP1	8.99022e-14	0.254186	0.496	0.379	1.52942e-09	Stromal
GPM6B	1.129e-13	-0.305156	0.191	0.303	1.92065e-09	Stromal
CALCRL	1.17082e-13	0.278665	0.417	0.298	1.99179e-09	Stromal
ENO1	1.5381e-13	-0.254611	0.791	0.854	2.61662e-09	Stromal
C2CD4B	1.67498e-13	0.409997	0.192	0.118	2.84948e-09	Stromal
MDK	1.70936e-13	-0.453369	0.582	0.667	2.90796e-09	Stromal
COL6A2	1.78647e-13	-0.298716	0.782	0.86	3.03914e-09	Stromal
HCFC1R1	2.01376e-13	-0.284609	0.595	0.689	3.42581e-09	Stromal
PDK4	2.21087e-13	0.326734	0.201	0.122	3.76113e-09	Stromal
HLA-DPB1	3.56027e-13	0.360312	0.451	0.35	6.05672e-09	Stromal
SOCS3	4.14297e-13	0.561821	0.728	0.681	7.04802e-09	Stromal
PRELP	4.94156e-13	0.30892	0.313	0.219	8.40659e-09	Stromal
TGM2	5.47267e-13	0.304826	0.448	0.339	9.31011e-09	Stromal
NTM	5.95338e-13	-0.25027	0.235	0.338	1.01279e-08	Stromal
CKAP4	7.1472e-13	-0.258258	0.46	0.548	1.21588e-08	Stromal
IGF1	8.25812e-13	0.437677	0.272	0.188	1.40487e-08	Stromal
SLC2A3	9.33635e-13	0.467697	0.766	0.71	1.5883e-08	Stromal
ANTXR1	1.05299e-12	-0.257622	0.495	0.59	1.79134e-08	Stromal
ENG	1.13816e-12	0.270533	0.758	0.672	1.93623e-08	Stromal
SPHK1	1.14948e-12	-0.260507	0.484	0.588	1.95549e-08	Stromal
TNFRSF10D	1.30435e-12	0.458501	0.292	0.207	2.21896e-08	Stromal
ADCY4	1.58192e-12	0.356168	0.343	0.248	2.69117e-08	Stromal
SERPINE2	2.31496e-12	0.648956	0.422	0.334	3.93822e-08	Stromal
HSPB6	2.32462e-12	0.337933	0.308	0.221	3.95464e-08	Stromal
RNF213	3.07102e-12	0.325983	0.518	0.427	5.22441e-08	Stromal
SYNE2	3.31444e-12	0.290742	0.339	0.245	5.63852e-08	Stromal
TNFAIP6	3.53931e-12	-0.332165	0.413	0.527	6.02108e-08	Stromal
NDRG1	3.6578e-12	0.303051	0.582	0.482	6.22265e-08	Stromal
SLCO2A1	4.51068e-12	0.389066	0.291	0.204	7.67357e-08	Stromal
IER2	5.81799e-12	0.393231	0.858	0.823	9.89757e-08	Stromal
ALDH1A1	5.90693e-12	0.299696	0.216	0.141	1.00489e-07	Stromal
ACTG2	6.31556e-12	-0.612785	0.104	0.19	1.0744e-07	Stromal
CST3	8.43202e-12	0.379063	0.982	0.983	1.43446e-07	Stromal
RBKS	1.01738e-11	0.32909	0.171	0.105	1.73077e-07	Stromal
CLDN5	1.06987e-11	0.339717	0.292	0.201	1.82006e-07	Stromal
CLEC14A	1.13302e-11	0.348209	0.382	0.28	1.92749e-07	Stromal
ETS2	1.67071e-11	0.333739	0.61	0.522	2.84221e-07	Stromal
NREP	2.57518e-11	-0.253604	0.504	0.607	4.3809e-07	Stromal
BCAM	3.34373e-11	0.373495	0.389	0.302	5.68835e-07	Stromal
MAFB	4.20266e-11	-0.435932	0.341	0.437	7.14956e-07	Stromal
MGST1	5.58738e-11	0.316065	0.296	0.215	9.50526e-07	Stromal
CRIP1	6.91721e-11	0.250228	0.527	0.414	1.17676e-06	Stromal
CEBPD	7.29312e-11	0.529963	0.623	0.558	1.24071e-06	Stromal
VWF	9.25409e-11	0.344358	0.349	0.252	1.57431e-06	Stromal
KLF2	9.79329e-11	0.345579	0.573	0.486	1.66603e-06	Stromal
PLAC9	1.12084e-10	0.497649	0.495	0.425	1.90677e-06	Stromal
LTBP4	1.27285e-10	0.502944	0.58	0.513	2.16537e-06	Stromal
SPON2	1.57627e-10	-0.39173	0.553	0.645	2.68155e-06	Stromal
ID3	1.6773e-10	-0.344341	0.816	0.852	2.85342e-06	Stromal
C11orf96	1.78649e-10	-0.250195	0.403	0.499	3.03917e-06	Stromal
EMCN	2.10823e-10	0.326603	0.307	0.224	3.58651e-06	Stromal
PTPRB	2.86161e-10	0.261126	0.261	0.183	4.86816e-06	Stromal
ISLR	3.20924e-10	-0.269515	0.516	0.603	5.45956e-06	Stromal
UTRN	3.65934e-10	0.253705	0.407	0.319	6.22528e-06	Stromal
HNRNPU	8.08979e-10	0.28277	0.748	0.715	1.37623e-05	Stromal
RGS3	9.37237e-10	-0.284736	0.403	0.486	1.59443e-05	Stromal
SULF1	1.03441e-09	-0.373782	0.515	0.586	1.75974e-05	Stromal
CYBRD1	1.30651e-09	0.283675	0.509	0.433	2.22263e-05	Stromal
TGFBI	1.40942e-09	-0.379257	0.274	0.365	2.3977e-05	Stromal
PLVAP	2.83229e-09	0.279559	0.353	0.262	4.81829e-05	Stromal
IFIT2	2.97534e-09	0.361956	0.165	0.105	5.06165e-05	Stromal
RBMS3	4.0873e-09	0.251339	0.329	0.255	6.95332e-05	Stromal
ICAM1	4.89617e-09	0.490902	0.672	0.627	8.32937e-05	Stromal
NCOA7	6.11707e-09	0.349246	0.581	0.505	0.000104064	Stromal
CYP1B1	6.33881e-09	0.292478	0.252	0.178	0.000107836	Stromal
MX1	9.15254e-09	0.326537	0.409	0.331	0.000155703	Stromal
PODN	1.05189e-08	0.337266	0.392	0.321	0.000178948	Stromal
EGFL7	1.24754e-08	0.34122	0.399	0.324	0.000212232	Stromal
CD93	1.47606e-08	0.259008	0.314	0.233	0.000251107	Stromal
ADAMTS9	1.64015e-08	0.278736	0.269	0.198	0.000279023	Stromal
IFI44L	2.28602e-08	0.274996	0.302	0.232	0.000388898	Stromal
TMEM176B	2.40827e-08	-0.253433	0.482	0.572	0.000409695	Stromal
PLA2G2A	3.89207e-08	0.351099	0.12	0.072	0.000662118	Stromal
GPX3	4.0108e-08	0.326571	0.225	0.162	0.000682318	Stromal
THBD	4.16435e-08	0.361748	0.268	0.199	0.000708439	Stromal
PRCP	4.57146e-08	0.269105	0.677	0.614	0.000777697	Stromal
GADD45B	6.6676e-08	0.251622	0.803	0.765	0.00113429	Stromal
PRSS23	7.17215e-08	-0.295854	0.652	0.727	0.00122013	Stromal
MACF1	9.51837e-08	0.295991	0.648	0.602	0.00161926	Stromal
MAT2A	9.61678e-08	0.259246	0.527	0.459	0.00163601	Stromal
COL14A1	9.69367e-08	0.365125	0.332	0.263	0.00164909	Stromal
NAMPT	1.27907e-07	0.251336	0.617	0.552	0.00217595	Stromal
PDLIM3	1.33785e-07	-0.252679	0.682	0.729	0.00227596	Stromal
CFH	1.8176e-07	0.477115	0.679	0.653	0.0030921	Stromal
TM4SF1	3.22279e-07	0.306028	0.458	0.384	0.00548261	Stromal
MMP1	3.41368e-07	-0.299369	0.186	0.257	0.00580736	Stromal
TSPAN7	4.10531e-07	0.358856	0.282	0.225	0.00698395	Stromal
HES1	6.89083e-07	0.271174	0.497	0.43	0.0117227	Stromal
ADD3	1.56845e-06	0.281521	0.505	0.461	0.0266825	Stromal
ADAMTS1	1.58288e-06	0.307281	0.444	0.375	0.026928	Stromal
VCAN	2.67161e-06	-0.256066	0.598	0.652	0.0454495	Stromal
ADM5	2.74296e-06	0.251325	0.109	0.071	0.0466632	Stromal

## Sheet: Zhang Myeloid DEGs UMI range
Table S4D - DEGs between infected (range 1-5 UMIs) and uninfected myeloid cells from Zhang2021
Gene	p_val	avg_log2FC	pct.1	pct.2	p_val_adj	UMI-threshold	celltype
CCL3	9.94029e-122	0.877872	0.721	0.556	1.50844e-117	1	Myeloid
PCBP1	1.72524e-101	-0.345077	0.851	0.894	2.61806e-97	1	Myeloid
IER3	1.98415e-98	0.573314	0.891	0.824	3.01095e-94	1	Myeloid
CCL4	1.72979e-96	0.883689	0.684	0.54	2.62495e-92	1	Myeloid
CCL3L3	7.93366e-81	0.721593	0.629	0.481	1.20393e-76	1	Myeloid
TNF	1.01403e-69	0.628803	0.537	0.398	1.53879e-65	1	Myeloid
CXCL8	1.86019e-69	0.479516	0.78	0.658	2.82283e-65	1	Myeloid
IL1B	2.97511e-68	0.560911	0.759	0.643	4.51473e-64	1	Myeloid
SOD2	1.5368e-59	0.394058	0.917	0.84	2.33209e-55	1	Myeloid
CTSZ	4.30458e-59	0.458533	0.823	0.746	6.5322e-55	1	Myeloid
RPS3A	5.73204e-59	-0.276186	0.989	0.99	8.69838e-55	1	Myeloid
CD14	1.01607e-58	0.404288	0.746	0.626	1.54188e-54	1	Myeloid
PLEK	5.79044e-57	0.356284	0.87	0.788	8.78699e-53	1	Myeloid
CTSL	8.88352e-57	0.449215	0.754	0.642	1.34807e-52	1	Myeloid
CXCL2	1.71358e-55	0.551564	0.71	0.588	2.60036e-51	1	Myeloid
CTSS	1.70019e-52	0.28607	0.894	0.831	2.58004e-48	1	Myeloid
CCL4L2	2.78144e-52	0.690849	0.619	0.509	4.22083e-48	1	Myeloid
EFHD2	1.30257e-51	0.281255	0.713	0.625	1.97664e-47	1	Myeloid
BCL2A1	3.91682e-49	0.331253	0.922	0.874	5.94378e-45	1	Myeloid
LINC00936	2.76669e-42	0.303711	0.499	0.381	4.19845e-38	1	Myeloid
DUSP1	7.74039e-42	0.289735	0.945	0.909	1.1746e-37	1	Myeloid
IL6	4.42344e-40	0.59926	0.315	0.218	6.71257e-36	1	Myeloid
PTGS2	6.29303e-39	0.560601	0.63	0.538	9.54968e-35	1	Myeloid
RBKS	3.4374e-38	0.286317	0.587	0.481	5.21625e-34	1	Myeloid
IL10	6.22903e-37	0.416978	0.3	0.207	9.45255e-33	1	Myeloid
CCRL2	8.9745e-37	0.280665	0.577	0.477	1.36188e-32	1	Myeloid
PLAUR	1.17176e-36	0.300524	0.921	0.893	1.77814e-32	1	Myeloid
CPA3	4.85927e-35	-0.985495	0.052	0.12	7.37394e-31	1	Myeloid
TAGAP	1.40494e-34	0.306628	0.551	0.458	2.132e-30	1	Myeloid
S100A9	2.5846e-34	0.406465	0.685	0.596	3.92213e-30	1	Myeloid
FGL2	3.03776e-34	0.291034	0.644	0.567	4.60979e-30	1	Myeloid
MS4A2	1.57886e-33	-0.522095	0.048	0.112	2.39591e-29	1	Myeloid
MAFB	2.83042e-33	0.252911	0.62	0.517	4.29516e-29	1	Myeloid
TPSB2	2.39154e-32	-0.969295	0.058	0.125	3.62916e-28	1	Myeloid
GATA2	2.05959e-31	-0.804838	0.058	0.122	3.12543e-27	1	Myeloid
TPSAB1	2.73688e-31	-0.971402	0.059	0.124	4.15322e-27	1	Myeloid
TPSD1	2.8281e-31	-0.692253	0.052	0.115	4.29164e-27	1	Myeloid
IL1RL1	6.3553e-31	-0.404696	0.049	0.109	9.64416e-27	1	Myeloid
KIT	1.5757e-30	-0.44397	0.052	0.113	2.39112e-26	1	Myeloid
HDC	6.71763e-30	-0.468578	0.049	0.108	1.0194e-25	1	Myeloid
CXCL3	1.53704e-29	0.422544	0.59	0.502	2.33245e-25	1	Myeloid
SLC18A2	2.485e-29	-0.430848	0.057	0.117	3.77098e-25	1	Myeloid
CLU	8.44626e-29	-0.824017	0.07	0.133	1.28172e-24	1	Myeloid
MIR3945HG	1.31781e-28	0.312074	0.248	0.172	1.99977e-24	1	Myeloid
HPGD	5.3504e-28	-0.543394	0.056	0.115	8.11923e-24	1	Myeloid
BACE2	7.93534e-28	-0.34098	0.049	0.104	1.20419e-23	1	Myeloid
MIR155HG	2.79528e-27	0.290163	0.576	0.495	4.24184e-23	1	Myeloid
BASP1	4.83721e-25	0.293702	0.609	0.532	7.34047e-21	1	Myeloid
EIF4A3	1.24199e-24	0.251551	0.765	0.706	1.88472e-20	1	Myeloid
S100A8	1.35553e-24	0.349993	0.534	0.45	2.05702e-20	1	Myeloid
F3	1.45648e-24	0.292723	0.123	0.073	2.21021e-20	1	Myeloid
TNIP3	2.15785e-23	0.309868	0.242	0.174	3.27454e-19	1	Myeloid
IFIT2	2.43634e-23	0.349536	0.277	0.205	3.69714e-19	1	Myeloid
OASL	8.10887e-23	0.269265	0.347	0.271	1.23052e-18	1	Myeloid
IFITM3	8.18106e-23	0.265554	0.898	0.87	1.24148e-18	1	Myeloid
IFIT3	1.46408e-22	0.26154	0.291	0.217	2.22174e-18	1	Myeloid
CEBPD	1.56544e-22	0.280728	0.556	0.475	2.37556e-18	1	Myeloid
LTC4S	1.86034e-22	-0.492211	0.165	0.231	2.82306e-18	1	Myeloid
VWA5A	6.4776e-22	-0.411765	0.109	0.167	9.82976e-18	1	Myeloid
AQP9	1.71192e-20	0.251198	0.403	0.327	2.59784e-16	1	Myeloid
NLRP3	2.8193e-20	0.349017	0.485	0.409	4.27829e-16	1	Myeloid
CTSC	7.27444e-20	0.312323	0.796	0.757	1.1039e-15	1	Myeloid
TREM1	1.74941e-19	0.25243	0.54	0.472	2.65473e-15	1	Myeloid
PLIN2	1.98218e-19	0.385787	0.727	0.673	3.00796e-15	1	Myeloid
C1QC	1.86252e-17	0.308873	0.507	0.439	2.82637e-13	1	Myeloid
C1QA	6.98374e-17	0.308498	0.5	0.435	1.05978e-12	1	Myeloid
C1QB	9.11663e-17	0.33265	0.484	0.419	1.38345e-12	1	Myeloid
MARCKSL1	1.27723e-16	-0.336371	0.548	0.587	1.9382e-12	1	Myeloid
HPGDS	1.35186e-16	-0.447676	0.11	0.158	2.05144e-12	1	Myeloid
IL1RN	4.01948e-16	0.281436	0.655	0.582	6.09956e-12	1	Myeloid
LAT	5.88255e-16	-0.253863	0.129	0.179	8.92677e-12	1	Myeloid
CXCL1	1.62536e-15	0.482219	0.278	0.221	2.46649e-11	1	Myeloid
MT2A	3.52241e-15	0.294243	0.75	0.699	5.34525e-11	1	Myeloid
CXCL10	5.14839e-15	0.394901	0.202	0.151	7.81268e-11	1	Myeloid
FOS	5.87235e-15	0.259344	0.778	0.729	8.91129e-11	1	Myeloid
GALC	1.09087e-14	-0.31991	0.234	0.285	1.6554e-10	1	Myeloid
LMNA	5.10584e-14	-0.312254	0.637	0.676	7.74812e-10	1	Myeloid
SOCS1	9.47664e-14	-0.42688	0.357	0.401	1.43808e-09	1	Myeloid
IL23A	1.74832e-13	0.334883	0.156	0.113	2.65308e-09	1	Myeloid
CCL20	2.03949e-13	0.466732	0.365	0.311	3.09492e-09	1	Myeloid
LEO1	2.84167e-13	-0.284461	0.145	0.189	4.31223e-09	1	Myeloid
NSMCE1	4.53722e-13	-0.543993	0.344	0.384	6.88523e-09	1	Myeloid
CXCL9	9.21236e-13	0.394971	0.167	0.125	1.39798e-08	1	Myeloid
APOBEC3A	9.86247e-12	0.427936	0.189	0.146	1.49663e-07	1	Myeloid
LGMN	1.74944e-11	0.333937	0.675	0.64	2.65478e-07	1	Myeloid
PLAU	2.4535e-11	0.255481	0.511	0.459	3.72318e-07	1	Myeloid
MMP12	2.61834e-10	0.408584	0.191	0.151	3.97333e-06	1	Myeloid
CSF1	3.4256e-10	-0.290394	0.14	0.178	5.19835e-06	1	Myeloid
CCL2	7.98288e-10	0.270051	0.282	0.235	1.2114e-05	1	Myeloid
EREG	3.06533e-09	0.287541	0.491	0.441	4.65165e-05	1	Myeloid
BIRC3	8.7149e-09	-0.306409	0.513	0.546	0.000132249	1	Myeloid
INHBA	1.50069e-08	0.274324	0.304	0.262	0.00022773	1	Myeloid
TUBA1A	7.18969e-08	-0.286284	0.668	0.684	0.00109104	1	Myeloid
RAC2	1.10478e-07	-0.277403	0.706	0.711	0.0016765	1	Myeloid
TIMP1	5.46553e-07	0.372593	0.892	0.876	0.00829394	1	Myeloid
CD52	6.02851e-07	-0.262477	0.506	0.528	0.00914826	1	Myeloid
ISG15	7.50927e-07	0.302737	0.715	0.692	0.0113953	1	Myeloid
CCL22	2.46859e-06	-0.510046	0.082	0.106	0.0374608	1	Myeloid
CCL3	1.7305e-207	1.20922	0.826	0.556	2.62604e-203	2	Myeloid
IER3	1.10351e-176	0.845902	0.94	0.824	1.67458e-172	2	Myeloid
CCL4	1.07467e-161	1.20005	0.772	0.54	1.63082e-157	2	Myeloid
CCL3L3	2.26438e-156	1.03935	0.734	0.481	3.43619e-152	2	Myeloid
IL1B	6.55359e-131	0.873867	0.844	0.643	9.94508e-127	2	Myeloid
SOD2	7.71406e-129	0.657928	0.958	0.84	1.17061e-124	2	Myeloid
CXCL8	1.14756e-124	0.746016	0.856	0.658	1.74142e-120	2	Myeloid
CTSL	1.24075e-117	0.714617	0.847	0.642	1.88283e-113	2	Myeloid
CXCL2	1.31518e-108	0.867467	0.79	0.588	1.99578e-104	2	Myeloid
CCL4L2	4.35507e-105	1.00482	0.709	0.509	6.60881e-101	2	Myeloid
TNF	6.48283e-103	0.921758	0.605	0.398	9.83769e-99	2	Myeloid
CD14	6.81462e-97	0.553838	0.835	0.626	1.03412e-92	2	Myeloid
PLAUR	8.00035e-97	0.557585	0.955	0.893	1.21405e-92	2	Myeloid
CTSS	2.73612e-91	0.441994	0.927	0.831	4.15206e-87	2	Myeloid
EFHD2	1.44328e-90	0.448733	0.76	0.625	2.19017e-86	2	Myeloid
BCL2A1	1.5613e-88	0.528368	0.951	0.874	2.36927e-84	2	Myeloid
CTSZ	2.02234e-88	0.686716	0.846	0.746	3.06889e-84	2	Myeloid
PCBP1	2.72426e-88	-0.421681	0.847	0.894	4.13406e-84	2	Myeloid
PLEK	1.01091e-87	0.532147	0.908	0.788	1.53405e-83	2	Myeloid
LINC00936	3.38002e-84	0.547065	0.581	0.381	5.12917e-80	2	Myeloid
RPL14	1.3797e-82	-0.410993	0.984	0.987	2.0937e-78	2	Myeloid
S100A9	3.16754e-80	0.717046	0.772	0.596	4.80674e-76	2	Myeloid
SAT1	4.42832e-80	0.397953	0.998	0.994	6.71998e-76	2	Myeloid
EEF1A1	1.01326e-79	-0.453806	1	1	1.53762e-75	2	Myeloid
PTGS2	1.93487e-79	0.868826	0.699	0.538	2.93617e-75	2	Myeloid
CCRL2	4.82102e-78	0.477396	0.655	0.477	7.3159e-74	2	Myeloid
RPS3A	1.57641e-76	-0.411312	0.988	0.99	2.3922e-72	2	Myeloid
MARCKS	1.51724e-72	0.416815	0.774	0.604	2.30241e-68	2	Myeloid
SECTM1	7.95213e-72	0.252437	0.296	0.152	1.20674e-67	2	Myeloid
IL10	4.9679e-69	0.631328	0.367	0.207	7.53878e-65	2	Myeloid
RPL10	3.24885e-68	-0.339404	0.999	0.999	4.93013e-64	2	Myeloid
C5AR1	3.6813e-68	0.419163	0.736	0.546	5.58637e-64	2	Myeloid
SERPINA1	3.98391e-67	0.383614	0.879	0.709	6.04559e-63	2	Myeloid
RPL5	3.17709e-66	-0.465517	0.941	0.958	4.82124e-62	2	Myeloid
NINJ1	6.21348e-66	0.374609	0.946	0.885	9.42896e-62	2	Myeloid
RPL7A	2.17945e-65	-0.346705	0.992	0.993	3.30732e-61	2	Myeloid
IL6	1.95275e-64	0.938568	0.369	0.218	2.9633e-60	2	Myeloid
CXCL3	7.80079e-63	0.698894	0.666	0.502	1.18377e-58	2	Myeloid
NAMPT	1.63045e-62	0.37514	0.952	0.88	2.47421e-58	2	Myeloid
RPS7	5.1917e-62	-0.317509	0.993	0.994	7.8784e-58	2	Myeloid
RPS27A	1.02465e-61	-0.339077	0.993	0.996	1.55491e-57	2	Myeloid
FCER1G	4.69768e-61	0.313582	0.978	0.94	7.12873e-57	2	Myeloid
S100A8	6.17796e-61	0.686189	0.622	0.45	9.37505e-57	2	Myeloid
RPL11	2.45698e-60	-0.313329	0.998	0.997	3.72846e-56	2	Myeloid
NFKBIA	3.16187e-60	0.347867	0.975	0.951	4.79813e-56	2	Myeloid
MAFB	4.55964e-60	0.434932	0.685	0.517	6.91926e-56	2	Myeloid
RPL32	1.60956e-59	-0.298592	0.994	0.996	2.44251e-55	2	Myeloid
RPS3	1.44889e-58	-0.323484	0.994	0.995	2.1987e-54	2	Myeloid
RPL6	4.65655e-58	-0.336665	0.985	0.986	7.06631e-54	2	Myeloid
RBKS	7.72569e-58	0.47356	0.635	0.481	1.17237e-53	2	Myeloid
LCP2	2.19455e-57	0.373109	0.878	0.765	3.33022e-53	2	Myeloid
LILRB2	1.15054e-56	0.379734	0.714	0.557	1.74595e-52	2	Myeloid
ETS2	2.52334e-56	0.360339	0.835	0.698	3.82916e-52	2	Myeloid
HBEGF	6.77244e-56	0.392082	0.689	0.511	1.02772e-51	2	Myeloid
FCGR2A	6.77609e-56	0.277017	0.872	0.722	1.02827e-51	2	Myeloid
AQP9	1.33917e-55	0.48793	0.488	0.327	2.03219e-51	2	Myeloid
RPS23	1.13154e-54	-0.322805	0.993	0.995	1.71712e-50	2	Myeloid
CD93	1.80973e-54	0.321874	0.539	0.376	2.74627e-50	2	Myeloid
RPS4X	5.18253e-54	-0.358822	0.991	0.99	7.86449e-50	2	Myeloid
ANXA5	3.88097e-53	0.281839	0.967	0.893	5.88937e-49	2	Myeloid
GBP2	7.10383e-53	0.320076	0.578	0.427	1.07801e-48	2	Myeloid
APLP2	2.12226e-52	0.328847	0.815	0.684	3.22052e-48	2	Myeloid
PNRC1	4.39799e-52	0.356742	0.96	0.916	6.67394e-48	2	Myeloid
TAGAP	4.76984e-51	0.43085	0.598	0.458	7.23824e-47	2	Myeloid
IFITM3	1.02068e-50	0.427503	0.929	0.87	1.54888e-46	2	Myeloid
NACA	2.03756e-50	-0.271654	0.981	0.988	3.092e-46	2	Myeloid
MIR3945HG	2.98413e-50	0.482121	0.299	0.172	4.52842e-46	2	Myeloid
RPS5	2.1493e-49	-0.307099	0.966	0.973	3.26156e-45	2	Myeloid
PLIN2	3.10247e-49	0.623168	0.78	0.673	4.708e-45	2	Myeloid
RPL8	5.05884e-49	-0.264917	0.998	0.996	7.67679e-45	2	Myeloid
RAB20	5.87898e-49	0.294482	0.699	0.551	8.92135e-45	2	Myeloid
RPL18	1.0764e-48	-0.252965	0.996	0.994	1.63344e-44	2	Myeloid
SLC11A1	5.687e-48	0.318416	0.68	0.512	8.63003e-44	2	Myeloid
WTAP	8.95354e-48	0.366826	0.773	0.659	1.3587e-43	2	Myeloid
RPL12	1.48705e-47	-0.259183	0.992	0.996	2.2566e-43	2	Myeloid
NFKBIZ	1.52018e-47	0.321538	0.906	0.847	2.30688e-43	2	Myeloid
RPL18A	1.52822e-47	-0.283957	0.99	0.992	2.31907e-43	2	Myeloid
ABL2	2.56282e-47	0.312065	0.646	0.499	3.88907e-43	2	Myeloid
UBE2S	2.8291e-47	0.306157	0.399	0.265	4.29316e-43	2	Myeloid
BASP1	3.0284e-47	0.491337	0.656	0.532	4.59559e-43	2	Myeloid
CD163	3.15359e-47	0.348721	0.525	0.369	4.78557e-43	2	Myeloid
ABCA1	3.25475e-47	0.320259	0.781	0.655	4.93909e-43	2	Myeloid
NLRP3	6.47893e-47	0.606524	0.552	0.409	9.83178e-43	2	Myeloid
RPS8	6.76604e-47	-0.304583	0.993	0.996	1.02675e-42	2	Myeloid
RPL24	7.8862e-47	-0.257875	0.98	0.989	1.19673e-42	2	Myeloid
CCNI	9.66056e-47	-0.306014	0.913	0.929	1.46599e-42	2	Myeloid
HMGN1	3.05976e-46	-0.323115	0.683	0.766	4.64319e-42	2	Myeloid
GNB2L1	4.39455e-46	-0.272243	0.985	0.989	6.66873e-42	2	Myeloid
RPL29	5.65815e-46	-0.258735	0.991	0.994	8.58624e-42	2	Myeloid
TNFAIP3	7.50472e-46	0.301312	0.909	0.839	1.13884e-41	2	Myeloid
AC058791.1	9.5146e-46	0.354229	0.415	0.28	1.44384e-41	2	Myeloid
CPA3	1.26356e-45	-1.8042	0.023	0.12	1.91745e-41	2	Myeloid
ICAM1	7.02112e-45	0.311328	0.903	0.842	1.06546e-40	2	Myeloid
TNFAIP2	1.78531e-44	0.330434	0.695	0.554	2.70921e-40	2	Myeloid
TREM1	3.25401e-44	0.411475	0.609	0.472	4.93797e-40	2	Myeloid
GPR84	4.72974e-44	0.330518	0.49	0.349	7.17738e-40	2	Myeloid
UPP1	5.47796e-44	0.39215	0.808	0.685	8.3128e-40	2	Myeloid
TNIP3	5.60699e-44	0.457939	0.293	0.174	8.50861e-40	2	Myeloid
PDXK	7.06551e-44	0.270575	0.599	0.461	1.07219e-39	2	Myeloid
MS4A2	9.14358e-44	-0.833917	0.02	0.112	1.38754e-39	2	Myeloid
RPLP0	1.1883e-43	-0.328004	0.974	0.983	1.80324e-39	2	Myeloid
RPS15A	1.52915e-43	-0.257794	0.995	0.996	2.32048e-39	2	Myeloid
CD68	1.90562e-43	0.277813	0.943	0.852	2.89178e-39	2	Myeloid
IL1RN	4.61301e-43	0.514644	0.726	0.582	7.00025e-39	2	Myeloid
TPSB2	9.75856e-43	-1.91717	0.03	0.125	1.48086e-38	2	Myeloid
C1orf186	1.12115e-42	-0.373634	0.03	0.126	1.70135e-38	2	Myeloid
RPL3	1.75197e-42	-0.288689	0.98	0.983	2.65862e-38	2	Myeloid
FCGR3A	2.02815e-42	0.295907	0.577	0.42	3.07772e-38	2	Myeloid
SLC18A2	2.60619e-42	-0.651295	0.025	0.117	3.9549e-38	2	Myeloid
CEBPB	2.79374e-42	0.277869	0.776	0.633	4.2395e-38	2	Myeloid
OASL	4.22706e-42	0.436154	0.4	0.271	6.41457e-38	2	Myeloid
TPSAB1	6.29391e-42	-2.01193	0.03	0.124	9.551e-38	2	Myeloid
CFD	8.79989e-42	0.336038	0.573	0.431	1.33538e-37	2	Myeloid
TPSD1	9.12865e-42	-1.34473	0.024	0.115	1.38527e-37	2	Myeloid
GATA2	9.21657e-42	-1.28721	0.029	0.122	1.39861e-37	2	Myeloid
RPL30	1.1211e-41	-0.260068	0.997	0.997	1.70127e-37	2	Myeloid
KIT	1.14322e-41	-0.654849	0.023	0.113	1.73484e-37	2	Myeloid
CTSA	1.78048e-41	0.312667	0.731	0.62	2.70187e-37	2	Myeloid
MAFF	1.79496e-41	0.343026	0.704	0.588	2.72386e-37	2	Myeloid
RPS12	1.8489e-41	-0.2677	0.996	0.997	2.80571e-37	2	Myeloid
GBP1	1.97418e-41	0.289222	0.54	0.396	2.99582e-37	2	Myeloid
RPL4	2.06796e-41	-0.294252	0.915	0.936	3.13813e-37	2	Myeloid
FNIP2	3.11623e-41	0.307136	0.609	0.483	4.72888e-37	2	Myeloid
AIF1	4.604e-41	0.266535	0.918	0.803	6.98656e-37	2	Myeloid
F3	4.97828e-41	0.421171	0.155	0.073	7.55454e-37	2	Myeloid
DUSP1	6.95425e-41	0.301543	0.957	0.909	1.05531e-36	2	Myeloid
G0S2	7.03536e-41	0.446179	0.757	0.629	1.06762e-36	2	Myeloid
EEF1B2	1.13546e-40	-0.314433	0.914	0.938	1.72306e-36	2	Myeloid
RPL36AL	1.43194e-40	-0.271389	0.933	0.952	2.17296e-36	2	Myeloid
SOCS3	1.80374e-40	0.311693	0.851	0.742	2.73717e-36	2	Myeloid
RPSA	2.01252e-40	-0.314705	0.925	0.948	3.054e-36	2	Myeloid
YBX3	2.43837e-40	0.369883	0.643	0.524	3.70023e-36	2	Myeloid
MS4A7	4.22483e-40	0.298652	0.818	0.69	6.41118e-36	2	Myeloid
LUCAT1	4.53881e-40	0.331572	0.388	0.264	6.88764e-36	2	Myeloid
HDC	5.07583e-40	-0.737098	0.022	0.108	7.70258e-36	2	Myeloid
CCL20	5.10651e-40	0.741313	0.438	0.311	7.74914e-36	2	Myeloid
GCH1	6.49528e-40	0.258345	0.469	0.333	9.85658e-36	2	Myeloid
PABPC1	7.4637e-40	-0.284131	0.975	0.979	1.13262e-35	2	Myeloid
CTSB	9.05616e-40	0.264036	0.971	0.928	1.37427e-35	2	Myeloid
RPL34	1.00908e-39	-0.267951	0.993	0.997	1.53128e-35	2	Myeloid
IL1RL1	1.83431e-39	-0.595635	0.023	0.109	2.78357e-35	2	Myeloid
EEF2	2.24432e-39	-0.288863	0.908	0.934	3.40576e-35	2	Myeloid
C19orf43	1.16563e-38	-0.257104	0.718	0.793	1.76885e-34	2	Myeloid
IGSF6	6.67323e-38	0.292456	0.719	0.592	1.01266e-33	2	Myeloid
CEBPD	7.0641e-38	0.469414	0.599	0.475	1.07198e-33	2	Myeloid
TAF10	1.06101e-37	0.25395	0.418	0.308	1.61008e-33	2	Myeloid
CIRBP	1.14267e-37	-0.303564	0.731	0.799	1.734e-33	2	Myeloid
FGL2	1.98161e-37	0.380093	0.664	0.567	3.00709e-33	2	Myeloid
PTPRE	2.40109e-37	0.253532	0.751	0.624	3.64366e-33	2	Myeloid
RPS6	3.90743e-37	-0.266071	0.986	0.987	5.92953e-33	2	Myeloid
IL1A	2.38236e-36	0.355886	0.357	0.238	3.61523e-32	2	Myeloid
FCGR1A	3.05211e-36	0.263778	0.473	0.34	4.63157e-32	2	Myeloid
SERPING1	3.27201e-36	0.334758	0.483	0.357	4.96527e-32	2	Myeloid
SEMA7A	4.90764e-36	-0.365788	0.126	0.233	7.44734e-32	2	Myeloid
NUMB	6.73362e-36	0.324367	0.599	0.478	1.02183e-31	2	Myeloid
HINT1	1.00966e-35	-0.363223	0.795	0.813	1.53215e-31	2	Myeloid
CLU	3.07651e-35	-1.30642	0.046	0.133	4.6686e-31	2	Myeloid
SNX3	3.37004e-35	-0.280762	0.778	0.826	5.11404e-31	2	Myeloid
HPGD	4.06572e-35	-0.822887	0.032	0.115	6.16974e-31	2	Myeloid
SLC25A37	5.40196e-35	0.435641	0.531	0.412	8.19747e-31	2	Myeloid
SEC61B	1.45303e-34	-0.396053	0.896	0.911	2.20497e-30	2	Myeloid
CD44	1.48407e-34	0.311176	0.943	0.896	2.25207e-30	2	Myeloid
RP11-670E13.6	1.67336e-34	0.272831	0.342	0.228	2.53932e-30	2	Myeloid
LTC4S	2.18502e-34	-0.816019	0.127	0.231	3.31576e-30	2	Myeloid
GK	3.1639e-34	0.342163	0.827	0.718	4.80122e-30	2	Myeloid
CHMP4B	7.59722e-34	0.250568	0.709	0.618	1.15288e-29	2	Myeloid
FPR1	9.15772e-34	0.319669	0.623	0.498	1.38968e-29	2	Myeloid
EREG	1.53586e-33	0.551785	0.57	0.441	2.33067e-29	2	Myeloid
EEF1G	2.2471e-33	-0.271134	0.888	0.906	3.40997e-29	2	Myeloid
VCAN	2.25309e-33	0.470166	0.436	0.316	3.41907e-29	2	Myeloid
SPINT2	2.67099e-33	-0.271525	0.596	0.692	4.05322e-29	2	Myeloid
ASAH1	3.29265e-33	0.252398	0.837	0.758	4.9966e-29	2	Myeloid
FCGRT	5.65683e-33	0.28786	0.816	0.74	8.58424e-29	2	Myeloid
FCN1	6.73511e-33	0.475953	0.363	0.249	1.02205e-28	2	Myeloid
TAGLN2	1.22516e-32	-0.314457	0.92	0.932	1.85918e-28	2	Myeloid
IFIT3	1.42362e-32	0.408931	0.326	0.217	2.16034e-28	2	Myeloid
BACE2	2.96269e-32	-0.457928	0.029	0.104	4.49588e-28	2	Myeloid
TNFAIP6	8.21757e-32	0.47534	0.348	0.237	1.24702e-27	2	Myeloid
PPDPF	1.08625e-31	-0.256395	0.811	0.872	1.64839e-27	2	Myeloid
CD48	2.73836e-31	0.273097	0.734	0.638	4.15547e-27	2	Myeloid
KLF6	4.54248e-30	0.268916	0.951	0.913	6.89321e-26	2	Myeloid
RNF19B	4.95323e-30	0.258573	0.484	0.371	7.51652e-26	2	Myeloid
OTUD1	5.95115e-30	0.326474	0.442	0.332	9.03087e-26	2	Myeloid
SARAF	6.62682e-30	-0.279383	0.864	0.889	1.00562e-25	2	Myeloid
MS4A6A	1.09455e-29	0.272084	0.734	0.627	1.66098e-25	2	Myeloid
IFIT2	1.63687e-29	0.490658	0.304	0.205	2.48395e-25	2	Myeloid
MNDA	2.39197e-29	0.254432	0.569	0.456	3.62982e-25	2	Myeloid
MIR155HG	4.40527e-29	0.324883	0.602	0.495	6.685e-25	2	Myeloid
TSEN54	9.31047e-29	-0.321921	0.134	0.227	1.41286e-24	2	Myeloid
FOXP1	1.27889e-28	-0.388038	0.343	0.443	1.94071e-24	2	Myeloid
SERPINF1	2.4724e-28	-0.348308	0.188	0.287	3.75187e-24	2	Myeloid
PFKFB3	3.00041e-28	0.280039	0.744	0.642	4.55312e-24	2	Myeloid
CD300E	3.00594e-28	0.363346	0.418	0.309	4.56151e-24	2	Myeloid
VEGFA	3.23834e-28	0.295748	0.663	0.546	4.91419e-24	2	Myeloid
HPGDS	3.38365e-28	-0.71531	0.077	0.158	5.13469e-24	2	Myeloid
RPS4Y1	3.52593e-28	-0.351213	0.557	0.647	5.3506e-24	2	Myeloid
APOBEC3A	6.77916e-28	0.681631	0.232	0.146	1.02874e-23	2	Myeloid
ATP2B1	1.75121e-27	0.293171	0.709	0.605	2.65747e-23	2	Myeloid
SPIB	2.15563e-27	-0.309807	0.052	0.129	3.27117e-23	2	Myeloid
VWA5A	2.30983e-27	-0.610623	0.085	0.167	3.50516e-23	2	Myeloid
VSIG4	2.70383e-27	0.279949	0.367	0.26	4.10306e-23	2	Myeloid
PLPP1	2.82163e-27	-0.333157	0.084	0.167	4.28183e-23	2	Myeloid
MS4A4A	2.82927e-27	0.281443	0.539	0.433	4.29341e-23	2	Myeloid
CXCL1	3.91708e-27	0.771729	0.316	0.221	5.94417e-23	2	Myeloid
DNAAF1	5.07198e-27	0.267307	0.209	0.126	7.69673e-23	2	Myeloid
SYNGR2	5.23505e-27	-0.355474	0.785	0.834	7.94418e-23	2	Myeloid
EGR1	6.71576e-27	0.304883	0.552	0.436	1.01912e-22	2	Myeloid
MMP19	1.09491e-26	0.359358	0.519	0.404	1.66153e-22	2	Myeloid
DUSP2	1.1357e-26	0.294839	0.854	0.784	1.72342e-22	2	Myeloid
MT2A	1.37145e-26	0.404913	0.785	0.699	2.08117e-22	2	Myeloid
ALOX5AP	2.80149e-26	-0.418712	0.577	0.654	4.25125e-22	2	Myeloid
OLR1	3.05588e-26	0.278796	0.61	0.483	4.63729e-22	2	Myeloid
LGALS3	3.26617e-26	0.286829	0.922	0.858	4.95642e-22	2	Myeloid
ACOT7	4.11554e-26	-0.372303	0.129	0.217	6.24533e-22	2	Myeloid
EIF4A3	4.97868e-26	0.357684	0.768	0.706	7.55515e-22	2	Myeloid
TSPAN13	5.21778e-26	-0.449156	0.052	0.125	7.91799e-22	2	Myeloid
PLP2	5.54124e-26	-0.262261	0.574	0.667	8.40883e-22	2	Myeloid
TIMP1	5.94077e-26	0.575481	0.92	0.876	9.01512e-22	2	Myeloid
PRDM1	7.90059e-26	0.340678	0.471	0.372	1.19891e-21	2	Myeloid
IFI6	9.54248e-26	0.35366	0.73	0.65	1.44807e-21	2	Myeloid
AP000769.1	1.08164e-25	-0.271271	0.182	0.28	1.64139e-21	2	Myeloid
BLVRB	1.09776e-25	0.252624	0.64	0.546	1.66585e-21	2	Myeloid
GPR157	3.07349e-25	-0.280519	0.154	0.245	4.66402e-21	2	Myeloid
ZFP36L1	3.56379e-25	0.282439	0.881	0.83	5.40805e-21	2	Myeloid
EIF4B	4.14608e-25	-0.251177	0.56	0.633	6.29168e-21	2	Myeloid
CDK2AP2	4.61106e-25	-0.259762	0.469	0.555	6.99728e-21	2	Myeloid
SDS	4.67785e-25	0.367309	0.454	0.349	7.09863e-21	2	Myeloid
MAST4	4.80412e-25	-0.25237	0.048	0.117	7.29026e-21	2	Myeloid
PEBP1	7.74431e-25	-0.26719	0.562	0.64	1.1752e-20	2	Myeloid
NSMCE1	1.46844e-24	-0.789071	0.297	0.384	2.22836e-20	2	Myeloid
PTMS	5.49853e-24	-0.274965	0.5	0.583	8.34402e-20	2	Myeloid
S100A12	1.31528e-23	0.41149	0.25	0.165	1.99594e-19	2	Myeloid
GSTP1	1.47773e-23	-0.310267	0.883	0.905	2.24246e-19	2	Myeloid
ETV6	2.60533e-23	-0.264317	0.506	0.576	3.95358e-19	2	Myeloid
SEPT2	3.14409e-23	-0.261645	0.576	0.65	4.77116e-19	2	Myeloid
ADM	5.57274e-23	0.265331	0.435	0.333	8.45663e-19	2	Myeloid
STMN1	6.41828e-23	-0.358893	0.256	0.345	9.73974e-19	2	Myeloid
ZFP36	1.25931e-22	0.255115	0.961	0.944	1.911e-18	2	Myeloid
RELB	2.87116e-22	-0.301647	0.66	0.707	4.35699e-18	2	Myeloid
SLAMF7	3.11691e-22	0.266439	0.421	0.328	4.72991e-18	2	Myeloid
LINC00152	1.0002e-21	0.296803	0.575	0.487	1.51781e-17	2	Myeloid
ACSL1	1.18244e-21	0.306542	0.533	0.441	1.79435e-17	2	Myeloid
SPCS1	1.26735e-21	-0.251628	0.659	0.724	1.9232e-17	2	Myeloid
SOCS1	2.15961e-21	-0.610983	0.321	0.401	3.27721e-17	2	Myeloid
EHD1	2.78054e-21	0.309879	0.578	0.488	4.21948e-17	2	Myeloid
IDS	4.69467e-21	-0.358734	0.507	0.579	7.12417e-17	2	Myeloid
PNP	5.92869e-21	0.267865	0.609	0.52	8.99678e-17	2	Myeloid
LMNA	7.01919e-21	-0.535252	0.606	0.676	1.06516e-16	2	Myeloid
BTK	2.59887e-20	-0.261375	0.308	0.39	3.94379e-16	2	Myeloid
TNFSF15	2.70441e-20	0.34089	0.163	0.099	4.10394e-16	2	Myeloid
TUBA1A	2.8664e-20	-0.57787	0.631	0.684	4.34976e-16	2	Myeloid
LEO1	3.55636e-20	-0.378991	0.117	0.189	5.39678e-16	2	Myeloid
EIF4E	4.58109e-20	0.314818	0.592	0.515	6.9518e-16	2	Myeloid
DUSP10	4.67317e-20	-0.307346	0.264	0.347	7.09153e-16	2	Myeloid
RASSF5	6.86091e-20	-0.316386	0.507	0.57	1.04114e-15	2	Myeloid
LDHB	8.3976e-20	-0.257676	0.536	0.612	1.27434e-15	2	Myeloid
PPP1R14A	9.26748e-20	-0.282063	0.071	0.138	1.40634e-15	2	Myeloid
GALC	3.61228e-19	-0.458622	0.21	0.285	5.48163e-15	2	Myeloid
VAMP5	3.95256e-19	0.273915	0.527	0.445	5.99801e-15	2	Myeloid
CST7	6.07942e-19	-0.514282	0.269	0.348	9.22552e-15	2	Myeloid
LAT	6.76352e-19	-0.376556	0.111	0.179	1.02636e-14	2	Myeloid
SYTL3	7.5756e-19	-0.320491	0.213	0.291	1.1496e-14	2	Myeloid
GRSF1	7.98154e-19	-0.291816	0.369	0.443	1.2112e-14	2	Myeloid
FAM26F	2.52864e-18	0.3194	0.63	0.56	3.8372e-14	2	Myeloid
CRIP1	2.57115e-18	-0.336928	0.707	0.762	3.90173e-14	2	Myeloid
ITM2C	3.11276e-18	-0.422118	0.206	0.28	4.72362e-14	2	Myeloid
C12orf75	5.04501e-18	-0.278547	0.064	0.124	7.6558e-14	2	Myeloid
INHBA	7.96176e-18	0.513124	0.341	0.262	1.2082e-13	2	Myeloid
CNRIP1	8.39249e-18	-0.296324	0.085	0.146	1.27356e-13	2	Myeloid
CD37	1.08488e-17	-0.257583	0.749	0.794	1.6463e-13	2	Myeloid
C1QC	1.09998e-17	0.396026	0.522	0.439	1.66922e-13	2	Myeloid
C1QA	1.42566e-17	0.390073	0.516	0.435	2.16344e-13	2	Myeloid
RAB11FIP1	1.5653e-17	-0.391041	0.286	0.358	2.37535e-13	2	Myeloid
IL23A	2.54203e-17	0.466513	0.173	0.113	3.85754e-13	2	Myeloid
LTB	2.84095e-17	-0.719938	0.123	0.191	4.31114e-13	2	Myeloid
IRF4	3.5869e-17	-0.501439	0.164	0.234	5.44313e-13	2	Myeloid
GSN	3.99545e-17	-0.307151	0.709	0.754	6.06309e-13	2	Myeloid
LGMN	7.51777e-17	0.495123	0.682	0.64	1.14082e-12	2	Myeloid
CXCL10	7.9352e-17	0.503428	0.219	0.151	1.20417e-12	2	Myeloid
OSM	2.95171e-16	0.284767	0.475	0.392	4.47923e-12	2	Myeloid
CTSC	4.20823e-16	0.330211	0.791	0.757	6.38599e-12	2	Myeloid
MALAT1	6.68897e-16	-0.350484	0.99	0.985	1.01505e-11	2	Myeloid
C1QB	7.24765e-16	0.434541	0.491	0.419	1.09983e-11	2	Myeloid
MARCKSL1	8.67507e-16	-0.448643	0.539	0.587	1.31644e-11	2	Myeloid
CCR7	1.64083e-15	-0.599996	0.165	0.234	2.48996e-11	2	Myeloid
THAP2	2.22838e-15	0.254292	0.553	0.481	3.38157e-11	2	Myeloid
CD9	2.44383e-15	-0.34487	0.483	0.55	3.70851e-11	2	Myeloid
SRSF7	5.8487e-15	-0.25596	0.654	0.704	8.8754e-11	2	Myeloid
CCL2	6.81701e-15	0.441578	0.309	0.235	1.03448e-10	2	Myeloid
ISG15	1.30385e-14	0.486618	0.731	0.692	1.97859e-10	2	Myeloid
CCL22	2.18689e-14	-1.05513	0.057	0.106	3.3186e-10	2	Myeloid
RHBDD2	1.24823e-13	-0.269702	0.42	0.477	1.8942e-09	2	Myeloid
SERPINB2	2.36905e-13	0.448805	0.101	0.06	3.59504e-09	2	Myeloid
C3	3.00663e-13	0.271155	0.223	0.165	4.56256e-09	2	Myeloid
EZR	4.37084e-13	-0.395065	0.639	0.68	6.63275e-09	2	Myeloid
ALOX5	6.1082e-13	-0.261119	0.557	0.591	9.2692e-09	2	Myeloid
BIRC3	8.70249e-13	-0.544091	0.494	0.546	1.3206e-08	2	Myeloid
SOX4	9.7938e-13	-0.389838	0.193	0.256	1.48621e-08	2	Myeloid
RAC2	1.03748e-12	-0.422458	0.694	0.711	1.57438e-08	2	Myeloid
PTGS1	2.81533e-12	-0.310776	0.352	0.4	4.27226e-08	2	Myeloid
LAMP3	3.25952e-12	-0.452056	0.143	0.198	4.94633e-08	2	Myeloid
CSF1	8.92004e-12	-0.481276	0.127	0.178	1.35362e-07	2	Myeloid
LSP1	1.4571e-11	-0.344851	0.745	0.735	2.21114e-07	2	Myeloid
MARCH3	4.51086e-11	-0.25363	0.145	0.195	6.84523e-07	2	Myeloid
CXCL9	5.08649e-11	0.471908	0.172	0.125	7.71875e-07	2	Myeloid
ALDH2	5.09002e-11	-0.277837	0.62	0.642	7.7241e-07	2	Myeloid
LDLRAD4	1.72987e-10	-0.544807	0.337	0.389	2.62508e-06	2	Myeloid
PLAU	1.95815e-10	0.292131	0.52	0.459	2.97149e-06	2	Myeloid
FSCN1	9.1507e-10	-0.755681	0.214	0.267	1.38862e-05	2	Myeloid
HIF1A-AS2	3.76223e-09	0.264267	0.197	0.152	5.70918e-05	2	Myeloid
HLA-DRB5	3.94141e-09	-0.387932	0.907	0.876	5.9811e-05	2	Myeloid
CREM	4.60706e-09	-0.289041	0.805	0.802	6.99121e-05	2	Myeloid
MMP12	1.43653e-08	0.578883	0.195	0.151	0.000217994	2	Myeloid
FLT1	4.81811e-08	0.252736	0.239	0.198	0.000731148	2	Myeloid
CD52	5.50288e-08	-0.345601	0.493	0.528	0.000835062	2	Myeloid
IER2	9.94146e-08	0.276891	0.761	0.746	0.00150862	2	Myeloid
CXCL5	1.12349e-07	0.381484	0.109	0.077	0.00170489	2	Myeloid
EIF1B	1.36656e-07	0.265101	0.656	0.613	0.00207376	2	Myeloid
RSAD2	1.4208e-06	0.363632	0.209	0.168	0.0215606	2	Myeloid
CCL3	5.78367e-233	1.31934	0.864	0.556	8.77672e-229	3	Myeloid
IER3	1.19112e-203	0.943504	0.957	0.824	1.80752e-199	3	Myeloid
CCL4	2.58664e-180	1.30575	0.805	0.54	3.92522e-176	3	Myeloid
CCL3L3	3.30143e-176	1.15645	0.769	0.481	5.00991e-172	3	Myeloid
IL1B	1.24339e-160	1.00194	0.879	0.643	1.88684e-156	3	Myeloid
SOD2	1.89035e-154	0.756352	0.973	0.84	2.8686e-150	3	Myeloid
CXCL8	4.32159e-140	0.827778	0.88	0.658	6.55801e-136	3	Myeloid
CTSL	1.01142e-136	0.789152	0.88	0.642	1.53483e-132	3	Myeloid
CXCL2	7.76288e-128	0.985252	0.82	0.588	1.17802e-123	3	Myeloid
PLAUR	1.21828e-120	0.652309	0.969	0.893	1.84874e-116	3	Myeloid
CCL4L2	5.65686e-117	1.12888	0.735	0.509	8.58428e-113	3	Myeloid
CD14	5.75767e-109	0.597678	0.87	0.626	8.73726e-105	3	Myeloid
BCL2A1	3.22795e-107	0.621424	0.962	0.874	4.89841e-103	3	Myeloid
S100A9	1.03014e-105	0.85023	0.816	0.596	1.56324e-101	3	Myeloid
TNF	3.15572e-105	1.00193	0.622	0.398	4.7888e-101	3	Myeloid
PLEK	3.12941e-103	0.607384	0.928	0.788	4.74888e-99	3	Myeloid
CTSZ	2.50607e-102	0.762301	0.858	0.746	3.80297e-98	3	Myeloid
CTSS	7.30428e-101	0.494796	0.934	0.831	1.10842e-96	3	Myeloid
EFHD2	1.81415e-100	0.511358	0.772	0.625	2.75297e-96	3	Myeloid
LINC00936	2.45251e-97	0.640379	0.609	0.381	3.72168e-93	3	Myeloid
PTGS2	3.23671e-97	0.978451	0.73	0.538	4.91171e-93	3	Myeloid
RPL14	2.82502e-96	-0.486617	0.984	0.987	4.28697e-92	3	Myeloid
CCRL2	1.2536e-90	0.553949	0.68	0.477	1.90234e-86	3	Myeloid
EEF1A1	1.96283e-89	-0.534375	1	1	2.9786e-85	3	Myeloid
SAT1	3.8351e-89	0.44918	0.999	0.994	5.81976e-85	3	Myeloid
SERPINA1	3.31809e-84	0.462082	0.906	0.709	5.0352e-80	3	Myeloid
C5AR1	4.05184e-84	0.507048	0.769	0.546	6.14866e-80	3	Myeloid
IL10	2.86016e-82	0.718087	0.395	0.207	4.3403e-78	3	Myeloid
PCBP1	4.22465e-82	-0.444132	0.84	0.894	6.4109e-78	3	Myeloid
RPS3A	7.27807e-82	-0.466174	0.987	0.99	1.10445e-77	3	Myeloid
MARCKS	1.07753e-80	0.476011	0.791	0.604	1.63516e-76	3	Myeloid
S100A8	1.19127e-79	0.813248	0.662	0.45	1.80775e-75	3	Myeloid
NINJ1	4.57938e-79	0.444927	0.955	0.885	6.94922e-75	3	Myeloid
NAMPT	6.44277e-78	0.443432	0.96	0.88	9.7769e-74	3	Myeloid
SECTM1	1.5985e-76	0.284985	0.311	0.152	2.42572e-72	3	Myeloid
IL6	1.54737e-75	1.05702	0.393	0.218	2.34813e-71	3	Myeloid
RPL7A	2.94114e-75	-0.404833	0.992	0.993	4.46318e-71	3	Myeloid
RPL5	1.71766e-74	-0.538284	0.938	0.958	2.60656e-70	3	Myeloid
RPL10	9.82332e-74	-0.386905	0.999	0.999	1.49069e-69	3	Myeloid
NFKBIA	2.23153e-73	0.405562	0.98	0.951	3.38634e-69	3	Myeloid
CXCL3	3.56674e-73	0.773051	0.69	0.502	5.41253e-69	3	Myeloid
AQP9	4.98398e-73	0.574589	0.527	0.327	7.56319e-69	3	Myeloid
PNRC1	8.50362e-73	0.441753	0.97	0.916	1.29042e-68	3	Myeloid
HBEGF	1.42692e-72	0.481829	0.725	0.511	2.16535e-68	3	Myeloid
ETS2	3.34663e-71	0.438266	0.857	0.698	5.0785e-67	3	Myeloid
FCER1G	2.4724e-70	0.357403	0.983	0.94	3.75187e-66	3	Myeloid
RBKS	1.98648e-69	0.56013	0.661	0.481	3.01448e-65	3	Myeloid
RPS27A	9.93528e-69	-0.391549	0.992	0.996	1.50768e-64	3	Myeloid
LCP2	9.92866e-68	0.433449	0.898	0.765	1.50667e-63	3	Myeloid
MAFB	1.71873e-67	0.489413	0.71	0.517	2.60817e-63	3	Myeloid
LILRB2	1.79996e-67	0.443496	0.742	0.557	2.73144e-63	3	Myeloid
RPS7	3.58984e-67	-0.358805	0.993	0.994	5.44758e-63	3	Myeloid
SLC11A1	8.44046e-65	0.4032	0.72	0.512	1.28084e-60	3	Myeloid
APLP2	8.84328e-65	0.391023	0.834	0.684	1.34197e-60	3	Myeloid
RPS3	1.93799e-64	-0.367086	0.995	0.995	2.94091e-60	3	Myeloid
RPS4X	2.90554e-64	-0.434934	0.991	0.99	4.40916e-60	3	Myeloid
RPS23	4.09331e-64	-0.387208	0.992	0.995	6.2116e-60	3	Myeloid
RPL32	9.12622e-64	-0.336777	0.994	0.996	1.3849e-59	3	Myeloid
RPL11	2.41904e-63	-0.349778	0.998	0.997	3.67089e-59	3	Myeloid
CD93	3.72698e-63	0.378693	0.563	0.376	5.6557e-59	3	Myeloid
ANXA5	9.94771e-63	0.326764	0.973	0.893	1.50957e-58	3	Myeloid
RPL6	1.91331e-62	-0.379874	0.985	0.986	2.90345e-58	3	Myeloid
FCGR2A	1.21039e-61	0.294683	0.898	0.722	1.83676e-57	3	Myeloid
PLIN2	2.22348e-60	0.721809	0.798	0.673	3.37414e-56	3	Myeloid
MIR3945HG	4.57265e-60	0.556424	0.321	0.172	6.939e-56	3	Myeloid
RPS15	5.39861e-59	-0.253108	0.996	0.997	8.19239e-55	3	Myeloid
ABCA1	5.42488e-59	0.364856	0.807	0.655	8.23226e-55	3	Myeloid
NLRP3	1.2716e-58	0.713451	0.58	0.409	1.92965e-54	3	Myeloid
WTAP	2.35502e-57	0.43107	0.787	0.659	3.57374e-53	3	Myeloid
GBP2	4.04278e-57	0.355595	0.595	0.427	6.13492e-53	3	Myeloid
TREM1	4.1795e-57	0.494231	0.64	0.472	6.3424e-53	3	Myeloid
UPP1	2.75489e-56	0.464138	0.832	0.685	4.18055e-52	3	Myeloid
CEBPB	5.79941e-56	0.344727	0.807	0.633	8.80061e-52	3	Myeloid
GPR84	6.92011e-56	0.392141	0.522	0.349	1.05013e-51	3	Myeloid
BASP1	7.18226e-56	0.571473	0.675	0.532	1.08991e-51	3	Myeloid
IFITM3	1.38917e-55	0.478374	0.935	0.87	2.10807e-51	3	Myeloid
HMGN1	1.65146e-55	-0.389453	0.663	0.766	2.5061e-51	3	Myeloid
RPS5	1.68298e-55	-0.361752	0.965	0.973	2.55392e-51	3	Myeloid
TAGAP	2.00174e-55	0.459769	0.614	0.458	3.03764e-51	3	Myeloid
IL1RN	2.83715e-55	0.61266	0.754	0.582	4.30538e-51	3	Myeloid
TNFAIP3	3.57812e-55	0.357645	0.921	0.839	5.4298e-51	3	Myeloid
NACA	5.97718e-55	-0.305673	0.98	0.988	9.07037e-51	3	Myeloid
ABL2	6.27978e-55	0.368873	0.667	0.499	9.52956e-51	3	Myeloid
PDXK	1.39272e-54	0.325046	0.623	0.461	2.11346e-50	3	Myeloid
ICAM1	3.71742e-54	0.362515	0.913	0.842	5.64118e-50	3	Myeloid
CCNI	4.92144e-54	-0.357375	0.909	0.929	7.46828e-50	3	Myeloid
YBX3	1.16608e-53	0.445717	0.673	0.524	1.76953e-49	3	Myeloid
RPL18	1.17616e-53	-0.286589	0.996	0.994	1.78483e-49	3	Myeloid
CFD	3.02621e-53	0.403897	0.605	0.431	4.59227e-49	3	Myeloid
CD163	3.22974e-53	0.411827	0.543	0.369	4.90114e-49	3	Myeloid
RAB20	4.06041e-53	0.33124	0.718	0.551	6.16168e-49	3	Myeloid
TYROBP	2.2945e-52	0.253428	0.998	0.988	3.48191e-48	3	Myeloid
RPL3	2.36687e-52	-0.358451	0.98	0.983	3.59173e-48	3	Myeloid
GNB2L1	2.91529e-52	-0.313755	0.984	0.989	4.42396e-48	3	Myeloid
TNIP3	3.3394e-52	0.518058	0.314	0.174	5.06754e-48	3	Myeloid
G0S2	3.96914e-52	0.541753	0.782	0.629	6.02317e-48	3	Myeloid
TNFAIP2	9.22249e-52	0.380817	0.713	0.554	1.39951e-47	3	Myeloid
CCL20	1.41267e-51	0.853803	0.467	0.311	2.14373e-47	3	Myeloid
RPL18A	3.43534e-51	-0.322018	0.992	0.992	5.21313e-47	3	Myeloid
NFKBIZ	4.12852e-51	0.346147	0.913	0.847	6.26504e-47	3	Myeloid
AC058791.1	1.00225e-50	0.409981	0.432	0.28	1.52092e-46	3	Myeloid
CD68	2.05719e-50	0.314034	0.955	0.852	3.12178e-46	3	Myeloid
MS4A7	3.94754e-50	0.362436	0.84	0.69	5.9904e-46	3	Myeloid
RPS8	5.92527e-50	-0.340833	0.994	0.996	8.99159e-46	3	Myeloid
LUCAT1	1.15192e-49	0.388715	0.412	0.264	1.74804e-45	3	Myeloid
F3	1.24118e-49	0.491548	0.171	0.073	1.88348e-45	3	Myeloid
RPL29	1.41777e-49	-0.289451	0.991	0.994	2.15147e-45	3	Myeloid
RPL8	1.52074e-49	-0.290786	0.998	0.996	2.30772e-45	3	Myeloid
RPL24	1.76132e-49	-0.285794	0.981	0.989	2.67281e-45	3	Myeloid
RPL12	8.8367e-49	-0.281922	0.992	0.996	1.34097e-44	3	Myeloid
UBE2S	1.03876e-48	0.330249	0.41	0.265	1.57632e-44	3	Myeloid
TLR2	1.13426e-48	0.267336	0.487	0.323	1.72124e-44	3	Myeloid
RPS24	1.65939e-48	-0.259965	0.993	0.996	2.51812e-44	3	Myeloid
EEF1B2	2.30028e-48	-0.37711	0.909	0.938	3.49067e-44	3	Myeloid
C1orf186	2.77771e-48	-0.432233	0.016	0.126	4.21517e-44	3	Myeloid
HLA-A	3.03877e-48	0.275679	0.997	0.995	4.61133e-44	3	Myeloid
RPS15A	4.55655e-48	-0.293348	0.996	0.996	6.91457e-44	3	Myeloid
FNIP2	4.73791e-48	0.357344	0.628	0.483	7.18978e-44	3	Myeloid
RPLP0	5.83327e-48	-0.371467	0.973	0.983	8.85199e-44	3	Myeloid
RPS25	7.00868e-48	-0.261012	0.989	0.993	1.06357e-43	3	Myeloid
FCGR3A	1.00478e-47	0.330524	0.601	0.42	1.52475e-43	3	Myeloid
RPSA	1.09357e-47	-0.374145	0.921	0.948	1.65949e-43	3	Myeloid
SOCS3	1.10393e-47	0.355839	0.865	0.742	1.67522e-43	3	Myeloid
CPA3	1.23705e-47	-2.41274	0.013	0.12	1.87722e-43	3	Myeloid
SLC25A37	1.28254e-47	0.521077	0.562	0.412	1.94625e-43	3	Myeloid
PTPRE	1.96448e-47	0.310059	0.773	0.624	2.9811e-43	3	Myeloid
AIF1	3.22497e-47	0.308379	0.935	0.803	4.8939e-43	3	Myeloid
VCAN	4.64554e-47	0.582115	0.471	0.316	7.0496e-43	3	Myeloid
HINT1	5.55566e-47	-0.452106	0.785	0.813	8.43071e-43	3	Myeloid
EREG	6.92911e-47	0.663626	0.606	0.441	1.05149e-42	3	Myeloid
GCH1	1.16049e-46	0.297298	0.491	0.333	1.76104e-42	3	Myeloid
RPL19	1.56546e-46	-0.25558	0.999	0.997	2.37559e-42	3	Myeloid
SLC18A2	2.53771e-46	-0.785822	0.013	0.117	3.85098e-42	3	Myeloid
RPL4	2.54292e-46	-0.341139	0.913	0.936	3.85888e-42	3	Myeloid
OASL	2.79257e-46	0.496862	0.416	0.271	4.23772e-42	3	Myeloid
SRP14	4.29395e-46	-0.286703	0.931	0.95	6.51607e-42	3	Myeloid
CD44	4.55971e-46	0.373717	0.955	0.896	6.91937e-42	3	Myeloid
SUMO2	7.17494e-46	-0.287447	0.889	0.925	1.0888e-41	3	Myeloid
FCN1	1.05094e-45	0.591244	0.395	0.249	1.5948e-41	3	Myeloid
RP11-670E13.6	1.09844e-45	0.340201	0.37	0.228	1.66688e-41	3	Myeloid
MS4A2	1.51772e-45	-0.960445	0.011	0.112	2.30314e-41	3	Myeloid
RPS10	1.54711e-45	-0.267824	0.991	0.991	2.34774e-41	3	Myeloid
RPL30	2.64704e-45	-0.291918	0.997	0.997	4.01688e-41	3	Myeloid
SLC7A7	3.55907e-45	0.26838	0.653	0.489	5.4009e-41	3	Myeloid
CTSB	4.57806e-45	0.290534	0.977	0.928	6.94721e-41	3	Myeloid
TPSB2	1.09424e-44	-2.57119	0.02	0.125	1.66051e-40	3	Myeloid
RPS6	1.09759e-44	-0.323678	0.985	0.987	1.6656e-40	3	Myeloid
CEBPD	1.60915e-44	0.539467	0.615	0.475	2.44188e-40	3	Myeloid
MAFF	1.66277e-44	0.374156	0.714	0.588	2.52325e-40	3	Myeloid
MGAT1	2.20349e-44	0.272125	0.883	0.769	3.3438e-40	3	Myeloid
KIT	2.88355e-44	-0.742515	0.013	0.113	4.37579e-40	3	Myeloid
TPSD1	4.16474e-44	-1.76723	0.014	0.115	6.32e-40	3	Myeloid
GNAI2	4.71491e-44	0.260233	0.875	0.793	7.15488e-40	3	Myeloid
CTSA	6.29064e-44	0.342131	0.742	0.62	9.54605e-40	3	Myeloid
EDF1	6.95807e-44	-0.253935	0.85	0.898	1.05589e-39	3	Myeloid
TPSAB1	7.51382e-44	-2.8533	0.021	0.124	1.14022e-39	3	Myeloid
NUMB	1.40899e-43	0.380545	0.62	0.478	2.13814e-39	3	Myeloid
RPS12	2.07213e-43	-0.301044	0.996	0.997	3.14446e-39	3	Myeloid
CHMP4B	2.09751e-43	0.303979	0.727	0.618	3.18298e-39	3	Myeloid
RPL26	2.61894e-43	-0.269533	0.993	0.995	3.97424e-39	3	Myeloid
PSAP	3.01999e-43	0.266336	0.98	0.953	4.58284e-39	3	Myeloid
EEF2	3.34753e-43	-0.326449	0.905	0.934	5.07988e-39	3	Myeloid
RPL36AL	4.81771e-43	-0.302998	0.929	0.952	7.31088e-39	3	Myeloid
GATA2	6.51606e-43	-1.51932	0.02	0.122	9.88813e-39	3	Myeloid
CIRBP	8.39224e-43	-0.349879	0.715	0.799	1.27352e-38	3	Myeloid
EEF1G	9.36037e-43	-0.342473	0.884	0.906	1.42044e-38	3	Myeloid
HDC	1.59519e-42	-0.817008	0.012	0.108	2.4207e-38	3	Myeloid
TNFRSF1B	2.11401e-42	0.324544	0.859	0.716	3.208e-38	3	Myeloid
RPL22	2.69666e-42	-0.268974	0.965	0.978	4.09218e-38	3	Myeloid
IL1A	2.87253e-42	0.425028	0.376	0.238	4.35906e-38	3	Myeloid
SEMA7A	3.41716e-42	-0.414475	0.106	0.233	5.18555e-38	3	Myeloid
SPINT2	4.39958e-42	-0.33509	0.572	0.692	6.67636e-38	3	Myeloid
RPL34	4.80968e-42	-0.300159	0.993	0.997	7.29869e-38	3	Myeloid
IL1RL1	6.39664e-42	-0.688387	0.013	0.109	9.70689e-38	3	Myeloid
DUSP1	8.37403e-42	0.321986	0.962	0.909	1.27076e-37	3	Myeloid
TNFAIP6	1.46319e-41	0.560824	0.375	0.237	2.22039e-37	3	Myeloid
HPSE	3.30246e-41	0.266063	0.361	0.223	5.01149e-37	3	Myeloid
GBP1	4.92878e-41	0.306964	0.55	0.396	7.47942e-37	3	Myeloid
GSTO1	1.74798e-40	0.274249	0.888	0.791	2.65256e-36	3	Myeloid
FPR1	2.93324e-40	0.379362	0.643	0.498	4.45119e-36	3	Myeloid
HPGD	5.68726e-40	-0.95898	0.019	0.115	8.63042e-36	3	Myeloid
VEGFA	1.06503e-39	0.382354	0.688	0.546	1.61619e-35	3	Myeloid
PABPC1	1.2328e-39	-0.308684	0.973	0.979	1.87077e-35	3	Myeloid
OLR1	1.31959e-39	0.374911	0.648	0.483	2.00248e-35	3	Myeloid
CD300E	2.35632e-39	0.445893	0.449	0.309	3.57571e-35	3	Myeloid
ASAH1	4.77804e-39	0.295576	0.846	0.758	7.25067e-35	3	Myeloid
RNF19B	5.95272e-39	0.32151	0.509	0.371	9.03325e-35	3	Myeloid
GK	2.35672e-38	0.391644	0.838	0.718	3.57632e-34	3	Myeloid
RPL35A	4.95767e-38	-0.276578	0.996	0.993	7.52326e-34	3	Myeloid
PTMA	5.02708e-38	-0.275538	0.996	0.997	7.62859e-34	3	Myeloid
FGL2	5.40882e-38	0.402755	0.675	0.567	8.20788e-34	3	Myeloid
SARAF	6.72194e-38	-0.349406	0.855	0.889	1.02005e-33	3	Myeloid
IGSF6	7.09555e-38	0.300057	0.729	0.592	1.07675e-33	3	Myeloid
ATP13A3	2.05988e-37	0.262624	0.671	0.524	3.12588e-33	3	Myeloid
TAGLN2	2.07916e-37	-0.369551	0.915	0.932	3.15513e-33	3	Myeloid
LTC4S	2.20079e-37	-0.943716	0.114	0.231	3.33969e-33	3	Myeloid
SPHK1	3.38826e-37	0.253067	0.646	0.498	5.14168e-33	3	Myeloid
CSF3R	8.17963e-37	0.292609	0.501	0.368	1.24126e-32	3	Myeloid
FCGRT	8.26131e-37	0.317185	0.826	0.74	1.25365e-32	3	Myeloid
CASP1	8.78264e-37	0.256556	0.706	0.574	1.33277e-32	3	Myeloid
CLU	2.01899e-36	-1.55666	0.038	0.133	3.06382e-32	3	Myeloid
NCF2	2.09081e-36	0.250841	0.738	0.584	3.1728e-32	3	Myeloid
FOXP1	2.70132e-36	-0.457756	0.315	0.443	4.09926e-32	3	Myeloid
DDX60L	6.94049e-36	0.280748	0.399	0.27	1.05322e-31	3	Myeloid
APOBEC3A	9.13476e-36	0.779548	0.252	0.146	1.3862e-31	3	Myeloid
PFKFB3	1.1479e-35	0.334487	0.763	0.642	1.74193e-31	3	Myeloid
DUSP6	1.27096e-35	0.28286	0.531	0.384	1.92868e-31	3	Myeloid
SEC61B	1.30742e-35	-0.456881	0.892	0.911	1.98402e-31	3	Myeloid
HPGDS	1.32056e-35	-0.849823	0.058	0.158	2.00394e-31	3	Myeloid
ATP2B1	1.56099e-35	0.360456	0.728	0.605	2.3688e-31	3	Myeloid
DBI	1.56617e-35	-0.2817	0.848	0.898	2.37667e-31	3	Myeloid
RPL10A	1.64697e-35	-0.289188	0.938	0.955	2.49927e-31	3	Myeloid
FCGR1A	1.66947e-35	0.268491	0.481	0.34	2.53342e-31	3	Myeloid
CCR1	2.2054e-35	0.269394	0.375	0.25	3.34669e-31	3	Myeloid
TAF10	2.81811e-35	0.275058	0.417	0.308	4.27649e-31	3	Myeloid
NME2	7.93787e-35	-0.261387	0.889	0.926	1.20457e-30	3	Myeloid
CD48	1.02374e-34	0.306119	0.75	0.638	1.55352e-30	3	Myeloid
C19orf43	1.79056e-34	-0.262246	0.713	0.793	2.71718e-30	3	Myeloid
DRAM1	1.96709e-34	0.280259	0.602	0.472	2.98506e-30	3	Myeloid
SERPING1	2.65963e-34	0.349999	0.486	0.357	4.03598e-30	3	Myeloid
RPL7	2.76593e-34	-0.260566	0.929	0.946	4.1973e-30	3	Myeloid
SEMA6B	3.75096e-34	0.269452	0.427	0.297	5.69208e-30	3	Myeloid
NEAT1	4.92102e-34	0.268462	0.981	0.97	7.46765e-30	3	Myeloid
TSEN54	5.29621e-34	-0.371682	0.117	0.227	8.03699e-30	3	Myeloid
DNAAF1	9.7424e-34	0.321328	0.226	0.126	1.47841e-29	3	Myeloid
PPDPF	1.05738e-33	-0.283823	0.798	0.872	1.60457e-29	3	Myeloid
SNX3	1.59411e-33	-0.302684	0.771	0.826	2.41906e-29	3	Myeloid
TIMP1	1.71222e-33	0.661341	0.927	0.876	2.59829e-29	3	Myeloid
IFIT3	1.89217e-33	0.457921	0.335	0.217	2.87137e-29	3	Myeloid
NME4	2.442e-33	-0.257993	0.254	0.382	3.70573e-29	3	Myeloid
ATP5G2	2.695e-33	-0.254047	0.919	0.947	4.08966e-29	3	Myeloid
MXD1	3.01088e-33	0.286649	0.79	0.675	4.569e-29	3	Myeloid
PDE4B	3.30568e-33	0.291777	0.807	0.689	5.01637e-29	3	Myeloid
SERPINF1	5.48438e-33	-0.409704	0.17	0.287	8.32255e-29	3	Myeloid
MMP19	7.08292e-33	0.433421	0.542	0.404	1.07483e-28	3	Myeloid
STMN1	8.05984e-33	-0.524857	0.226	0.345	1.22308e-28	3	Myeloid
SPIB	2.07755e-32	-0.374476	0.039	0.129	3.15268e-28	3	Myeloid
HNRNPA1	3.41518e-32	-0.275765	0.913	0.929	5.18254e-28	3	Myeloid
CFLAR	3.49229e-32	0.25829	0.885	0.799	5.29955e-28	3	Myeloid
ACOT7	4.25244e-32	-0.418504	0.11	0.217	6.45307e-28	3	Myeloid
MS4A6A	5.36425e-32	0.306375	0.751	0.627	8.14025e-28	3	Myeloid
TSPAN13	5.49615e-32	-0.538507	0.037	0.125	8.34041e-28	3	Myeloid
ALOX5AP	7.32886e-32	-0.508375	0.562	0.654	1.11215e-27	3	Myeloid
BACE2	8.11772e-32	-0.480845	0.023	0.104	1.23186e-27	3	Myeloid
S100A12	1.12441e-31	0.516715	0.272	0.165	1.70629e-27	3	Myeloid
ITGAX	1.20413e-31	0.268539	0.683	0.557	1.82726e-27	3	Myeloid
PEBP1	1.54647e-31	-0.316125	0.541	0.64	2.34677e-27	3	Myeloid
PLPP1	1.57324e-31	-0.371111	0.07	0.167	2.38738e-27	3	Myeloid
ODF3B	2.71562e-31	0.266134	0.918	0.851	4.12095e-27	3	Myeloid
SYNGR2	2.78975e-31	-0.420218	0.778	0.834	4.23344e-27	3	Myeloid
OTUD1	3.19463e-31	0.353707	0.45	0.332	4.84784e-27	3	Myeloid
RPS4Y1	5.22817e-31	-0.400042	0.544	0.647	7.93375e-27	3	Myeloid
GPR157	5.77687e-31	-0.345354	0.134	0.245	8.76641e-27	3	Myeloid
KLF6	7.55928e-31	0.273398	0.952	0.913	1.14712e-26	3	Myeloid
VWA5A	8.43906e-31	-0.702471	0.072	0.167	1.28063e-26	3	Myeloid
CDK2AP2	8.91731e-31	-0.303984	0.446	0.555	1.3532e-26	3	Myeloid
MIR155HG	1.17092e-30	0.350653	0.614	0.495	1.77687e-26	3	Myeloid
LGALS3	1.50488e-30	0.325037	0.929	0.858	2.28365e-26	3	Myeloid
TNFSF13B	1.78491e-30	0.258741	0.676	0.558	2.70859e-26	3	Myeloid
BLVRB	2.27605e-30	0.289608	0.656	0.546	3.45391e-26	3	Myeloid
MAST4	5.14088e-30	-0.300072	0.035	0.117	7.80128e-26	3	Myeloid
IRAK2	5.85079e-30	0.256289	0.559	0.431	8.87858e-26	3	Myeloid
IFI6	8.76443e-30	0.406953	0.742	0.65	1.33e-25	3	Myeloid
MT2A	1.6307e-29	0.438328	0.795	0.699	2.47459e-25	3	Myeloid
DUSP2	1.87612e-29	0.324239	0.861	0.784	2.84701e-25	3	Myeloid
FBXO34	2.99351e-29	-0.257983	0.161	0.272	4.54265e-25	3	Myeloid
NSMCE1	3.17607e-29	-0.874587	0.277	0.384	4.81968e-25	3	Myeloid
IFIT2	5.67554e-29	0.515927	0.31	0.205	8.61263e-25	3	Myeloid
EIF4B	6.07103e-29	-0.288835	0.54	0.633	9.21278e-25	3	Myeloid
VSIG4	9.15174e-29	0.318679	0.377	0.26	1.38878e-24	3	Myeloid
ITM2C	1.04828e-28	-0.56848	0.174	0.28	1.59076e-24	3	Myeloid
PRDM1	1.31106e-28	0.381757	0.483	0.372	1.98953e-24	3	Myeloid
ACSL1	1.53887e-28	0.37554	0.554	0.441	2.33524e-24	3	Myeloid
EHD1	2.74518e-28	0.376565	0.601	0.488	4.1658e-24	3	Myeloid
SDS	2.7458e-28	0.430908	0.468	0.349	4.16674e-24	3	Myeloid
MS4A4A	2.85805e-28	0.299925	0.549	0.433	4.3371e-24	3	Myeloid
OGFRL1	4.61754e-28	0.27664	0.496	0.387	7.00712e-24	3	Myeloid
ITM2B	8.10224e-28	0.257514	0.952	0.951	1.22951e-23	3	Myeloid
EIF4A3	8.54086e-28	0.386815	0.775	0.706	1.29608e-23	3	Myeloid
CXCL1	8.86283e-28	0.850475	0.323	0.221	1.34493e-23	3	Myeloid
PARK7	1.08785e-27	-0.251059	0.753	0.802	1.65082e-23	3	Myeloid
PPP1R14A	3.32138e-27	-0.353593	0.053	0.138	5.04019e-23	3	Myeloid
TRAF4	3.5679e-27	-0.300807	0.143	0.246	5.41429e-23	3	Myeloid
PLP2	5.32918e-27	-0.295929	0.564	0.667	8.08704e-23	3	Myeloid
ADM	5.90495e-27	0.288072	0.451	0.333	8.96077e-23	3	Myeloid
DEFB1	6.15708e-27	0.266664	0.1	0.044	9.34336e-23	3	Myeloid
LDHB	7.73134e-27	-0.330565	0.513	0.612	1.17323e-22	3	Myeloid
GPX4	9.37574e-27	-0.264028	0.949	0.956	1.42277e-22	3	Myeloid
IRG1	1.00448e-26	0.278542	0.129	0.063	1.52429e-22	3	Myeloid
SEPT2	1.33437e-26	-0.299062	0.558	0.65	2.02491e-22	3	Myeloid
EGR1	2.89739e-26	0.286313	0.561	0.436	4.39678e-22	3	Myeloid
ZFP36L1	2.93586e-26	0.311034	0.884	0.83	4.45516e-22	3	Myeloid
GSTP1	5.36306e-26	-0.358681	0.878	0.905	8.13844e-22	3	Myeloid
PLA2G7	6.05852e-26	0.277522	0.516	0.39	9.1938e-22	3	Myeloid
MNDA	9.64474e-26	0.254204	0.567	0.456	1.46359e-21	3	Myeloid
TUBA1A	1.0926e-25	-0.701619	0.613	0.684	1.65802e-21	3	Myeloid
LILRA5	1.97023e-25	0.281623	0.494	0.38	2.98982e-21	3	Myeloid
EIF3L	2.20075e-25	-0.277356	0.641	0.703	3.33964e-21	3	Myeloid
ATP6V0A2	2.24137e-25	-0.25839	0.098	0.187	3.40127e-21	3	Myeloid
AP000769.1	2.29649e-25	-0.292658	0.175	0.28	3.48493e-21	3	Myeloid
PTMS	4.58808e-25	-0.301556	0.489	0.583	6.96242e-21	3	Myeloid
CALCRL	1.18652e-24	-0.264386	0.064	0.147	1.80054e-20	3	Myeloid
CST7	1.49539e-24	-0.639833	0.248	0.348	2.26926e-20	3	Myeloid
HMGN3	1.59394e-24	-0.284092	0.473	0.566	2.41881e-20	3	Myeloid
GABARAPL2	1.68309e-24	-0.28082	0.68	0.734	2.55409e-20	3	Myeloid
SPCS1	1.69781e-24	-0.300399	0.641	0.724	2.57642e-20	3	Myeloid
BTK	2.21234e-24	-0.301409	0.289	0.39	3.35722e-20	3	Myeloid
RELB	2.39831e-24	-0.332322	0.651	0.707	3.63944e-20	3	Myeloid
MARCO	3.37685e-24	0.309893	0.219	0.134	5.12437e-20	3	Myeloid
RHOF	5.18964e-24	-0.261576	0.289	0.39	7.87528e-20	3	Myeloid
ETV6	5.60496e-24	-0.294121	0.494	0.576	8.50552e-20	3	Myeloid
LMNA	6.38277e-24	-0.633402	0.589	0.676	9.68585e-20	3	Myeloid
C12orf75	7.28445e-24	-0.347953	0.049	0.124	1.10541e-19	3	Myeloid
PNP	8.86101e-24	0.308966	0.621	0.52	1.34466e-19	3	Myeloid
ZFP36	1.15713e-23	0.276975	0.965	0.944	1.75594e-19	3	Myeloid
IL2RG	1.32427e-23	-0.285414	0.505	0.597	2.00958e-19	3	Myeloid
C15orf48	1.89971e-23	0.292074	0.864	0.746	2.88282e-19	3	Myeloid
FCER1A	3.52112e-23	-0.311679	0.046	0.12	5.3433e-19	3	Myeloid
GSN	4.84654e-23	-0.380764	0.691	0.754	7.35462e-19	3	Myeloid
THAP2	5.29021e-23	0.3168	0.578	0.481	8.02789e-19	3	Myeloid
GLTSCR2	5.93907e-23	-0.253509	0.61	0.684	9.01255e-19	3	Myeloid
INHBA	9.7379e-23	0.611797	0.359	0.262	1.47773e-18	3	Myeloid
LTB	1.92487e-22	-0.86668	0.106	0.191	2.92099e-18	3	Myeloid
OSM	2.12725e-22	0.350846	0.5	0.392	3.2281e-18	3	Myeloid
DUSP10	2.55145e-22	-0.366056	0.251	0.347	3.87182e-18	3	Myeloid
IDS	3.01177e-22	-0.408011	0.496	0.579	4.57036e-18	3	Myeloid
LEO1	3.52264e-22	-0.422151	0.107	0.189	5.34561e-18	3	Myeloid
GALC	4.65249e-22	-0.52864	0.196	0.285	7.06015e-18	3	Myeloid
SOCS1	5.69531e-22	-0.655275	0.312	0.401	8.64264e-18	3	Myeloid
TMSB4X	6.15282e-22	-0.270253	0.999	0.999	9.33691e-18	3	Myeloid
SYTL3	1.06591e-21	-0.379508	0.2	0.291	1.61752e-17	3	Myeloid
LINC00152	1.16313e-21	0.334387	0.578	0.487	1.76505e-17	3	Myeloid
SMYD3	1.20663e-21	-0.270908	0.069	0.143	1.83107e-17	3	Myeloid
GRSF1	1.23896e-21	-0.349758	0.355	0.443	1.88012e-17	3	Myeloid
RAB11FIP1	1.97479e-21	-0.447474	0.267	0.358	2.99675e-17	3	Myeloid
STK4	2.0058e-21	-0.298627	0.508	0.587	3.0438e-17	3	Myeloid
RETN	6.87391e-21	0.272065	0.241	0.156	1.04312e-16	3	Myeloid
LAT	7.08103e-21	-0.43161	0.101	0.179	1.07455e-16	3	Myeloid
DAPP1	7.34133e-21	-0.302183	0.18	0.269	1.11405e-16	3	Myeloid
P2RX1	1.13385e-20	-0.267062	0.073	0.147	1.72062e-16	3	Myeloid
VAMP5	1.42495e-20	0.299486	0.536	0.445	2.16236e-16	3	Myeloid
CRIP1	1.69602e-20	-0.381273	0.7	0.762	2.57371e-16	3	Myeloid
CNRIP1	2.01172e-20	-0.336007	0.074	0.146	3.05279e-16	3	Myeloid
FAM26F	2.83403e-20	0.343368	0.641	0.56	4.30064e-16	3	Myeloid
PMAIP1	3.91094e-20	0.254668	0.546	0.446	5.93485e-16	3	Myeloid
GPCPD1	5.02429e-20	0.255527	0.666	0.576	7.62435e-16	3	Myeloid
BRD2	5.09033e-20	-0.254876	0.684	0.746	7.72458e-16	3	Myeloid
PAPSS2	5.38184e-20	0.2517	0.492	0.388	8.16694e-16	3	Myeloid
CCR7	6.74577e-20	-0.767049	0.148	0.234	1.02367e-15	3	Myeloid
EIF4E	9.37009e-20	0.332819	0.595	0.515	1.42191e-15	3	Myeloid
IL23A	1.28092e-19	0.533745	0.182	0.113	1.9438e-15	3	Myeloid
TNFSF15	1.30659e-19	0.324945	0.166	0.099	1.98275e-15	3	Myeloid
MALAT1	1.57264e-19	-0.412906	0.992	0.985	2.38649e-15	3	Myeloid
ACTG1	1.79599e-19	-0.292162	0.984	0.98	2.72541e-15	3	Myeloid
IRF4	2.54693e-19	-0.552319	0.152	0.234	3.86496e-15	3	Myeloid
C9orf16	4.55103e-19	-0.250515	0.599	0.679	6.90619e-15	3	Myeloid
CCDC85B	5.45784e-19	-0.264935	0.41	0.494	8.28228e-15	3	Myeloid
SLAMF7	6.64626e-19	0.277877	0.417	0.328	1.00857e-14	3	Myeloid
G3BP2	2.31951e-18	-0.283057	0.39	0.47	3.51985e-14	3	Myeloid
PIM2	4.13562e-18	-0.270804	0.199	0.283	6.27581e-14	3	Myeloid
RASSF5	4.95307e-18	-0.322086	0.502	0.57	7.51628e-14	3	Myeloid
SERPINB2	1.7261e-17	0.49086	0.111	0.06	2.61936e-13	3	Myeloid
ARHGDIB	3.92192e-17	-0.267664	0.87	0.877	5.95151e-13	3	Myeloid
SRSF7	4.79435e-17	-0.311648	0.644	0.704	7.27542e-13	3	Myeloid
CCL22	6.89996e-17	-1.27265	0.048	0.106	1.04707e-12	3	Myeloid
LGMN	1.19565e-16	0.544737	0.678	0.64	1.8144e-12	3	Myeloid
CD37	1.53374e-16	-0.267565	0.745	0.794	2.32745e-12	3	Myeloid
PKIB	1.63234e-16	-0.278732	0.155	0.231	2.47707e-12	3	Myeloid
ISG15	2.87325e-16	0.564805	0.734	0.692	4.36016e-12	3	Myeloid
CTSC	2.95262e-16	0.326128	0.793	0.757	4.4806e-12	3	Myeloid
CD9	4.75016e-16	-0.395456	0.479	0.55	7.20837e-12	3	Myeloid
LAMP3	5.75714e-16	-0.545157	0.128	0.198	8.73646e-12	3	Myeloid
CCL2	8.25412e-16	0.48824	0.317	0.235	1.25256e-11	3	Myeloid
CKLF	1.18779e-15	-0.28093	0.542	0.59	1.80248e-11	3	Myeloid
C1QA	4.21988e-15	0.376048	0.518	0.435	6.40366e-11	3	Myeloid
CNN2	5.21584e-15	-0.259601	0.624	0.661	7.91503e-11	3	Myeloid
C1QC	5.42619e-15	0.377656	0.522	0.439	8.23424e-11	3	Myeloid
PELI1	5.67658e-15	0.276933	0.516	0.436	8.61421e-11	3	Myeloid
CXCL10	1.1445e-14	0.458304	0.218	0.151	1.73679e-10	3	Myeloid
CSF1	1.46829e-14	-0.561432	0.114	0.178	2.22812e-10	3	Myeloid
MARCKSL1	1.9885e-14	-0.476741	0.537	0.587	3.01755e-10	3	Myeloid
PTGS1	3.57972e-14	-0.370315	0.342	0.4	5.43222e-10	3	Myeloid
C3	3.74607e-14	0.291912	0.23	0.165	5.68466e-10	3	Myeloid
BIRC3	4.28357e-14	-0.612868	0.484	0.546	6.50032e-10	3	Myeloid
RAC2	6.52997e-14	-0.476536	0.69	0.711	9.90923e-10	3	Myeloid
LDLRAD4	6.81449e-14	-0.655095	0.319	0.389	1.0341e-09	3	Myeloid
ALOX5	1.38387e-13	-0.293359	0.549	0.591	2.10003e-09	3	Myeloid
SOX4	1.50745e-13	-0.468521	0.186	0.256	2.28755e-09	3	Myeloid
EZR	1.62754e-13	-0.437501	0.63	0.68	2.46979e-09	3	Myeloid
TBC1D4	1.71595e-13	-0.278309	0.083	0.139	2.60395e-09	3	Myeloid
RHBDD2	1.90471e-13	-0.297671	0.414	0.477	2.89039e-09	3	Myeloid
C12orf45	5.04672e-13	-0.321399	0.253	0.323	7.65839e-09	3	Myeloid
LSP1	5.23881e-13	-0.417435	0.75	0.735	7.9499e-09	3	Myeloid
MARCH3	5.86479e-13	-0.286055	0.135	0.195	8.89981e-09	3	Myeloid
C1QB	6.43413e-13	0.423339	0.489	0.419	9.76379e-09	3	Myeloid
FSCN1	2.34433e-12	-0.914228	0.201	0.267	3.55752e-08	3	Myeloid
AHNAK	3.80675e-12	-0.254017	0.599	0.657	5.77675e-08	3	Myeloid
YPEL5	5.17467e-12	-0.257463	0.581	0.631	7.85257e-08	3	Myeloid
CYTIP	7.00818e-12	-0.308217	0.489	0.542	1.06349e-07	3	Myeloid
HLA-DQB1	2.76161e-11	-0.309103	0.87	0.842	4.19074e-07	3	Myeloid
PTX3	3.45775e-11	0.255064	0.127	0.083	5.24713e-07	3	Myeloid
ALDH2	5.92773e-11	-0.300914	0.615	0.642	8.99533e-07	3	Myeloid
PLAU	7.1022e-11	0.320909	0.525	0.459	1.07776e-06	3	Myeloid
CCDC50	9.85955e-11	-0.257782	0.283	0.346	1.49619e-06	3	Myeloid
IGKC	1.05217e-10	-0.371695	0.108	0.161	1.59667e-06	3	Myeloid
ANXA6	1.45323e-10	-0.289924	0.415	0.474	2.20528e-06	3	Myeloid
HLA-DRB5	2.29671e-10	-0.440278	0.911	0.876	3.48526e-06	3	Myeloid
FAM110A	2.57674e-10	-0.25371	0.308	0.37	3.9102e-06	3	Myeloid
HLA-DQA1	2.78467e-10	-0.272969	0.786	0.819	4.22574e-06	3	Myeloid
CCL8	3.53486e-10	0.396694	0.102	0.064	5.36414e-06	3	Myeloid
HIF1A-AS2	6.18091e-10	0.302043	0.203	0.152	9.37953e-06	3	Myeloid
BHLHE40	1.02899e-09	-0.272775	0.769	0.79	1.5615e-05	3	Myeloid
H2AFZ	1.12496e-09	-0.251511	0.79	0.815	1.70713e-05	3	Myeloid
CXCL9	1.18595e-09	0.490927	0.172	0.125	1.79969e-05	3	Myeloid
TSPYL2	3.43732e-09	-0.256729	0.288	0.348	5.21614e-05	3	Myeloid
ID2	3.58177e-09	-0.288323	0.726	0.753	5.43534e-05	3	Myeloid
FLT1	3.78565e-09	0.302313	0.245	0.198	5.74472e-05	3	Myeloid
SKIL	5.31716e-09	-0.261686	0.622	0.661	8.06878e-05	3	Myeloid
CD69	5.48406e-09	-0.828222	0.289	0.337	8.32205e-05	3	Myeloid
MYADM	6.70507e-09	-0.28776	0.611	0.646	0.000101749	3	Myeloid
CXCL5	7.01057e-09	0.387618	0.115	0.077	0.000106385	3	Myeloid
HES4	1.10508e-08	0.344534	0.443	0.388	0.000167696	3	Myeloid
SLC2A3	1.29758e-08	0.267815	0.856	0.804	0.000196907	3	Myeloid
PHLDA2	1.64427e-08	0.252773	0.643	0.577	0.000249518	3	Myeloid
IL32	3.17854e-08	-0.292566	0.115	0.159	0.000482344	3	Myeloid
THBS1	3.63049e-08	0.303669	0.305	0.247	0.000550927	3	Myeloid
EIF1B	4.95227e-08	0.308292	0.656	0.613	0.000751506	3	Myeloid
CREM	5.32168e-08	-0.294281	0.807	0.802	0.000807564	3	Myeloid
EBI3	7.45885e-08	-0.374395	0.177	0.223	0.00113188	3	Myeloid
CD52	3.86166e-07	-0.336811	0.49	0.528	0.00586006	3	Myeloid
NR3C1	3.88668e-07	-0.366944	0.466	0.517	0.00589803	3	Myeloid
TXN	4.33608e-07	-0.687518	0.874	0.893	0.00658	3	Myeloid
TNFSF14	4.5607e-07	0.294294	0.186	0.144	0.00692086	3	Myeloid
IER2	6.88462e-07	0.285311	0.757	0.746	0.0104474	3	Myeloid
CD1C	1.02334e-06	-0.261371	0.092	0.129	0.0155292	3	Myeloid
RGS2	1.13643e-06	-0.272458	0.702	0.74	0.0172453	3	Myeloid
CCL5	1.30874e-06	0.30742	0.19	0.152	0.0198602	3	Myeloid
APOC4-APOC2	1.8938e-06	-0.409245	0.125	0.165	0.0287384	3	Myeloid
CCL3	6.38082e-236	1.35357	0.876	0.556	9.68289e-232	4	Myeloid
IER3	2.66266e-213	0.979144	0.966	0.824	4.04059e-209	4	Myeloid
CCL3L3	1.49879e-181	1.19057	0.785	0.481	2.27442e-177	4	Myeloid
CCL4	2.76183e-180	1.33631	0.815	0.54	4.19107e-176	4	Myeloid
IL1B	9.77339e-167	1.04356	0.891	0.643	1.48311e-162	4	Myeloid
SOD2	1.03233e-163	0.800802	0.977	0.84	1.56656e-159	4	Myeloid
CXCL8	3.40392e-148	0.848989	0.893	0.658	5.16545e-144	4	Myeloid
CTSL	2.77574e-140	0.809737	0.892	0.642	4.21218e-136	4	Myeloid
CXCL2	5.45654e-138	1.03272	0.836	0.588	8.2803e-134	4	Myeloid
PLAUR	3.71061e-126	0.681705	0.975	0.893	5.63086e-122	4	Myeloid
CCL4L2	1.68013e-118	1.15516	0.742	0.509	2.5496e-114	4	Myeloid
S100A9	4.05153e-116	0.919079	0.832	0.596	6.14819e-112	4	Myeloid
BCL2A1	3.78671e-113	0.657723	0.969	0.874	5.74633e-109	4	Myeloid
CD14	1.096e-111	0.609656	0.883	0.626	1.66318e-107	4	Myeloid
TNF	2.86819e-108	1.03913	0.633	0.398	4.35248e-104	4	Myeloid
LINC00936	4.11593e-106	0.68462	0.627	0.381	6.24592e-102	4	Myeloid
PLEK	1.80105e-105	0.636195	0.934	0.788	2.73309e-101	4	Myeloid
CTSS	1.41624e-104	0.51751	0.939	0.831	2.14914e-100	4	Myeloid
CTSZ	4.22696e-104	0.782079	0.862	0.746	6.41442e-100	4	Myeloid
EFHD2	1.84688e-101	0.530062	0.776	0.625	2.80263e-97	4	Myeloid
PTGS2	3.85552e-100	0.992676	0.74	0.538	5.85075e-96	4	Myeloid
RPL14	4.77787e-98	-0.511063	0.983	0.987	7.25042e-94	4	Myeloid
CCRL2	2.87886e-92	0.577127	0.687	0.477	4.36867e-88	4	Myeloid
SERPINA1	9.89683e-92	0.499934	0.918	0.709	1.50184e-87	4	Myeloid
SAT1	1.23405e-89	0.46612	0.999	0.994	1.87268e-85	4	Myeloid
EEF1A1	1.2483e-89	-0.562516	0.999	1	1.8943e-85	4	Myeloid
IL10	1.35428e-88	0.763366	0.41	0.207	2.05512e-84	4	Myeloid
C5AR1	3.7447e-88	0.528352	0.783	0.546	5.68258e-84	4	Myeloid
S100A8	8.3889e-87	0.879373	0.676	0.45	1.27302e-82	4	Myeloid
MARCKS	9.16318e-84	0.504894	0.799	0.604	1.39051e-79	4	Myeloid
NINJ1	4.66478e-82	0.470284	0.959	0.885	7.07881e-78	4	Myeloid
AQP9	2.72827e-81	0.621047	0.546	0.327	4.14015e-77	4	Myeloid
NAMPT	5.42722e-81	0.469347	0.962	0.88	8.2358e-77	4	Myeloid
RPS3A	7.7037e-81	-0.489298	0.987	0.99	1.16904e-76	4	Myeloid
CXCL3	8.83115e-79	0.795591	0.704	0.502	1.34013e-74	4	Myeloid
PCBP1	9.37317e-79	-0.453192	0.837	0.894	1.42238e-74	4	Myeloid
PNRC1	2.10797e-78	0.469104	0.973	0.916	3.19884e-74	4	Myeloid
SECTM1	6.88243e-78	0.299874	0.318	0.152	1.04441e-73	4	Myeloid
NFKBIA	7.16631e-78	0.43034	0.981	0.951	1.08749e-73	4	Myeloid
RPL7A	2.30979e-77	-0.429398	0.991	0.993	3.5051e-73	4	Myeloid
RPL5	4.91997e-76	-0.569408	0.937	0.958	7.46606e-72	4	Myeloid
IL6	6.06171e-76	1.08325	0.4	0.218	9.19864e-72	4	Myeloid
HBEGF	3.34206e-75	0.504764	0.736	0.511	5.07157e-71	4	Myeloid
RBKS	1.38452e-74	0.598439	0.674	0.481	2.10101e-70	4	Myeloid
ETS2	1.44995e-74	0.461612	0.865	0.698	2.2003e-70	4	Myeloid
FCER1G	3.46821e-73	0.373349	0.986	0.94	5.263e-69	4	Myeloid
RPL10	1.67016e-72	-0.401021	0.999	0.999	2.53446e-68	4	Myeloid
RPS27A	1.02122e-70	-0.41632	0.992	0.996	1.5497e-66	4	Myeloid
LCP2	1.07313e-70	0.457634	0.908	0.765	1.62847e-66	4	Myeloid
SLC11A1	6.50964e-70	0.42989	0.735	0.512	9.87838e-66	4	Myeloid
MAFB	7.45354e-69	0.513725	0.718	0.517	1.13108e-64	4	Myeloid
RPS7	1.98001e-68	-0.37753	0.992	0.994	3.00467e-64	4	Myeloid
LILRB2	3.45608e-68	0.457885	0.748	0.557	5.2446e-64	4	Myeloid
CD93	4.63087e-68	0.40336	0.578	0.376	7.02735e-64	4	Myeloid
APLP2	3.0463e-66	0.408404	0.841	0.684	4.62276e-62	4	Myeloid
ANXA5	2.69966e-65	0.346543	0.974	0.893	4.09674e-61	4	Myeloid
RPS23	6.29947e-65	-0.408603	0.992	0.995	9.55944e-61	4	Myeloid
RPS3	1.65955e-64	-0.38084	0.995	0.995	2.51836e-60	4	Myeloid
NLRP3	1.81822e-64	0.761973	0.595	0.409	2.75914e-60	4	Myeloid
MIR3945HG	3.97945e-64	0.592127	0.332	0.172	6.03881e-60	4	Myeloid
RPS4X	7.66585e-64	-0.456549	0.991	0.99	1.16329e-59	4	Myeloid
RPL11	1.93433e-63	-0.366871	0.998	0.997	2.93535e-59	4	Myeloid
WTAP	3.38566e-63	0.463266	0.795	0.659	5.13774e-59	4	Myeloid
TREM1	4.23237e-63	0.537008	0.655	0.472	6.42261e-59	4	Myeloid
RPL32	8.46984e-63	-0.348572	0.994	0.996	1.2853e-58	4	Myeloid
FCGR2A	8.58838e-63	0.305247	0.908	0.722	1.30329e-58	4	Myeloid
ABCA1	1.50585e-62	0.384634	0.816	0.655	2.28513e-58	4	Myeloid
RPL6	8.49022e-62	-0.397314	0.985	0.986	1.28839e-57	4	Myeloid
PLIN2	2.71566e-61	0.745209	0.803	0.673	4.12102e-57	4	Myeloid
CEBPB	6.89043e-60	0.366178	0.819	0.633	1.04562e-55	4	Myeloid
UPP1	2.88001e-59	0.486212	0.84	0.685	4.37042e-55	4	Myeloid
TNFAIP3	3.52127e-59	0.386011	0.927	0.839	5.34352e-55	4	Myeloid
HMGN1	5.62448e-59	-0.418315	0.651	0.766	8.53515e-55	4	Myeloid
GBP2	7.53028e-59	0.378271	0.602	0.427	1.14272e-54	4	Myeloid
IL1RN	1.4019e-58	0.642435	0.765	0.582	2.12738e-54	4	Myeloid
PDXK	1.32526e-57	0.345399	0.632	0.461	2.01108e-53	4	Myeloid
RPS15	2.68843e-57	-0.259781	0.996	0.997	4.0797e-53	4	Myeloid
CFD	3.66375e-57	0.421569	0.619	0.431	5.55975e-53	4	Myeloid
RPS5	4.8867e-57	-0.385259	0.965	0.973	7.41557e-53	4	Myeloid
YBX3	2.05463e-56	0.475581	0.68	0.524	3.11791e-52	4	Myeloid
BASP1	3.18741e-56	0.598309	0.677	0.532	4.83689e-52	4	Myeloid
IFITM3	3.41842e-56	0.494207	0.939	0.87	5.18745e-52	4	Myeloid
G0S2	5.4982e-56	0.58041	0.791	0.629	8.34353e-52	4	Myeloid
GPR84	6.00585e-56	0.405947	0.528	0.349	9.11387e-52	4	Myeloid
TAGAP	1.59158e-55	0.462321	0.619	0.458	2.41523e-51	4	Myeloid
CD163	2.73268e-55	0.422329	0.555	0.369	4.14685e-51	4	Myeloid
CCNI	6.11543e-55	-0.377381	0.906	0.929	9.28017e-51	4	Myeloid
VCAN	9.14302e-55	0.642444	0.489	0.316	1.38745e-50	4	Myeloid
TNIP3	1.23577e-54	0.543548	0.323	0.174	1.87528e-50	4	Myeloid
NACA	1.96879e-54	-0.317946	0.979	0.988	2.98764e-50	4	Myeloid
TYROBP	2.82254e-54	0.264878	0.998	0.988	4.2832e-50	4	Myeloid
ABL2	4.70129e-54	0.384471	0.669	0.499	7.1342e-50	4	Myeloid
LUCAT1	6.14793e-54	0.416689	0.424	0.264	9.32948e-50	4	Myeloid
CCL20	6.68989e-54	0.880448	0.477	0.311	1.01519e-49	4	Myeloid
F3	7.61726e-54	0.530389	0.178	0.073	1.15592e-49	4	Myeloid
SLC25A37	1.88942e-53	0.553042	0.578	0.412	2.86719e-49	4	Myeloid
ICAM1	2.58441e-53	0.371912	0.914	0.842	3.92184e-49	4	Myeloid
NFKBIZ	3.14291e-53	0.366715	0.918	0.847	4.76937e-49	4	Myeloid
FCN1	5.19723e-53	0.644455	0.412	0.249	7.8868e-49	4	Myeloid
TNFAIP2	1.09011e-52	0.399825	0.718	0.554	1.65425e-48	4	Myeloid
AC058791.1	1.31296e-52	0.434189	0.44	0.28	1.99242e-48	4	Myeloid
RAB20	1.59663e-52	0.332471	0.724	0.551	2.42289e-48	4	Myeloid
RPL3	1.93082e-52	-0.375557	0.981	0.983	2.93002e-48	4	Myeloid
RPL18	3.69608e-52	-0.294336	0.996	0.994	5.6088e-48	4	Myeloid
EREG	5.64881e-52	0.705357	0.622	0.441	8.57208e-48	4	Myeloid
CD68	6.63314e-52	0.327029	0.958	0.852	1.00658e-47	4	Myeloid
GCH1	2.07751e-51	0.319661	0.505	0.333	3.15262e-47	4	Myeloid
TLR2	5.44219e-51	0.281953	0.496	0.323	8.25853e-47	4	Myeloid
PTPRE	7.35164e-51	0.335467	0.781	0.624	1.11561e-46	4	Myeloid
RPS25	8.95164e-51	-0.281749	0.988	0.993	1.35841e-46	4	Myeloid
CD44	1.00442e-50	0.396402	0.961	0.896	1.5242e-46	4	Myeloid
UBE2S	1.15799e-50	0.35315	0.417	0.265	1.75725e-46	4	Myeloid
GNB2L1	4.04672e-50	-0.322353	0.983	0.989	6.14089e-46	4	Myeloid
RPSA	4.55692e-50	-0.399872	0.922	0.948	6.91513e-46	4	Myeloid
RP11-670E13.6	8.21228e-50	0.366008	0.381	0.228	1.24621e-45	4	Myeloid
RPL8	8.36148e-50	-0.305654	0.997	0.996	1.26885e-45	4	Myeloid
SRP14	1.17523e-49	-0.308465	0.929	0.95	1.78341e-45	4	Myeloid
MS4A7	1.54297e-49	0.369529	0.842	0.69	2.34145e-45	4	Myeloid
RPL18A	2.32408e-49	-0.329033	0.992	0.992	3.52679e-45	4	Myeloid
SOCS3	2.45835e-49	0.378192	0.871	0.742	3.73055e-45	4	Myeloid
HINT1	2.72856e-49	-0.483575	0.782	0.813	4.14059e-45	4	Myeloid
RPL24	3.25889e-49	-0.298343	0.981	0.989	4.94537e-45	4	Myeloid
SUMO2	4.09054e-49	-0.310271	0.888	0.925	6.2074e-45	4	Myeloid
RPS15A	4.39258e-49	-0.310229	0.995	0.996	6.66574e-45	4	Myeloid
EEF1B2	6.62526e-49	-0.391076	0.906	0.938	1.00538e-44	4	Myeloid
RPS8	8.83167e-49	-0.351736	0.994	0.996	1.34021e-44	4	Myeloid
HLA-A	1.31328e-48	0.285072	0.996	0.995	1.99291e-44	4	Myeloid
RPL12	1.40583e-48	-0.292753	0.991	0.996	2.13335e-44	4	Myeloid
C1orf186	2.64952e-48	-0.45512	0.012	0.126	4.02065e-44	4	Myeloid
AIF1	6.51747e-48	0.322533	0.939	0.803	9.89026e-44	4	Myeloid
RPLP0	9.69547e-48	-0.384304	0.973	0.983	1.47129e-43	4	Myeloid
FCGR3A	1.13047e-47	0.338102	0.606	0.42	1.71549e-43	4	Myeloid
MAFF	1.13689e-47	0.395976	0.724	0.588	1.72522e-43	4	Myeloid
FNIP2	1.47143e-47	0.372134	0.63	0.483	2.2329e-43	4	Myeloid
RPL4	2.55873e-47	-0.357636	0.912	0.936	3.88287e-43	4	Myeloid
RPL29	3.61985e-47	-0.292257	0.99	0.994	5.49312e-43	4	Myeloid
CTSB	3.70445e-47	0.305301	0.98	0.928	5.6215e-43	4	Myeloid
CHMP4B	5.54707e-47	0.326168	0.736	0.618	8.41768e-43	4	Myeloid
CIRBP	5.75021e-47	-0.383092	0.706	0.799	8.72594e-43	4	Myeloid
OASL	8.04398e-47	0.523737	0.42	0.271	1.22067e-42	4	Myeloid
CPA3	9.57162e-47	-2.5	0.01	0.12	1.45249e-42	4	Myeloid
RPL15	3.31655e-46	-0.261518	0.992	0.994	5.03287e-42	4	Myeloid
PSAP	5.47249e-46	0.284603	0.981	0.953	8.3045e-42	4	Myeloid
RPS6	8.12723e-46	-0.342321	0.984	0.987	1.23331e-41	4	Myeloid
IL1A	9.08493e-46	0.45938	0.387	0.238	1.37864e-41	4	Myeloid
NUMB	1.54392e-45	0.403746	0.626	0.478	2.3429e-41	4	Myeloid
EDF1	1.5695e-45	-0.26821	0.849	0.898	2.38172e-41	4	Myeloid
SLC18A2	1.70385e-45	-0.798233	0.01	0.117	2.58559e-41	4	Myeloid
RPS24	2.42743e-45	-0.26158	0.992	0.996	3.68362e-41	4	Myeloid
EEF1G	3.5326e-45	-0.37065	0.881	0.906	5.36071e-41	4	Myeloid
SLC7A7	4.30235e-45	0.275168	0.66	0.489	6.52882e-41	4	Myeloid
TNFRSF1B	4.35122e-45	0.350087	0.865	0.716	6.60298e-41	4	Myeloid
RPL36AL	5.39188e-45	-0.320514	0.926	0.952	8.18218e-41	4	Myeloid
GNAI2	5.40326e-45	0.270453	0.878	0.793	8.19944e-41	4	Myeloid
RPL19	6.01933e-45	-0.263603	0.998	0.997	9.13434e-41	4	Myeloid
MGAT1	7.1067e-45	0.28304	0.884	0.769	1.07844e-40	4	Myeloid
CD300E	8.2081e-45	0.487965	0.464	0.309	1.24558e-40	4	Myeloid
CEBPD	1.06739e-44	0.548959	0.619	0.475	1.61977e-40	4	Myeloid
MS4A2	1.2581e-44	-0.987252	0.008	0.112	1.90916e-40	4	Myeloid
EEF2	1.72556e-44	-0.346565	0.904	0.934	2.61854e-40	4	Myeloid
TPSB2	2.01685e-44	-2.7523	0.016	0.125	3.06057e-40	4	Myeloid
SPINT2	3.95838e-44	-0.37035	0.564	0.692	6.00685e-40	4	Myeloid
TNFAIP6	4.33843e-44	0.598508	0.384	0.237	6.58356e-40	4	Myeloid
OLR1	5.24362e-44	0.419942	0.66	0.483	7.9572e-40	4	Myeloid
TPSD1	5.88086e-44	-1.87904	0.011	0.115	8.92421e-40	4	Myeloid
KIT	7.69146e-44	-0.786821	0.01	0.113	1.16718e-39	4	Myeloid
RPL30	1.48381e-43	-0.296772	0.997	0.997	2.25169e-39	4	Myeloid
RPS14	1.56714e-43	-0.257933	0.992	0.996	2.37814e-39	4	Myeloid
TPSAB1	1.78125e-43	-3.02467	0.017	0.124	2.70304e-39	4	Myeloid
RPS10	1.78673e-43	-0.271667	0.991	0.991	2.71136e-39	4	Myeloid
CTSA	2.14046e-43	0.349971	0.744	0.62	3.24814e-39	4	Myeloid
SEMA7A	4.8908e-43	-0.441189	0.1	0.233	7.42178e-39	4	Myeloid
RPL22	5.38102e-43	-0.284725	0.967	0.978	8.1657e-39	4	Myeloid
RPL26	7.45644e-43	-0.278639	0.992	0.995	1.13152e-38	4	Myeloid
AC090498.1	7.52475e-43	-0.251477	0.999	0.999	1.14188e-38	4	Myeloid
FPR1	2.39485e-42	0.402441	0.651	0.498	3.63418e-38	4	Myeloid
GATA2	2.60149e-42	-1.59064	0.017	0.122	3.94776e-38	4	Myeloid
HDC	3.0045e-42	-0.857473	0.009	0.108	4.55933e-38	4	Myeloid
VEGFA	3.11036e-42	0.397518	0.697	0.546	4.71997e-38	4	Myeloid
RPS12	8.65522e-42	-0.309241	0.996	0.997	1.31343e-37	4	Myeloid
IL1RL1	1.46931e-41	-0.721568	0.01	0.109	2.22968e-37	4	Myeloid
RPL34	1.67571e-41	-0.312321	0.992	0.997	2.5429e-37	4	Myeloid
HPSE	2.20405e-41	0.281096	0.365	0.223	3.34464e-37	4	Myeloid
GK	2.62678e-41	0.415546	0.845	0.718	3.98613e-37	4	Myeloid
DUSP1	3.53843e-41	0.323476	0.966	0.909	5.36957e-37	4	Myeloid
GSTO1	5.32997e-41	0.2864	0.89	0.791	8.08824e-37	4	Myeloid
ASAH1	9.03903e-41	0.311053	0.849	0.758	1.37167e-36	4	Myeloid
ATP13A3	1.71587e-40	0.282143	0.682	0.524	2.60383e-36	4	Myeloid
LRP1	4.71226e-40	0.253909	0.543	0.381	7.15085e-36	4	Myeloid
SPHK1	9.60293e-40	0.268664	0.656	0.498	1.45725e-35	4	Myeloid
RNF19B	1.41745e-39	0.338381	0.516	0.371	2.15098e-35	4	Myeloid
CSF3R	2.48721e-39	0.319415	0.509	0.368	3.77435e-35	4	Myeloid
HPGD	3.358e-39	-0.97605	0.017	0.115	5.09576e-35	4	Myeloid
PTMA	5.59358e-39	-0.289488	0.996	0.997	8.48826e-35	4	Myeloid
APOBEC3A	6.73129e-39	0.823758	0.261	0.146	1.02147e-34	4	Myeloid
IGSF6	1.6327e-38	0.318534	0.735	0.592	2.47762e-34	4	Myeloid
SEMA6B	1.72837e-38	0.297332	0.439	0.297	2.62281e-34	4	Myeloid
ERN1	3.20594e-38	0.256176	0.521	0.382	4.86501e-34	4	Myeloid
DUSP6	4.77151e-38	0.311384	0.54	0.384	7.24077e-34	4	Myeloid
SARAF	6.0956e-38	-0.367687	0.851	0.889	9.25008e-34	4	Myeloid
PABPC1	7.16773e-38	-0.31327	0.972	0.979	1.0877e-33	4	Myeloid
NEAT1	1.03251e-37	0.292034	0.983	0.97	1.56683e-33	4	Myeloid
FCGRT	1.0376e-37	0.324297	0.831	0.74	1.57456e-33	4	Myeloid
GBP1	1.0392e-37	0.303455	0.546	0.396	1.57698e-33	4	Myeloid
TIMP1	1.33711e-37	0.708513	0.933	0.876	2.02907e-33	4	Myeloid
ATP2B1	1.34699e-37	0.381876	0.733	0.605	2.04406e-33	4	Myeloid
FGL2	1.68373e-37	0.4114	0.679	0.567	2.55506e-33	4	Myeloid
TAGLN2	2.86061e-37	-0.37936	0.912	0.932	4.34098e-33	4	Myeloid
HPGDS	3.07495e-37	-0.866822	0.051	0.158	4.66624e-33	4	Myeloid
RPL35A	3.42163e-37	-0.284405	0.996	0.993	5.19233e-33	4	Myeloid
DMXL2	5.41928e-37	0.259713	0.571	0.415	8.22375e-33	4	Myeloid
LTC4S	7.5182e-37	-0.960892	0.11	0.231	1.14089e-32	4	Myeloid
DNAAF1	8.09208e-37	0.351618	0.234	0.126	1.22797e-32	4	Myeloid
SEC61B	1.1062e-36	-0.481086	0.891	0.911	1.67866e-32	4	Myeloid
DBI	1.47962e-36	-0.301768	0.844	0.898	2.24532e-32	4	Myeloid
FOXP1	1.98598e-36	-0.471184	0.31	0.443	3.01373e-32	4	Myeloid
RPL10A	2.42848e-36	-0.306319	0.938	0.955	3.68522e-32	4	Myeloid
DDX60L	2.51499e-36	0.296882	0.404	0.27	3.81649e-32	4	Myeloid
CD48	3.91431e-36	0.319552	0.76	0.638	5.93997e-32	4	Myeloid
SYNGR2	7.06468e-36	-0.474613	0.771	0.834	1.07207e-31	4	Myeloid
PFKFB3	8.22337e-36	0.344076	0.769	0.642	1.2479e-31	4	Myeloid
PDE4B	8.25737e-36	0.313309	0.813	0.689	1.25306e-31	4	Myeloid
NCF2	8.28021e-36	0.259531	0.743	0.584	1.25652e-31	4	Myeloid
MMP19	9.65153e-36	0.470408	0.553	0.404	1.46462e-31	4	Myeloid
NME4	1.23714e-35	-0.281767	0.245	0.382	1.87737e-31	4	Myeloid
TAF10	1.49818e-35	0.290228	0.42	0.308	2.27349e-31	4	Myeloid
SERPINF1	1.50256e-35	-0.444394	0.161	0.287	2.28013e-31	4	Myeloid
TSEN54	1.82217e-35	-0.385685	0.109	0.227	2.76514e-31	4	Myeloid
CLU	1.84719e-35	-1.62339	0.035	0.133	2.80312e-31	4	Myeloid
PEBP1	1.89515e-35	-0.3481	0.53	0.64	2.87589e-31	4	Myeloid
FCGR1A	1.91487e-35	0.274358	0.485	0.34	2.90582e-31	4	Myeloid
CASP1	3.23578e-35	0.263949	0.707	0.574	4.9103e-31	4	Myeloid
S100A12	3.7582e-35	0.565755	0.282	0.165	5.70306e-31	4	Myeloid
SRGN	4.03027e-35	0.262275	0.999	0.995	6.11594e-31	4	Myeloid
MXD1	4.48656e-35	0.29975	0.797	0.675	6.80836e-31	4	Myeloid
RPL7	5.50903e-35	-0.272425	0.928	0.946	8.35996e-31	4	Myeloid
ATP5G2	6.63078e-35	-0.269013	0.918	0.947	1.00622e-30	4	Myeloid
NME2	9.87284e-35	-0.268158	0.889	0.926	1.4982e-30	4	Myeloid
PLPP1	1.10601e-34	-0.392163	0.061	0.167	1.67837e-30	4	Myeloid
ITGAX	1.49115e-34	0.288355	0.694	0.557	2.26282e-30	4	Myeloid
HNRNPA1	1.80835e-34	-0.299642	0.914	0.929	2.74417e-30	4	Myeloid
DRAM1	2.14865e-34	0.291253	0.604	0.472	3.26057e-30	4	Myeloid
ACOT7	4.38132e-34	-0.431845	0.102	0.217	6.64865e-30	4	Myeloid
ALOX5AP	5.77607e-34	-0.547407	0.555	0.654	8.76518e-30	4	Myeloid
STMN1	5.81904e-34	-0.559327	0.219	0.345	8.8304e-30	4	Myeloid
SNX3	5.87298e-34	-0.314438	0.769	0.826	8.91224e-30	4	Myeloid
CCR1	5.96118e-34	0.272848	0.376	0.25	9.04609e-30	4	Myeloid
PPDPF	7.36635e-34	-0.296938	0.794	0.872	1.11784e-29	4	Myeloid
RPL23A	1.41297e-33	-0.254355	0.977	0.981	2.14418e-29	4	Myeloid
C19orf43	2.36613e-33	-0.267413	0.71	0.793	3.59061e-29	4	Myeloid
TSPAN13	3.81092e-33	-0.571117	0.032	0.125	5.78307e-29	4	Myeloid
IFIT3	4.64112e-33	0.467091	0.338	0.217	7.0429e-29	4	Myeloid
IRAK2	5.30107e-33	0.277599	0.568	0.431	8.04438e-29	4	Myeloid
SPIB	5.46652e-33	-0.388693	0.034	0.129	8.29544e-29	4	Myeloid
OTUD1	7.11227e-33	0.372901	0.457	0.332	1.07929e-28	4	Myeloid
LGALS3	1.55338e-32	0.341693	0.932	0.858	2.35725e-28	4	Myeloid
KLF6	1.69119e-32	0.289676	0.953	0.913	2.56638e-28	4	Myeloid
RPS18	7.1347e-32	-0.259866	0.988	0.992	1.08269e-27	4	Myeloid
LYZ	1.3229e-31	0.285475	0.928	0.771	2.00751e-27	4	Myeloid
TNFSF13B	1.33949e-31	0.274727	0.681	0.558	2.03267e-27	4	Myeloid
ODF3B	1.59472e-31	0.275544	0.921	0.851	2.41999e-27	4	Myeloid
GPR157	1.9352e-31	-0.360042	0.13	0.245	2.93666e-27	4	Myeloid
VWA5A	1.95392e-31	-0.714981	0.067	0.167	2.96507e-27	4	Myeloid
SNRPD2	2.21913e-31	-0.25652	0.773	0.832	3.36753e-27	4	Myeloid
CDK2AP2	2.3407e-31	-0.314557	0.44	0.555	3.55201e-27	4	Myeloid
ITM2C	3.20376e-31	-0.607506	0.164	0.28	4.8617e-27	4	Myeloid
CFLAR	3.25016e-31	0.265558	0.885	0.799	4.93212e-27	4	Myeloid
RPS4Y1	4.29072e-31	-0.421871	0.541	0.647	6.51117e-27	4	Myeloid
SERPING1	4.73297e-31	0.345924	0.483	0.357	7.18228e-27	4	Myeloid
ACSL1	6.30812e-31	0.404861	0.561	0.441	9.57257e-27	4	Myeloid
RPL17	6.58327e-31	-0.251746	0.98	0.982	9.99012e-27	4	Myeloid
MS4A6A	6.93532e-31	0.303292	0.755	0.627	1.05244e-26	4	Myeloid
PPP1R14A	1.04015e-30	-0.410173	0.044	0.138	1.57843e-26	4	Myeloid
CNBP	1.16765e-30	-0.25319	0.772	0.832	1.77192e-26	4	Myeloid
LDHB	1.20465e-30	-0.367373	0.503	0.612	1.82806e-26	4	Myeloid
DUSP2	1.32693e-30	0.340588	0.865	0.784	2.01361e-26	4	Myeloid
BACE2	1.76166e-30	-0.487298	0.022	0.104	2.67332e-26	4	Myeloid
NUTM2A-AS1	2.39883e-30	-0.253649	0.174	0.292	3.64023e-26	4	Myeloid
BLVRB	2.47602e-30	0.302616	0.656	0.546	3.75736e-26	4	Myeloid
PRDM1	4.02471e-30	0.404293	0.49	0.372	6.10749e-26	4	Myeloid
MIR155HG	5.78088e-30	0.348393	0.618	0.495	8.77249e-26	4	Myeloid
MT2A	9.09244e-30	0.478502	0.799	0.699	1.37978e-25	4	Myeloid
PARK7	9.80695e-30	-0.271927	0.747	0.802	1.48821e-25	4	Myeloid
EHD1	1.09922e-29	0.40716	0.605	0.488	1.66806e-25	4	Myeloid
CXCL1	1.71688e-29	0.876121	0.331	0.221	2.60537e-25	4	Myeloid
IFIT2	2.04953e-29	0.496467	0.315	0.205	3.11016e-25	4	Myeloid
CYBB	2.21462e-29	0.255948	0.77	0.627	3.36069e-25	4	Myeloid
MAST4	3.19798e-29	-0.309088	0.033	0.117	4.85293e-25	4	Myeloid
LSM2	3.39816e-29	-0.25495	0.328	0.451	5.15671e-25	4	Myeloid
SRRM2	3.62605e-29	0.253959	0.734	0.652	5.50254e-25	4	Myeloid
IFI6	3.81102e-29	0.41489	0.746	0.65	5.78323e-25	4	Myeloid
IRG1	5.58508e-29	0.293185	0.135	0.063	8.47536e-25	4	Myeloid
NSMCE1	9.19208e-29	-0.896948	0.273	0.384	1.3949e-24	4	Myeloid
FBXO34	2.20889e-28	-0.264761	0.159	0.272	3.352e-24	4	Myeloid
TRAF4	2.97356e-28	-0.328224	0.137	0.246	4.51237e-24	4	Myeloid
DEFB1	6.12141e-28	0.278545	0.103	0.044	9.28924e-24	4	Myeloid
ADM	6.21739e-28	0.309883	0.456	0.333	9.43489e-24	4	Myeloid
ATP6V0A2	8.73745e-28	-0.275379	0.089	0.187	1.32591e-23	4	Myeloid
SDS	9.23257e-28	0.42239	0.471	0.349	1.40104e-23	4	Myeloid
EIF4B	9.50039e-28	-0.298267	0.542	0.633	1.44168e-23	4	Myeloid
PTMS	9.78146e-28	-0.326145	0.477	0.583	1.48434e-23	4	Myeloid
PLA2G7	1.29873e-27	0.291641	0.526	0.39	1.97082e-23	4	Myeloid
SEPT2	2.20084e-27	-0.312076	0.551	0.65	3.33978e-23	4	Myeloid
MARCO	2.20387e-27	0.343306	0.228	0.134	3.34438e-23	4	Myeloid
VSIG4	2.53593e-27	0.303965	0.378	0.26	3.84827e-23	4	Myeloid
OGFRL1	2.75887e-27	0.283668	0.497	0.387	4.18659e-23	4	Myeloid
GSN	4.20974e-27	-0.435954	0.684	0.754	6.38828e-23	4	Myeloid
SPCS1	5.12712e-27	-0.322775	0.631	0.724	7.7804e-23	4	Myeloid
ZFP36L1	5.31937e-27	0.328913	0.884	0.83	8.07214e-23	4	Myeloid
EIF4A3	5.63488e-27	0.396854	0.775	0.706	8.55093e-23	4	Myeloid
ITM2B	7.29452e-27	0.261356	0.952	0.951	1.10694e-22	4	Myeloid
CST7	7.83982e-27	-0.721275	0.238	0.348	1.18969e-22	4	Myeloid
LTB	1.00999e-26	-0.926938	0.094	0.191	1.53266e-22	4	Myeloid
MS4A4A	1.0709e-26	0.288452	0.55	0.433	1.6251e-22	4	Myeloid
RILPL2	1.32522e-26	0.263621	0.784	0.695	2.01103e-22	4	Myeloid
PLP2	2.20988e-26	-0.305085	0.562	0.667	3.35349e-22	4	Myeloid
RHOF	3.00285e-26	-0.285332	0.278	0.39	4.55683e-22	4	Myeloid
FCER1A	3.09832e-26	-0.348878	0.038	0.12	4.7017e-22	4	Myeloid
PNP	3.14736e-26	0.338642	0.627	0.52	4.77612e-22	4	Myeloid
THAP2	3.96151e-26	0.350911	0.588	0.481	6.01159e-22	4	Myeloid
DDAH2	5.20561e-26	-0.260195	0.523	0.63	7.89952e-22	4	Myeloid
LILRA5	5.88767e-26	0.294699	0.499	0.38	8.93454e-22	4	Myeloid
LMNA	9.68317e-26	-0.678386	0.581	0.676	1.46942e-21	4	Myeloid
EGR1	9.90192e-26	0.279378	0.565	0.436	1.50262e-21	4	Myeloid
C12orf75	1.18238e-25	-0.390608	0.043	0.124	1.79426e-21	4	Myeloid
CALCRL	1.26208e-25	-0.273784	0.059	0.147	1.91521e-21	4	Myeloid
HMGN3	1.32026e-25	-0.296327	0.466	0.566	2.00349e-21	4	Myeloid
MNDA	1.34091e-25	0.264357	0.57	0.456	2.03483e-21	4	Myeloid
IL2RG	1.53607e-25	-0.305545	0.497	0.597	2.33099e-21	4	Myeloid
GABARAPL2	1.5689e-25	-0.298659	0.675	0.734	2.38081e-21	4	Myeloid
GPX4	1.87658e-25	-0.271684	0.95	0.956	2.84771e-21	4	Myeloid
EIF3L	2.01131e-25	-0.288777	0.638	0.703	3.05216e-21	4	Myeloid
BTK	3.23686e-25	-0.313824	0.281	0.39	4.91193e-21	4	Myeloid
TUBA1A	3.37462e-25	-0.726265	0.61	0.684	5.12099e-21	4	Myeloid
GSTP1	3.81953e-25	-0.370211	0.876	0.905	5.79614e-21	4	Myeloid
AP000769.1	7.02415e-25	-0.293944	0.171	0.28	1.06591e-20	4	Myeloid
STK4	7.96452e-25	-0.334108	0.496	0.587	1.20862e-20	4	Myeloid
RELB	1.02539e-24	-0.349408	0.646	0.707	1.55603e-20	4	Myeloid
TMSB4X	3.98053e-24	-0.293159	0.999	0.999	6.04046e-20	4	Myeloid
C15orf48	4.49111e-24	0.306295	0.871	0.746	6.81525e-20	4	Myeloid
LEO1	5.07371e-24	-0.431892	0.099	0.189	7.69935e-20	4	Myeloid
ZFP36	8.81921e-24	0.283702	0.967	0.944	1.33831e-19	4	Myeloid
KMO	9.3425e-24	0.267302	0.461	0.352	1.41772e-19	4	Myeloid
LINC00152	1.22229e-23	0.356088	0.585	0.487	1.85482e-19	4	Myeloid
ETV6	1.67626e-23	-0.307804	0.49	0.576	2.54373e-19	4	Myeloid
IDS	2.59791e-23	-0.424393	0.487	0.579	3.94233e-19	4	Myeloid
GRSF1	4.52983e-23	-0.381023	0.347	0.443	6.87402e-19	4	Myeloid
OSM	4.6945e-23	0.369468	0.505	0.392	7.12391e-19	4	Myeloid
RAB11FIP1	4.84499e-23	-0.485604	0.26	0.358	7.35227e-19	4	Myeloid
GLTSCR2	4.96966e-23	-0.261905	0.605	0.684	7.54145e-19	4	Myeloid
RETN	6.60359e-23	0.316572	0.248	0.156	1.00209e-18	4	Myeloid
CCDC85B	7.35626e-23	-0.287908	0.391	0.494	1.11631e-18	4	Myeloid
DAPP1	8.18949e-23	-0.329055	0.172	0.269	1.24276e-18	4	Myeloid
ABCC4	8.76529e-23	-0.252624	0.062	0.141	1.33013e-18	4	Myeloid
VAMP5	1.65015e-22	0.315106	0.545	0.445	2.5041e-18	4	Myeloid
DUSP10	1.72128e-22	-0.369133	0.245	0.347	2.61204e-18	4	Myeloid
GPCPD1	2.3091e-22	0.280231	0.674	0.576	3.50406e-18	4	Myeloid
GALC	3.04891e-22	-0.547108	0.192	0.285	4.62672e-18	4	Myeloid
FYB	4.36305e-22	0.257248	0.711	0.618	6.62093e-18	4	Myeloid
CRIP1	5.92266e-22	-0.424047	0.693	0.762	8.98764e-18	4	Myeloid
SOCS1	8.51744e-22	-0.660544	0.308	0.401	1.29252e-17	4	Myeloid
SMYD3	1.45907e-21	-0.27614	0.067	0.143	2.21413e-17	4	Myeloid
INHBA	1.70979e-21	0.635423	0.358	0.262	2.59461e-17	4	Myeloid
DSTN	1.80831e-21	-0.250057	0.383	0.485	2.74412e-17	4	Myeloid
CCR7	3.98603e-21	-0.869459	0.142	0.234	6.0488e-17	4	Myeloid
IRF4	4.6874e-21	-0.602049	0.145	0.234	7.11313e-17	4	Myeloid
EIF4E	1.12196e-20	0.350649	0.599	0.515	1.70258e-16	4	Myeloid
ACTG1	1.43774e-20	-0.312072	0.984	0.98	2.18177e-16	4	Myeloid
GDI2	1.45761e-20	-0.254398	0.718	0.76	2.21193e-16	4	Myeloid
LAT	1.55808e-20	-0.440528	0.099	0.179	2.36438e-16	4	Myeloid
IL23A	1.97723e-20	0.566232	0.186	0.113	3.00045e-16	4	Myeloid
C9orf16	2.07975e-20	-0.266069	0.592	0.679	3.15602e-16	4	Myeloid
G3BP2	2.08808e-20	-0.302017	0.381	0.47	3.16865e-16	4	Myeloid
RFTN1	2.60784e-20	-0.251123	0.331	0.43	3.9574e-16	4	Myeloid
MALAT1	2.6177e-20	-0.435878	0.993	0.985	3.97236e-16	4	Myeloid
SYTL3	2.78451e-20	-0.381685	0.2	0.291	4.2255e-16	4	Myeloid
CNRIP1	2.83978e-20	-0.345143	0.072	0.146	4.30937e-16	4	Myeloid
PAPSS2	3.08204e-20	0.258131	0.496	0.388	4.67699e-16	4	Myeloid
P2RX1	9.63897e-20	-0.275121	0.072	0.147	1.46271e-15	4	Myeloid
PKIB	1.78911e-19	-0.326024	0.145	0.231	2.71497e-15	4	Myeloid
BRD2	2.88583e-19	-0.257915	0.682	0.746	4.37925e-15	4	Myeloid
TNFSF15	5.06031e-19	0.30979	0.167	0.099	7.67902e-15	4	Myeloid
TNFRSF9	5.29715e-19	-0.254988	0.111	0.193	8.03842e-15	4	Myeloid
PMAIP1	6.25908e-19	0.250319	0.545	0.446	9.49815e-15	4	Myeloid
PIM2	8.86341e-19	-0.288207	0.194	0.283	1.34502e-14	4	Myeloid
SLAMF7	9.00947e-19	0.297463	0.419	0.328	1.36719e-14	4	Myeloid
SERPINB2	9.62856e-19	0.516249	0.115	0.06	1.46113e-14	4	Myeloid
SEPT6	9.6669e-19	-0.255112	0.461	0.542	1.46695e-14	4	Myeloid
FAM26F	1.97194e-18	0.347736	0.636	0.56	2.99242e-14	4	Myeloid
CH17-373J23.1	3.09621e-18	0.253555	0.171	0.104	4.69849e-14	4	Myeloid
CCL22	3.68024e-18	-1.39543	0.043	0.106	5.58476e-14	4	Myeloid
ARHGDIB	5.56395e-18	-0.284803	0.872	0.877	8.4433e-14	4	Myeloid
KDM6B	5.99576e-18	0.267015	0.834	0.758	9.09856e-14	4	Myeloid
FLNA	7.89164e-18	0.267171	0.801	0.735	1.19756e-13	4	Myeloid
SRSF7	8.46993e-18	-0.32528	0.637	0.704	1.28531e-13	4	Myeloid
RASSF5	1.09794e-17	-0.331109	0.5	0.57	1.66612e-13	4	Myeloid
LAMP3	1.32049e-17	-0.587922	0.122	0.198	2.00384e-13	4	Myeloid
CCL2	1.40121e-17	0.513122	0.325	0.235	2.12633e-13	4	Myeloid
CNN2	2.8543e-17	-0.293139	0.616	0.661	4.33139e-13	4	Myeloid
CD37	1.79791e-16	-0.277516	0.741	0.794	2.72834e-12	4	Myeloid
VMP1	2.88024e-16	0.250906	0.688	0.616	4.37077e-12	4	Myeloid
TBC1D4	3.68435e-16	-0.298027	0.074	0.139	5.591e-12	4	Myeloid
ISG15	4.92228e-16	0.576095	0.735	0.692	7.46955e-12	4	Myeloid
LGMN	8.84733e-16	0.541067	0.677	0.64	1.34258e-11	4	Myeloid
PELI1	1.00579e-15	0.294141	0.521	0.436	1.52628e-11	4	Myeloid
CSF1	1.45095e-15	-0.569174	0.109	0.178	2.20182e-11	4	Myeloid
PTGS1	1.5335e-15	-0.393487	0.334	0.4	2.32708e-11	4	Myeloid
CD9	1.77527e-15	-0.408851	0.476	0.55	2.69398e-11	4	Myeloid
CKLF	2.92278e-15	-0.291247	0.542	0.59	4.43532e-11	4	Myeloid
RAC2	3.23551e-15	-0.503289	0.685	0.711	4.90989e-11	4	Myeloid
RALGAPA1	4.6476e-15	-0.251797	0.174	0.252	7.05274e-11	4	Myeloid
ALOX5	9.54756e-15	-0.31462	0.544	0.591	1.44884e-10	4	Myeloid
C12orf45	9.83181e-15	-0.353867	0.245	0.323	1.49198e-10	4	Myeloid
FSCN1	1.04254e-14	-0.999312	0.191	0.267	1.58205e-10	4	Myeloid
C3	1.21318e-14	0.310411	0.233	0.165	1.841e-10	4	Myeloid
MARCH3	1.79149e-14	-0.303119	0.128	0.195	2.71859e-10	4	Myeloid
LSP1	3.15146e-14	-0.460286	0.748	0.735	4.78234e-10	4	Myeloid
LDLRAD4	3.23233e-14	-0.696927	0.316	0.389	4.90506e-10	4	Myeloid
MARCKSL1	5.68513e-14	-0.482459	0.535	0.587	8.62718e-10	4	Myeloid
CXCL10	6.5638e-14	0.438411	0.219	0.151	9.96057e-10	4	Myeloid
SOX4	1.0211e-13	-0.509619	0.182	0.256	1.54953e-09	4	Myeloid
BIRC3	1.25517e-13	-0.680038	0.484	0.546	1.90472e-09	4	Myeloid
CTSC	1.30065e-13	0.312823	0.787	0.757	1.97374e-09	4	Myeloid
C1QA	1.32339e-13	0.348208	0.519	0.435	2.00824e-09	4	Myeloid
EZR	1.66354e-13	-0.446022	0.628	0.68	2.52442e-09	4	Myeloid
RHBDD2	3.03215e-13	-0.301742	0.411	0.477	4.60129e-09	4	Myeloid
PHF20	3.12376e-13	-0.254491	0.379	0.453	4.7403e-09	4	Myeloid
C1QC	7.54111e-13	0.357096	0.519	0.439	1.14436e-08	4	Myeloid
HMGN2	7.56155e-13	-0.254283	0.805	0.846	1.14747e-08	4	Myeloid
PEA15	1.30344e-12	-0.251911	0.698	0.725	1.97797e-08	4	Myeloid
HLA-DQB1	1.68597e-12	-0.336401	0.867	0.842	2.55846e-08	4	Myeloid
YPEL5	4.15166e-12	-0.270462	0.577	0.631	6.30015e-08	4	Myeloid
AHNAK	4.78893e-12	-0.255078	0.597	0.657	7.26721e-08	4	Myeloid
CCDC50	5.43981e-12	-0.283393	0.275	0.346	8.25491e-08	4	Myeloid
HLA-DQA1	7.22615e-12	-0.307807	0.782	0.819	1.09657e-07	4	Myeloid
FAM110A	7.43769e-12	-0.279351	0.299	0.37	1.12867e-07	4	Myeloid
ALDH2	8.32383e-12	-0.323922	0.61	0.642	1.26314e-07	4	Myeloid
CYTIP	1.24827e-11	-0.324921	0.488	0.542	1.89424e-07	4	Myeloid
MT1G	1.81186e-11	0.281005	0.213	0.151	2.7495e-07	4	Myeloid
IGKC	1.8441e-11	-0.370633	0.104	0.161	2.79843e-07	4	Myeloid
AKAP13	2.57358e-11	-0.253454	0.776	0.807	3.90541e-07	4	Myeloid
PTX3	3.14857e-11	0.278966	0.129	0.083	4.77795e-07	4	Myeloid
C1QB	3.40963e-11	0.39416	0.488	0.419	5.17412e-07	4	Myeloid
ACTB	5.52828e-11	-0.263329	0.999	1	8.38917e-07	4	Myeloid
ANXA6	9.22897e-11	-0.312762	0.411	0.474	1.4005e-06	4	Myeloid
NUB1	9.94114e-11	-0.270922	0.33	0.387	1.50857e-06	4	Myeloid
H2AFZ	2.07093e-10	-0.270537	0.784	0.815	3.14264e-06	4	Myeloid
FLT1	2.50566e-10	0.326572	0.251	0.198	3.80234e-06	4	Myeloid
BHLHE40	6.05622e-10	-0.288707	0.767	0.79	9.19031e-06	4	Myeloid
HLA-DRB5	6.40571e-10	-0.447117	0.911	0.876	9.72067e-06	4	Myeloid
TSPYL2	7.86068e-10	-0.26758	0.281	0.348	1.19286e-05	4	Myeloid
HES4	1.20999e-09	0.374833	0.448	0.388	1.83616e-05	4	Myeloid
ID2	1.37098e-09	-0.316271	0.723	0.753	2.08046e-05	4	Myeloid
CCL8	1.44646e-09	0.416963	0.102	0.064	2.19501e-05	4	Myeloid
CD69	1.46187e-09	-0.862099	0.284	0.337	2.21838e-05	4	Myeloid
MYADM	1.6647e-09	-0.30339	0.605	0.646	2.52618e-05	4	Myeloid
HIF1A-AS2	1.91399e-09	0.30439	0.203	0.152	2.90448e-05	4	Myeloid
THBS1	2.05656e-09	0.360844	0.312	0.247	3.12083e-05	4	Myeloid
IL32	2.57721e-09	-0.318284	0.11	0.159	3.91092e-05	4	Myeloid
PLAU	2.68847e-09	0.314276	0.523	0.459	4.07976e-05	4	Myeloid
SLC2A3	3.88278e-09	0.275159	0.858	0.804	5.89211e-05	4	Myeloid
EBI3	7.04216e-09	-0.439403	0.171	0.223	0.000106865	4	Myeloid
CD1C	7.24651e-09	-0.29554	0.084	0.129	0.000109966	4	Myeloid
MT1E	7.59268e-09	0.260221	0.277	0.217	0.000115219	4	Myeloid
CXCL9	9.1803e-09	0.452112	0.17	0.125	0.000139311	4	Myeloid
SKIL	1.08177e-08	-0.265234	0.62	0.661	0.000164158	4	Myeloid
PHLDA2	1.23628e-08	0.254292	0.644	0.577	0.000187606	4	Myeloid
CXCL5	2.35203e-08	0.378211	0.115	0.077	0.00035692	4	Myeloid
RAB9A	4.79362e-08	-0.259546	0.408	0.455	0.000727431	4	Myeloid
TNFSF14	7.5229e-08	0.319735	0.19	0.144	0.0011416	4	Myeloid
POLB	1.24891e-07	-0.263416	0.151	0.199	0.00189523	4	Myeloid
NR3C1	1.3976e-07	-0.376808	0.46	0.517	0.00212086	4	Myeloid
PPA1	1.79501e-07	-0.534693	0.575	0.583	0.00272393	4	Myeloid
APOC4-APOC2	2.53558e-07	-0.439319	0.119	0.165	0.00384774	4	Myeloid
CREM	2.72685e-07	-0.29538	0.805	0.802	0.00413799	4	Myeloid
EIF1B	3.20649e-07	0.3165	0.651	0.613	0.00486584	4	Myeloid
TXN	5.09455e-07	-0.745675	0.874	0.893	0.00773098	4	Myeloid
IER2	1.49093e-06	0.286817	0.756	0.746	0.0226249	4	Myeloid
RGS2	1.8719e-06	-0.280601	0.701	0.74	0.0284061	4	Myeloid
CD55	2.69373e-06	0.370339	0.676	0.639	0.0408773	4	Myeloid
CCL3	1.5336e-233	1.36958	0.881	0.556	2.32724e-229	5	Myeloid
IER3	1.72816e-211	0.9917	0.969	0.824	2.62248e-207	5	Myeloid
CCL3L3	2.69554e-182	1.20363	0.794	0.481	4.09048e-178	5	Myeloid
CCL4	4.1832e-177	1.34456	0.819	0.54	6.348e-173	5	Myeloid
IL1B	2.47578e-169	1.07058	0.899	0.643	3.757e-165	5	Myeloid
SOD2	5.58457e-168	0.829214	0.981	0.84	8.47459e-164	5	Myeloid
CXCL8	3.625e-147	0.859774	0.898	0.658	5.50093e-143	5	Myeloid
CTSL	1.44582e-141	0.823058	0.899	0.642	2.19403e-137	5	Myeloid
CXCL2	6.51753e-141	1.05798	0.844	0.588	9.89035e-137	5	Myeloid
PLAUR	1.23287e-127	0.702589	0.976	0.893	1.87088e-123	5	Myeloid
S100A9	3.45914e-120	0.952504	0.842	0.596	5.24924e-116	5	Myeloid
CCL4L2	2.63941e-116	1.15289	0.744	0.509	4.00531e-112	5	Myeloid
BCL2A1	1.27316e-112	0.668169	0.969	0.874	1.93203e-108	5	Myeloid
CD14	1.95233e-111	0.618641	0.89	0.626	2.96266e-107	5	Myeloid
LINC00936	9.96068e-109	0.696745	0.636	0.381	1.51153e-104	5	Myeloid
TNF	9.16741e-108	1.05372	0.636	0.398	1.39115e-103	5	Myeloid
EFHD2	5.23581e-105	0.548094	0.782	0.625	7.94535e-101	5	Myeloid
CTSS	1.90096e-104	0.525318	0.942	0.831	2.88471e-100	5	Myeloid
PLEK	1.8918e-103	0.640292	0.937	0.788	2.8708e-99	5	Myeloid
CTSZ	2.0436e-103	0.797662	0.863	0.746	3.10116e-99	5	Myeloid
PTGS2	1.49547e-101	1.02804	0.744	0.538	2.26937e-97	5	Myeloid
CCRL2	3.8244e-95	0.584789	0.697	0.477	5.80352e-91	5	Myeloid
RPL14	1.9203e-94	-0.51514	0.982	0.987	2.91406e-90	5	Myeloid
SERPINA1	4.11139e-94	0.515037	0.924	0.709	6.23904e-90	5	Myeloid
SAT1	2.37526e-91	0.476613	0.999	0.994	3.60446e-87	5	Myeloid
IL10	2.6223e-91	0.768293	0.417	0.207	3.97934e-87	5	Myeloid
S100A8	3.58135e-91	0.916417	0.687	0.45	5.4347e-87	5	Myeloid
C5AR1	2.59438e-87	0.528654	0.789	0.546	3.93698e-83	5	Myeloid
EEF1A1	4.88952e-87	-0.569407	0.999	1	7.41985e-83	5	Myeloid
AQP9	2.49393e-85	0.641103	0.557	0.327	3.78454e-81	5	Myeloid
NAMPT	3.35722e-83	0.489847	0.963	0.88	5.09458e-79	5	Myeloid
NINJ1	5.18373e-83	0.485671	0.96	0.885	7.86631e-79	5	Myeloid
CXCL3	6.84604e-83	0.826972	0.714	0.502	1.03889e-78	5	Myeloid
MARCKS	1.4091e-82	0.516448	0.8	0.604	2.13831e-78	5	Myeloid
PNRC1	3.84026e-80	0.484701	0.975	0.916	5.8276e-76	5	Myeloid
NFKBIA	6.93799e-79	0.440354	0.982	0.951	1.05284e-74	5	Myeloid
ETS2	1.15704e-78	0.484652	0.871	0.698	1.7558e-74	5	Myeloid
HBEGF	9.22848e-78	0.520717	0.744	0.511	1.40042e-73	5	Myeloid
RBKS	4.35185e-77	0.618098	0.681	0.481	6.60393e-73	5	Myeloid
PCBP1	2.32542e-76	-0.458084	0.835	0.894	3.52882e-72	5	Myeloid
RPS3A	3.31183e-76	-0.488089	0.987	0.99	5.0257e-72	5	Myeloid
SECTM1	8.82231e-76	0.305665	0.318	0.152	1.33879e-71	5	Myeloid
RPL5	4.71872e-75	-0.584598	0.937	0.958	7.16066e-71	5	Myeloid
SLC11A1	2.09285e-74	0.4564	0.747	0.512	3.1759e-70	5	Myeloid
RPL7A	3.70863e-74	-0.430732	0.992	0.993	5.62784e-70	5	Myeloid
FCER1G	1.05631e-73	0.383499	0.989	0.94	1.60296e-69	5	Myeloid
IL6	1.91857e-73	1.10324	0.4	0.218	2.91143e-69	5	Myeloid
LCP2	5.97828e-71	0.462125	0.912	0.765	9.07203e-67	5	Myeloid
ANXA5	1.39112e-70	0.368647	0.975	0.893	2.11103e-66	5	Myeloid
APLP2	1.30709e-69	0.426192	0.848	0.684	1.98351e-65	5	Myeloid
MAFB	5.3015e-69	0.530772	0.723	0.517	8.04503e-65	5	Myeloid
RPL10	8.9117e-69	-0.402646	0.999	0.999	1.35235e-64	5	Myeloid
CD93	3.94e-68	0.411946	0.583	0.376	5.97894e-64	5	Myeloid
LILRB2	1.32903e-67	0.470953	0.749	0.557	2.0168e-63	5	Myeloid
RPS27A	1.36437e-67	-0.41874	0.993	0.996	2.07044e-63	5	Myeloid
WTAP	1.23985e-66	0.487999	0.801	0.659	1.88148e-62	5	Myeloid
NLRP3	4.09425e-66	0.784045	0.599	0.409	6.21302e-62	5	Myeloid
RPS7	5.09445e-66	-0.381474	0.993	0.994	7.73083e-62	5	Myeloid
TREM1	1.38326e-65	0.561068	0.661	0.472	2.0991e-61	5	Myeloid
MIR3945HG	5.94169e-65	0.600927	0.336	0.172	9.01651e-61	5	Myeloid
ABCA1	3.53961e-64	0.398351	0.821	0.655	5.37136e-60	5	Myeloid
UPP1	1.39617e-63	0.507689	0.846	0.685	2.11869e-59	5	Myeloid
RPS23	4.91958e-62	-0.411331	0.994	0.995	7.46546e-58	5	Myeloid
VCAN	7.69957e-62	0.690959	0.504	0.316	1.16841e-57	5	Myeloid
PLIN2	1.61815e-61	0.7674	0.804	0.673	2.45554e-57	5	Myeloid
RPS3	1.72985e-61	-0.381663	0.995	0.995	2.62505e-57	5	Myeloid
RPS4X	2.05151e-61	-0.462862	0.99	0.99	3.11317e-57	5	Myeloid
CEBPB	5.30677e-61	0.375514	0.825	0.633	8.05303e-57	5	Myeloid
IL1RN	5.42395e-61	0.664614	0.772	0.582	8.23084e-57	5	Myeloid
RPL11	7.56135e-61	-0.367335	0.998	0.997	1.14743e-56	5	Myeloid
GPR84	3.57545e-60	0.423623	0.54	0.349	5.42574e-56	5	Myeloid
FCGR2A	4.77411e-60	0.2928	0.912	0.722	7.24471e-56	5	Myeloid
RPL32	5.68972e-60	-0.348641	0.993	0.996	8.63414e-56	5	Myeloid
HMGN1	6.59051e-60	-0.432209	0.648	0.766	1.00011e-55	5	Myeloid
G0S2	1.64349e-59	0.606113	0.799	0.629	2.49399e-55	5	Myeloid
BASP1	1.7552e-59	0.62745	0.684	0.532	2.66352e-55	5	Myeloid
RPL6	2.42725e-59	-0.400281	0.985	0.986	3.68336e-55	5	Myeloid
YBX3	2.72958e-59	0.498686	0.686	0.524	4.14214e-55	5	Myeloid
GBP2	6.21633e-59	0.384187	0.606	0.427	9.43328e-55	5	Myeloid
TNFAIP3	6.32344e-59	0.390765	0.929	0.839	9.59582e-55	5	Myeloid
TNIP3	8.58191e-59	0.567364	0.332	0.174	1.3023e-54	5	Myeloid
CFD	1.67565e-58	0.432638	0.626	0.431	2.5428e-54	5	Myeloid
LUCAT1	1.95216e-58	0.442904	0.435	0.264	2.96241e-54	5	Myeloid
FCN1	5.97302e-58	0.673858	0.424	0.249	9.06405e-54	5	Myeloid
CCL20	7.04747e-58	0.911141	0.488	0.311	1.06945e-53	5	Myeloid
PDXK	1.56965e-57	0.352602	0.635	0.461	2.38195e-53	5	Myeloid
EREG	3.97694e-57	0.747236	0.633	0.441	6.035e-53	5	Myeloid
SLC25A37	1.3721e-56	0.581031	0.585	0.412	2.08217e-52	5	Myeloid
CD163	3.34183e-56	0.423437	0.56	0.369	5.07122e-52	5	Myeloid
ABL2	9.6709e-56	0.400787	0.673	0.499	1.46756e-51	5	Myeloid
RPS5	1.70787e-55	-0.390782	0.964	0.973	2.59169e-51	5	Myeloid
TYROBP	9.51432e-55	0.272091	0.998	0.988	1.4438e-50	5	Myeloid
IFITM3	2.15918e-54	0.491973	0.941	0.87	3.27656e-50	5	Myeloid
F3	3.67528e-54	0.537021	0.181	0.073	5.57723e-50	5	Myeloid
RPS15	5.27367e-54	-0.257154	0.995	0.997	8.0028e-50	5	Myeloid
AC058791.1	6.39473e-54	0.44311	0.446	0.28	9.70401e-50	5	Myeloid
CCNI	7.04673e-54	-0.382841	0.907	0.929	1.06934e-49	5	Myeloid
GCH1	8.43848e-54	0.337607	0.512	0.333	1.28054e-49	5	Myeloid
PTPRE	1.02431e-53	0.353008	0.788	0.624	1.55439e-49	5	Myeloid
CD44	2.57358e-53	0.416323	0.964	0.896	3.90541e-49	5	Myeloid
TNFAIP2	7.20428e-53	0.411065	0.722	0.554	1.09325e-48	5	Myeloid
NACA	1.92217e-52	-0.319062	0.98	0.988	2.9169e-48	5	Myeloid
RAB20	2.65646e-52	0.333789	0.728	0.551	4.03117e-48	5	Myeloid
ICAM1	6.41436e-51	0.372998	0.914	0.842	9.73379e-47	5	Myeloid
UBE2S	7.22063e-51	0.357111	0.42	0.265	1.09573e-46	5	Myeloid
HINT1	1.01859e-50	-0.503081	0.781	0.813	1.5457e-46	5	Myeloid
RP11-670E13.6	1.04248e-50	0.37521	0.386	0.228	1.58196e-46	5	Myeloid
TAGAP	1.37287e-50	0.442682	0.617	0.458	2.08333e-46	5	Myeloid
NFKBIZ	1.73667e-50	0.361969	0.919	0.847	2.6354e-46	5	Myeloid
TLR2	1.94868e-50	0.289712	0.498	0.323	2.95712e-46	5	Myeloid
RPL18	2.0332e-50	-0.296314	0.995	0.994	3.08539e-46	5	Myeloid
RPL3	3.04546e-50	-0.378388	0.981	0.983	4.62149e-46	5	Myeloid
SRP14	9.19392e-50	-0.315919	0.927	0.95	1.39518e-45	5	Myeloid
CD68	1.01051e-49	0.321615	0.96	0.852	1.53345e-45	5	Myeloid
CD300E	1.02144e-49	0.514071	0.477	0.309	1.55003e-45	5	Myeloid
RPSA	1.36432e-49	-0.410223	0.921	0.948	2.07036e-45	5	Myeloid
MS4A7	3.68211e-49	0.379397	0.844	0.69	5.5876e-45	5	Myeloid
SUMO2	7.40665e-49	-0.318926	0.886	0.925	1.12396e-44	5	Myeloid
CHMP4B	1.00961e-48	0.339354	0.74	0.618	1.53208e-44	5	Myeloid
C1orf186	2.02726e-48	-0.468903	0.009	0.126	3.07637e-44	5	Myeloid
GNB2L1	2.90517e-48	-0.324117	0.984	0.989	4.40859e-44	5	Myeloid
CIRBP	3.24349e-48	-0.396983	0.702	0.799	4.92199e-44	5	Myeloid
SOCS3	3.52888e-48	0.382955	0.873	0.742	5.35507e-44	5	Myeloid
HLA-A	3.55058e-48	0.285804	0.997	0.995	5.388e-44	5	Myeloid
NUMB	1.421e-47	0.418289	0.632	0.478	2.15636e-43	5	Myeloid
RPS25	1.67744e-47	-0.27925	0.989	0.993	2.54551e-43	5	Myeloid
IL1A	1.78845e-47	0.482081	0.393	0.238	2.71397e-43	5	Myeloid
EEF1B2	1.92344e-47	-0.393856	0.905	0.938	2.91882e-43	5	Myeloid
TNFRSF1B	3.44905e-47	0.365019	0.87	0.716	5.23393e-43	5	Myeloid
CTSB	3.60057e-47	0.310701	0.981	0.928	5.46387e-43	5	Myeloid
RPS15A	3.67422e-47	-0.31254	0.996	0.996	5.57563e-43	5	Myeloid
AIF1	5.56186e-47	0.324655	0.943	0.803	8.44013e-43	5	Myeloid
GNAI2	6.08694e-47	0.283147	0.881	0.793	9.23694e-43	5	Myeloid
OLR1	9.98091e-47	0.44452	0.669	0.483	1.5146e-42	5	Myeloid
MAFF	1.05767e-46	0.406296	0.722	0.588	1.60501e-42	5	Myeloid
RPL24	1.52969e-46	-0.295607	0.982	0.989	2.32131e-42	5	Myeloid
FCGR3A	2.59583e-46	0.338186	0.607	0.42	3.93917e-42	5	Myeloid
PSAP	3.69807e-46	0.286219	0.983	0.953	5.61182e-42	5	Myeloid
RPL8	4.02399e-46	-0.301439	0.998	0.996	6.10641e-42	5	Myeloid
OASL	4.27734e-46	0.529702	0.421	0.271	6.49086e-42	5	Myeloid
RPL18A	4.47776e-46	-0.326799	0.992	0.992	6.795e-42	5	Myeloid
RPL4	4.7482e-46	-0.362856	0.912	0.936	7.2054e-42	5	Myeloid
CPA3	5.35183e-46	-2.60594	0.008	0.12	8.1214e-42	5	Myeloid
FNIP2	5.59655e-46	0.376885	0.63	0.483	8.49276e-42	5	Myeloid
TNFAIP6	7.71769e-46	0.619496	0.391	0.237	1.17116e-41	5	Myeloid
RPS8	9.6186e-46	-0.349769	0.994	0.996	1.45962e-41	5	Myeloid
RPL12	1.62621e-45	-0.291147	0.992	0.996	2.46777e-41	5	Myeloid
SLC18A2	3.43687e-45	-0.809856	0.008	0.117	5.21546e-41	5	Myeloid
SPINT2	5.14212e-45	-0.381526	0.557	0.692	7.80317e-41	5	Myeloid
RPLP0	5.50376e-45	-0.384416	0.973	0.983	8.35195e-41	5	Myeloid
EEF1G	1.2713e-44	-0.378883	0.881	0.906	1.9292e-40	5	Myeloid
CEBPD	1.9447e-44	0.558415	0.622	0.475	2.95109e-40	5	Myeloid
MGAT1	2.40537e-44	0.291026	0.883	0.769	3.65015e-40	5	Myeloid
RPL36AL	2.87902e-44	-0.323115	0.925	0.952	4.36892e-40	5	Myeloid
FPR1	3.84846e-44	0.417624	0.658	0.498	5.84003e-40	5	Myeloid
EDF1	4.35141e-44	-0.269275	0.848	0.898	6.60327e-40	5	Myeloid
TPSB2	5.44516e-44	-2.92767	0.014	0.125	8.26303e-40	5	Myeloid
TPSD1	8.30776e-44	-1.97765	0.008	0.115	1.2607e-39	5	Myeloid
EEF2	8.62923e-44	-0.351151	0.903	0.934	1.30948e-39	5	Myeloid
SEMA7A	1.0085e-43	-0.462924	0.096	0.233	1.5304e-39	5	Myeloid
KIT	1.01048e-43	-0.814152	0.007	0.113	1.5334e-39	5	Myeloid
RPL29	1.14816e-43	-0.287615	0.991	0.994	1.74233e-39	5	Myeloid
VEGFA	1.75227e-43	0.411279	0.701	0.546	2.65907e-39	5	Myeloid
ATP13A3	1.89756e-43	0.304613	0.689	0.524	2.87955e-39	5	Myeloid
RPL15	3.16663e-43	-0.258498	0.992	0.994	4.80537e-39	5	Myeloid
MS4A2	3.80043e-43	-0.995722	0.007	0.112	5.76715e-39	5	Myeloid
RPS6	4.08703e-43	-0.34162	0.984	0.987	6.20207e-39	5	Myeloid
TPSAB1	4.62424e-43	-3.28419	0.015	0.124	7.01728e-39	5	Myeloid
TIMP1	8.05885e-43	0.754869	0.936	0.876	1.22293e-38	5	Myeloid
GSTO1	1.97592e-42	0.29688	0.894	0.791	2.99846e-38	5	Myeloid
LRP1	2.03356e-42	0.267052	0.551	0.381	3.08592e-38	5	Myeloid
HPSE	2.5233e-42	0.293897	0.37	0.223	3.82911e-38	5	Myeloid
SLC7A7	2.79375e-42	0.267229	0.66	0.489	4.23952e-38	5	Myeloid
RPL19	2.80414e-42	-0.261784	0.998	0.997	4.25528e-38	5	Myeloid
GATA2	2.81008e-42	-1.64281	0.015	0.122	4.2643e-38	5	Myeloid
RPS24	4.05903e-42	-0.257855	0.992	0.996	6.15958e-38	5	Myeloid
SEMA6B	5.10275e-42	0.319682	0.449	0.297	7.74343e-38	5	Myeloid
HDC	8.76037e-42	-0.878333	0.007	0.108	1.32939e-37	5	Myeloid
CTSA	1.03002e-41	0.343503	0.746	0.62	1.56306e-37	5	Myeloid
RPL30	1.40606e-41	-0.297626	0.997	0.997	2.1337e-37	5	Myeloid
GK	1.69556e-41	0.426689	0.846	0.718	2.57301e-37	5	Myeloid
IL1RL1	5.12664e-41	-0.734498	0.008	0.109	7.77968e-37	5	Myeloid
SPHK1	7.85426e-41	0.280643	0.661	0.498	1.19188e-36	5	Myeloid
ATP2B1	8.79008e-41	0.409713	0.739	0.605	1.33389e-36	5	Myeloid
RPS10	9.07212e-41	-0.268867	0.992	0.991	1.37669e-36	5	Myeloid
RNF19B	1.01368e-40	0.353524	0.52	0.371	1.53826e-36	5	Myeloid
RPS14	1.58397e-40	-0.253168	0.993	0.996	2.40368e-36	5	Myeloid
ASAH1	2.00693e-40	0.310112	0.852	0.758	3.04552e-36	5	Myeloid
RPL22	2.76794e-40	-0.282175	0.968	0.978	4.20034e-36	5	Myeloid
SYNGR2	6.71542e-40	-0.5096	0.766	0.834	1.01906e-35	5	Myeloid
NEAT1	1.2339e-39	0.301302	0.984	0.97	1.87244e-35	5	Myeloid
APOBEC3A	1.58735e-39	0.859118	0.265	0.146	2.40881e-35	5	Myeloid
CSF3R	2.32904e-39	0.331727	0.511	0.368	3.53431e-35	5	Myeloid
RPL26	2.33829e-39	-0.272228	0.993	0.995	3.54836e-35	5	Myeloid
RPS12	2.48161e-39	-0.308819	0.995	0.997	3.76585e-35	5	Myeloid
ERN1	4.53184e-39	0.267154	0.526	0.382	6.87707e-35	5	Myeloid
DUSP6	7.56399e-39	0.319069	0.546	0.384	1.14784e-34	5	Myeloid
HPGD	1.61571e-38	-1.00625	0.015	0.115	2.45184e-34	5	Myeloid
RPL34	1.90648e-38	-0.309036	0.993	0.997	2.89309e-34	5	Myeloid
DUSP1	4.02994e-38	0.310435	0.968	0.909	6.11544e-34	5	Myeloid
SERPINF1	6.46391e-38	-0.4637	0.153	0.287	9.80899e-34	5	Myeloid
TAF10	7.00753e-38	0.305072	0.427	0.308	1.06339e-33	5	Myeloid
SARAF	7.7772e-38	-0.374762	0.849	0.889	1.18019e-33	5	Myeloid
MMP19	9.49215e-38	0.490623	0.561	0.404	1.44043e-33	5	Myeloid
DMXL2	9.83504e-38	0.265344	0.576	0.415	1.49247e-33	5	Myeloid
HPGDS	1.80402e-37	-0.894571	0.048	0.158	2.7376e-33	5	Myeloid
NCF2	2.43779e-37	0.267984	0.748	0.584	3.69935e-33	5	Myeloid
LTC4S	4.1079e-37	-0.98836	0.106	0.231	6.23373e-33	5	Myeloid
PEBP1	5.57477e-37	-0.366292	0.524	0.64	8.45971e-33	5	Myeloid
GBP1	6.05044e-37	0.30419	0.548	0.396	9.18154e-33	5	Myeloid
DDX60L	6.63959e-37	0.309252	0.407	0.27	1.00756e-32	5	Myeloid
FCGRT	8.95551e-37	0.326076	0.833	0.74	1.359e-32	5	Myeloid
DNAAF1	1.25423e-36	0.362492	0.236	0.126	1.9033e-32	5	Myeloid
PTMA	1.3124e-36	-0.289951	0.995	0.997	1.99156e-32	5	Myeloid
IGSF6	2.11201e-36	0.301866	0.739	0.592	3.20497e-32	5	Myeloid
SRGN	2.18023e-36	0.273811	0.999	0.995	3.3085e-32	5	Myeloid
CLU	2.37608e-36	-1.67804	0.032	0.133	3.60571e-32	5	Myeloid
TAGLN2	3.078e-36	-0.382462	0.912	0.932	4.67087e-32	5	Myeloid
NME4	3.17773e-36	-0.289479	0.24	0.382	4.8222e-32	5	Myeloid
MXD1	4.21772e-36	0.31232	0.801	0.675	6.40039e-32	5	Myeloid
S100A12	7.20098e-36	0.58612	0.286	0.165	1.09275e-31	5	Myeloid
FOXP1	1.0536e-35	-0.487851	0.309	0.443	1.59883e-31	5	Myeloid
DBI	1.29466e-35	-0.304018	0.844	0.898	1.96465e-31	5	Myeloid
RPL10A	1.41051e-35	-0.311631	0.938	0.955	2.14046e-31	5	Myeloid
ITGAX	1.63247e-35	0.300857	0.698	0.557	2.47728e-31	5	Myeloid
PFKFB3	1.70689e-35	0.354217	0.769	0.642	2.5902e-31	5	Myeloid
PABPC1	2.09263e-35	-0.308954	0.972	0.979	3.17556e-31	5	Myeloid
ALOX5AP	2.69771e-35	-0.582568	0.549	0.654	4.09377e-31	5	Myeloid
CD48	2.70093e-35	0.324688	0.759	0.638	4.09866e-31	5	Myeloid
IRAK2	4.51231e-35	0.29032	0.576	0.431	6.84743e-31	5	Myeloid
TSEN54	4.61346e-35	-0.398251	0.107	0.227	7.00093e-31	5	Myeloid
PDE4B	6.19284e-35	0.307563	0.815	0.689	9.39764e-31	5	Myeloid
STMN1	6.58145e-35	-0.58313	0.215	0.345	9.98735e-31	5	Myeloid
SEC61B	7.71505e-35	-0.483595	0.891	0.911	1.17076e-30	5	Myeloid
ACOT7	8.9199e-35	-0.452115	0.098	0.217	1.3536e-30	5	Myeloid
FGL2	1.06885e-34	0.396397	0.679	0.567	1.62198e-30	5	Myeloid
ITM2C	1.72329e-34	-0.637656	0.154	0.28	2.61509e-30	5	Myeloid
PPDPF	2.12141e-34	-0.303217	0.791	0.872	3.21923e-30	5	Myeloid
ATP5G2	2.57575e-34	-0.272211	0.919	0.947	3.9087e-30	5	Myeloid
PLPP1	4.08511e-34	-0.399613	0.059	0.167	6.19915e-30	5	Myeloid
TSPAN13	4.41444e-34	-0.597869	0.028	0.125	6.69891e-30	5	Myeloid
DRAM1	5.36726e-34	0.298777	0.605	0.472	8.14482e-30	5	Myeloid
SPIB	5.76754e-34	-0.396492	0.031	0.129	8.75224e-30	5	Myeloid
NME2	6.21747e-34	-0.27001	0.887	0.926	9.43501e-30	5	Myeloid
FCGR1A	7.86492e-34	0.276234	0.485	0.34	1.1935e-29	5	Myeloid
RPL35A	1.04246e-33	-0.276789	0.995	0.993	1.58193e-29	5	Myeloid
CASP1	1.14705e-33	0.261285	0.709	0.574	1.74064e-29	5	Myeloid
RPL7	1.26004e-33	-0.272651	0.927	0.946	1.91211e-29	5	Myeloid
HNRNPA1	1.36804e-33	-0.302324	0.916	0.929	2.076e-29	5	Myeloid
ACSL1	3.74627e-33	0.423436	0.567	0.441	5.68496e-29	5	Myeloid
LDHB	6.26725e-33	-0.387778	0.497	0.612	9.51056e-29	5	Myeloid
SNX3	6.67755e-33	-0.316329	0.766	0.826	1.01332e-28	5	Myeloid
LGALS3	7.85282e-33	0.349545	0.934	0.858	1.19167e-28	5	Myeloid
P2RX4	1.02077e-32	0.250196	0.507	0.377	1.54901e-28	5	Myeloid
LYZ	1.47575e-32	0.29316	0.932	0.771	2.23946e-28	5	Myeloid
GPR157	1.57795e-32	-0.385938	0.125	0.245	2.39453e-28	5	Myeloid
VWA5A	2.95728e-32	-0.737248	0.063	0.167	4.48766e-28	5	Myeloid
OTUD1	3.87904e-32	0.381479	0.458	0.332	5.88644e-28	5	Myeloid
CCR1	5.39463e-32	0.260631	0.376	0.25	8.18636e-28	5	Myeloid
ODF3B	5.84991e-32	0.279249	0.925	0.851	8.87724e-28	5	Myeloid
IFIT3	1.28317e-31	0.467547	0.338	0.217	1.94721e-27	5	Myeloid
RPL23A	2.09961e-31	-0.252606	0.977	0.981	3.18616e-27	5	Myeloid
PPP1R14A	2.32149e-31	-0.426619	0.041	0.138	3.52287e-27	5	Myeloid
CFLAR	2.46542e-31	0.270506	0.886	0.799	3.74128e-27	5	Myeloid
CNBP	3.07522e-31	-0.261469	0.771	0.832	4.66665e-27	5	Myeloid
BACE2	4.70585e-31	-0.500621	0.019	0.104	7.14113e-27	5	Myeloid
IRG1	7.08577e-31	0.303084	0.139	0.063	1.07527e-26	5	Myeloid
C19orf43	7.25238e-31	-0.262875	0.713	0.793	1.10055e-26	5	Myeloid
ATXN10	7.71478e-31	-0.251938	0.26	0.388	1.17072e-26	5	Myeloid
RPL17	8.29097e-31	-0.257663	0.98	0.982	1.25815e-26	5	Myeloid
KLF6	8.42319e-31	0.287145	0.954	0.913	1.27822e-26	5	Myeloid
CDK2AP2	1.15723e-30	-0.317259	0.438	0.555	1.7561e-26	5	Myeloid
TNFSF13B	1.19837e-30	0.270373	0.682	0.558	1.81853e-26	5	Myeloid
SNRPD2	2.3175e-30	-0.256673	0.772	0.832	3.51681e-26	5	Myeloid
BLVRB	3.63043e-30	0.304596	0.659	0.546	5.50918e-26	5	Myeloid
RPS4Y1	4.75667e-30	-0.423781	0.54	0.647	7.21825e-26	5	Myeloid
PTMS	5.01993e-30	-0.346238	0.468	0.583	7.61774e-26	5	Myeloid
PARK7	5.74153e-30	-0.280285	0.747	0.802	8.71277e-26	5	Myeloid
MARCO	5.98361e-30	0.36678	0.235	0.134	9.08013e-26	5	Myeloid
SRRM2	7.89407e-30	0.264396	0.739	0.652	1.19793e-25	5	Myeloid
RPS18	1.05669e-29	-0.258408	0.988	0.992	1.60353e-25	5	Myeloid
MAST4	1.13343e-29	-0.313858	0.03	0.117	1.71998e-25	5	Myeloid
NUTM2A-AS1	1.44363e-29	-0.253479	0.173	0.292	2.19071e-25	5	Myeloid
EHD1	3.1796e-29	0.421627	0.604	0.488	4.82504e-25	5	Myeloid
MT2A	3.58537e-29	0.503404	0.796	0.699	5.4408e-25	5	Myeloid
TRAF4	3.68736e-29	-0.342457	0.132	0.246	5.59557e-25	5	Myeloid
LSM2	3.71977e-29	-0.257606	0.324	0.451	5.64474e-25	5	Myeloid
PRDM1	4.55587e-29	0.400315	0.492	0.372	6.91353e-25	5	Myeloid
DUSP2	5.8876e-29	0.33904	0.865	0.784	8.93443e-25	5	Myeloid
ADM	7.73986e-29	0.317504	0.462	0.333	1.17452e-24	5	Myeloid
PNP	8.2967e-29	0.351069	0.636	0.52	1.25902e-24	5	Myeloid
LTB	8.68978e-29	-0.963756	0.088	0.191	1.31867e-24	5	Myeloid
GSN	8.86833e-29	-0.455551	0.678	0.754	1.34577e-24	5	Myeloid
SPCS1	9.35525e-29	-0.340375	0.625	0.724	1.41966e-24	5	Myeloid
MIR155HG	1.29145e-28	0.339398	0.618	0.495	1.95978e-24	5	Myeloid
CST7	1.37781e-28	-0.765753	0.231	0.348	2.09082e-24	5	Myeloid
THAP2	1.47544e-28	0.376945	0.596	0.481	2.23899e-24	5	Myeloid
OGFRL1	1.55799e-28	0.296026	0.502	0.387	2.36425e-24	5	Myeloid
MS4A6A	2.14057e-28	0.299669	0.752	0.627	3.24831e-24	5	Myeloid
RHOF	2.45477e-28	-0.303093	0.27	0.39	3.72512e-24	5	Myeloid
NSMCE1	3.30988e-28	-0.908672	0.272	0.384	5.02275e-24	5	Myeloid
IL2RG	3.86333e-28	-0.330869	0.49	0.597	5.8626e-24	5	Myeloid
IFIT2	4.03965e-28	0.499178	0.314	0.205	6.13017e-24	5	Myeloid
CYBB	5.65834e-28	0.253308	0.772	0.627	8.58652e-24	5	Myeloid
PLA2G7	5.92029e-28	0.290234	0.531	0.39	8.98405e-24	5	Myeloid
VSIG4	5.92958e-28	0.309323	0.382	0.26	8.99814e-24	5	Myeloid
ATP6V0A2	6.65805e-28	-0.280217	0.087	0.187	1.01036e-23	5	Myeloid
FBXO34	7.13881e-28	-0.265787	0.157	0.272	1.08331e-23	5	Myeloid
SEPT2	1.13771e-27	-0.321218	0.546	0.65	1.72647e-23	5	Myeloid
SDS	1.61626e-27	0.439519	0.472	0.349	2.45268e-23	5	Myeloid
SERPING1	1.70768e-27	0.334018	0.478	0.357	2.59141e-23	5	Myeloid
CXCL1	1.84446e-27	0.873272	0.329	0.221	2.79897e-23	5	Myeloid
RILPL2	3.0015e-27	0.276575	0.786	0.695	4.55477e-23	5	Myeloid
RSL24D1	3.209e-27	-0.25134	0.401	0.515	4.86966e-23	5	Myeloid
EIF4A3	5.44636e-27	0.405282	0.778	0.706	8.26484e-23	5	Myeloid
CALCRL	6.08126e-27	-0.29019	0.055	0.147	9.22831e-23	5	Myeloid
EIF4B	6.7903e-27	-0.298725	0.541	0.633	1.03043e-22	5	Myeloid
IFI6	6.8035e-27	0.398941	0.744	0.65	1.03243e-22	5	Myeloid
DEFB1	9.03862e-27	0.287275	0.103	0.044	1.37161e-22	5	Myeloid
MS4A4A	1.05087e-26	0.289463	0.555	0.433	1.5947e-22	5	Myeloid
FCER1A	1.18253e-26	-0.358575	0.036	0.12	1.7945e-22	5	Myeloid
GABARAPL2	1.36144e-26	-0.313289	0.671	0.734	2.06598e-22	5	Myeloid
BTK	2.11398e-26	-0.323199	0.275	0.39	3.20797e-22	5	Myeloid
ZFP36L1	2.62727e-26	0.335494	0.885	0.83	3.98688e-22	5	Myeloid
HMGN3	2.85647e-26	-0.303394	0.461	0.566	4.33469e-22	5	Myeloid
AP000769.1	3.45862e-26	-0.309355	0.166	0.28	5.24845e-22	5	Myeloid
C15orf48	6.37607e-26	0.324115	0.875	0.746	9.67569e-22	5	Myeloid
C12orf75	6.88031e-26	-0.399407	0.041	0.124	1.04409e-21	5	Myeloid
LILRA5	7.65949e-26	0.305484	0.502	0.38	1.16233e-21	5	Myeloid
TMSB4X	7.86158e-26	-0.307146	0.999	0.999	1.193e-21	5	Myeloid
ENSA	1.2523e-25	-0.253818	0.542	0.643	1.90036e-21	5	Myeloid
GSTP1	2.00869e-25	-0.375315	0.876	0.905	3.04819e-21	5	Myeloid
LMNA	2.10432e-25	-0.680129	0.578	0.676	3.19331e-21	5	Myeloid
RELB	2.74783e-25	-0.359402	0.643	0.707	4.16984e-21	5	Myeloid
STK4	4.68067e-25	-0.354129	0.495	0.587	7.10291e-21	5	Myeloid
EGR1	4.75885e-25	0.273765	0.567	0.436	7.22156e-21	5	Myeloid
KMO	5.92552e-25	0.275299	0.466	0.352	8.99198e-21	5	Myeloid
EIF3E	7.56501e-25	-0.264137	0.639	0.717	1.14799e-20	5	Myeloid
DDAH2	8.70372e-25	-0.259668	0.524	0.63	1.32079e-20	5	Myeloid
EIF3L	1.0629e-24	-0.290352	0.639	0.703	1.61296e-20	5	Myeloid
RETN	1.43643e-24	0.34212	0.253	0.156	2.17978e-20	5	Myeloid
PLP2	2.30883e-24	-0.298627	0.563	0.667	3.50365e-20	5	Myeloid
GRSF1	3.00279e-24	-0.39334	0.34	0.443	4.55673e-20	5	Myeloid
TUBA1A	4.05113e-24	-0.726158	0.61	0.684	6.14759e-20	5	Myeloid
DAPP1	4.14204e-24	-0.351283	0.166	0.269	6.28554e-20	5	Myeloid
ABCC4	5.52532e-24	-0.265767	0.058	0.141	8.38467e-20	5	Myeloid
GPX4	5.5998e-24	-0.269753	0.952	0.956	8.49769e-20	5	Myeloid
GPCPD1	6.90233e-24	0.294951	0.68	0.576	1.04743e-19	5	Myeloid
RAB11FIP1	1.39989e-23	-0.502745	0.256	0.358	2.12434e-19	5	Myeloid
LEO1	1.48761e-23	-0.437412	0.098	0.189	2.25745e-19	5	Myeloid
OSM	2.1407e-23	0.381081	0.508	0.392	3.24851e-19	5	Myeloid
NOP58	2.2338e-23	-0.257677	0.287	0.397	3.38979e-19	5	Myeloid
LINC00152	2.43357e-23	0.366434	0.585	0.487	3.69294e-19	5	Myeloid
IDS	2.5015e-23	-0.433115	0.485	0.579	3.79602e-19	5	Myeloid
ETV6	3.03854e-23	-0.310302	0.486	0.576	4.61099e-19	5	Myeloid
MNDA	4.04841e-23	0.253354	0.568	0.456	6.14346e-19	5	Myeloid
SOCS1	4.6787e-23	-0.6819	0.302	0.401	7.09992e-19	5	Myeloid
VAMP5	5.96658e-23	0.318751	0.549	0.445	9.05429e-19	5	Myeloid
ZFP36	9.07782e-23	0.276656	0.967	0.944	1.37756e-18	5	Myeloid
RALGDS	9.68364e-23	0.263131	0.532	0.427	1.46949e-18	5	Myeloid
GALC	1.36528e-22	-0.567895	0.189	0.285	2.07182e-18	5	Myeloid
SMYD3	1.61844e-22	-0.282716	0.063	0.143	2.45598e-18	5	Myeloid
DUSP10	2.11373e-22	-0.377402	0.243	0.347	3.20759e-18	5	Myeloid
INHBA	2.43133e-22	0.635176	0.363	0.262	3.68955e-18	5	Myeloid
CCDC85B	2.85146e-22	-0.290367	0.39	0.494	4.32709e-18	5	Myeloid
IRF4	4.30696e-22	-0.626953	0.14	0.234	6.53581e-18	5	Myeloid
G3BP2	6.0283e-22	-0.325307	0.374	0.47	9.14795e-18	5	Myeloid
FYB	6.75827e-22	0.261845	0.713	0.618	1.02557e-17	5	Myeloid
GDI2	8.62685e-22	-0.266643	0.713	0.76	1.30912e-17	5	Myeloid
PAPSS2	1.17171e-21	0.278102	0.502	0.388	1.77807e-17	5	Myeloid
GLTSCR2	1.18789e-21	-0.259693	0.606	0.684	1.80262e-17	5	Myeloid
DSTN	1.55582e-21	-0.261051	0.381	0.485	2.36095e-17	5	Myeloid
CCR7	3.34421e-21	-0.982621	0.141	0.234	5.07484e-17	5	Myeloid
LAMP3	3.7549e-21	-0.636769	0.111	0.198	5.69806e-17	5	Myeloid
C9orf16	4.8667e-21	-0.276341	0.588	0.679	7.38522e-17	5	Myeloid
ACTG1	4.89792e-21	-0.321338	0.985	0.98	7.4326e-17	5	Myeloid
RFTN1	6.94355e-21	-0.26364	0.327	0.43	1.05368e-16	5	Myeloid
CRIP1	7.31441e-21	-0.413016	0.693	0.762	1.10996e-16	5	Myeloid
GNPTAB	7.64804e-21	-0.256038	0.32	0.42	1.16059e-16	5	Myeloid
MALAT1	7.82357e-21	-0.458297	0.993	0.985	1.18723e-16	5	Myeloid
CNRIP1	1.18781e-20	-0.354046	0.07	0.146	1.80251e-16	5	Myeloid
SERPINB2	1.42225e-20	0.541469	0.119	0.06	2.15826e-16	5	Myeloid
PKIB	1.50712e-20	-0.339933	0.14	0.231	2.28706e-16	5	Myeloid
FLNA	2.35506e-20	0.29221	0.805	0.735	3.57381e-16	5	Myeloid
SYTL3	5.78041e-20	-0.393347	0.199	0.291	8.77177e-16	5	Myeloid
TNFRSF9	8.02349e-20	-0.2659	0.107	0.193	1.21756e-15	5	Myeloid
KDM6B	9.23752e-20	0.282553	0.837	0.758	1.40179e-15	5	Myeloid
BRD2	9.94239e-20	-0.267713	0.679	0.746	1.50876e-15	5	Myeloid
LAT	1.01908e-19	-0.450971	0.099	0.179	1.54645e-15	5	Myeloid
SEPT6	1.10695e-19	-0.264285	0.456	0.542	1.6798e-15	5	Myeloid
HSPA8	1.43754e-19	-0.265337	0.93	0.952	2.18147e-15	5	Myeloid
EIF4E	1.59988e-19	0.352001	0.597	0.515	2.42782e-15	5	Myeloid
TNFSF15	2.65117e-19	0.326912	0.169	0.099	4.02315e-15	5	Myeloid
IL23A	4.31665e-19	0.554195	0.185	0.113	6.55051e-15	5	Myeloid
PIM2	4.82633e-19	-0.307614	0.192	0.283	7.32395e-15	5	Myeloid
P2RX1	5.38882e-19	-0.275007	0.072	0.147	8.17753e-15	5	Myeloid
ARHGDIB	1.02605e-18	-0.300385	0.871	0.877	1.55703e-14	5	Myeloid
SRSF7	1.08516e-18	-0.340559	0.633	0.704	1.64673e-14	5	Myeloid
CCL22	1.34032e-18	-1.47605	0.041	0.106	2.03394e-14	5	Myeloid
CCL2	2.15594e-18	0.540917	0.33	0.235	3.27164e-14	5	Myeloid
CNN2	5.79293e-18	-0.305807	0.615	0.661	8.79077e-14	5	Myeloid
TBC1D4	1.58212e-17	-0.313787	0.07	0.139	2.40087e-13	5	Myeloid
FAM26F	2.0474e-17	0.329383	0.635	0.56	3.10694e-13	5	Myeloid
BNIP3L	3.10766e-17	0.260507	0.786	0.726	4.71587e-13	5	Myeloid
STXBP2	5.84395e-17	0.250155	0.76	0.694	8.86819e-13	5	Myeloid
CD37	5.90169e-17	-0.286451	0.738	0.794	8.95581e-13	5	Myeloid
RALGAPA1	6.5384e-17	-0.263688	0.167	0.252	9.92202e-13	5	Myeloid
CD9	2.22027e-16	-0.422177	0.471	0.55	3.36926e-12	5	Myeloid
SLAMF7	3.22388e-16	0.290031	0.413	0.328	4.89223e-12	5	Myeloid
RASSF5	3.69677e-16	-0.325138	0.503	0.57	5.60985e-12	5	Myeloid
PTGS1	8.2977e-16	-0.407531	0.333	0.4	1.25918e-11	5	Myeloid
CSF1	9.10926e-16	-0.57536	0.106	0.178	1.38233e-11	5	Myeloid
VMP1	2.01612e-15	0.252551	0.687	0.616	3.05946e-11	5	Myeloid
C12orf45	3.84396e-15	-0.373157	0.242	0.323	5.83322e-11	5	Myeloid
ISG15	4.76663e-15	0.57505	0.734	0.692	7.23335e-11	5	Myeloid
LGMN	7.10235e-15	0.52093	0.676	0.64	1.07778e-10	5	Myeloid
PELI1	1.01499e-14	0.295831	0.519	0.436	1.54024e-10	5	Myeloid
ALOX5	1.21282e-14	-0.318657	0.543	0.591	1.84046e-10	5	Myeloid
FSCN1	1.29459e-14	-1.0285	0.19	0.267	1.96453e-10	5	Myeloid
CKLF	1.67507e-14	-0.291499	0.543	0.59	2.54192e-10	5	Myeloid
BIRC3	3.14512e-14	-0.737342	0.482	0.546	4.77272e-10	5	Myeloid
LSP1	3.54311e-14	-0.468635	0.748	0.735	5.37666e-10	5	Myeloid
HMGN2	4.07368e-14	-0.264898	0.803	0.846	6.18181e-10	5	Myeloid
RAC2	4.23406e-14	-0.503452	0.687	0.711	6.42518e-10	5	Myeloid
LDLRAD4	5.50682e-14	-0.708024	0.314	0.389	8.3566e-10	5	Myeloid
MARCH3	5.78846e-14	-0.305875	0.128	0.195	8.78399e-10	5	Myeloid
EZR	8.86974e-14	-0.461035	0.626	0.68	1.34598e-09	5	Myeloid
HLA-DQB1	1.47484e-13	-0.370807	0.867	0.842	2.23807e-09	5	Myeloid
SOX4	1.71175e-13	-0.517922	0.182	0.256	2.59757e-09	5	Myeloid
C3	1.84185e-13	0.308505	0.231	0.165	2.79501e-09	5	Myeloid
HLA-DQA1	2.40828e-13	-0.344872	0.781	0.819	3.65457e-09	5	Myeloid
MARCKSL1	4.32488e-13	-0.482414	0.537	0.587	6.563e-09	5	Myeloid
PHF20	5.86422e-13	-0.256129	0.378	0.453	8.89895e-09	5	Myeloid
RHBDD2	8.22538e-13	-0.302329	0.41	0.477	1.2482e-08	5	Myeloid
ALDH2	1.76715e-12	-0.336872	0.605	0.642	2.68165e-08	5	Myeloid
CCDC50	1.89916e-12	-0.296553	0.272	0.346	2.88198e-08	5	Myeloid
PEA15	2.30332e-12	-0.252563	0.695	0.725	3.49529e-08	5	Myeloid
YPEL5	2.36564e-12	-0.281251	0.576	0.631	3.58986e-08	5	Myeloid
FAM110A	2.43004e-12	-0.283954	0.295	0.37	3.68759e-08	5	Myeloid
CXCL10	2.90768e-12	0.39861	0.215	0.151	4.4124e-08	5	Myeloid
FLT1	3.68891e-12	0.350149	0.258	0.198	5.59792e-08	5	Myeloid
IGKC	3.70614e-12	-0.365329	0.1	0.161	5.62407e-08	5	Myeloid
C1QA	5.7104e-12	0.33245	0.516	0.435	8.66554e-08	5	Myeloid
PTX3	5.90294e-12	0.290047	0.132	0.083	8.95771e-08	5	Myeloid
CYTIP	6.00607e-12	-0.346489	0.485	0.542	9.11421e-08	5	Myeloid
AHNAK	8.07458e-12	-0.255691	0.596	0.657	1.22532e-07	5	Myeloid
NUB1	1.04799e-11	-0.288397	0.324	0.387	1.59032e-07	5	Myeloid
MT1G	1.76178e-11	0.333124	0.214	0.151	2.6735e-07	5	Myeloid
SLC2A3	3.69471e-11	0.304872	0.866	0.804	5.60673e-07	5	Myeloid
H2AFZ	3.97155e-11	-0.284132	0.779	0.815	6.02683e-07	5	Myeloid
AKAP13	4.34985e-11	-0.259128	0.778	0.807	6.60089e-07	5	Myeloid
CTSC	4.48203e-11	0.283119	0.783	0.757	6.80148e-07	5	Myeloid
THBS1	6.00307e-11	0.406631	0.319	0.247	9.10966e-07	5	Myeloid
C1QC	6.05557e-11	0.327795	0.515	0.439	9.18933e-07	5	Myeloid
ACTB	6.52327e-11	-0.272272	0.999	1	9.89906e-07	5	Myeloid
CD69	1.0047e-10	-0.888964	0.278	0.337	1.52463e-06	5	Myeloid
IL32	1.11784e-10	-0.334383	0.104	0.159	1.69632e-06	5	Myeloid
ANXA6	1.11806e-10	-0.318083	0.411	0.474	1.69665e-06	5	Myeloid
PLA2G16	1.16246e-10	-0.252905	0.117	0.173	1.76403e-06	5	Myeloid
EBI3	1.37563e-10	-0.486534	0.163	0.223	2.08752e-06	5	Myeloid
BHLHE40	2.58347e-10	-0.300578	0.765	0.79	3.92041e-06	5	Myeloid
HLA-DRB5	2.75963e-10	-0.456623	0.91	0.876	4.18774e-06	5	Myeloid
ID2	2.79101e-10	-0.352863	0.721	0.753	4.23535e-06	5	Myeloid
C1QB	1.02193e-09	0.374707	0.484	0.419	1.55078e-05	5	Myeloid
HES4	1.15048e-09	0.392378	0.448	0.388	1.74585e-05	5	Myeloid
RAB9A	1.54029e-09	-0.281496	0.398	0.455	2.33739e-05	5	Myeloid
CCL8	1.54457e-09	0.41978	0.102	0.064	2.34388e-05	5	Myeloid
TSPYL2	1.61581e-09	-0.264874	0.281	0.348	2.45199e-05	5	Myeloid
CD1C	1.96833e-09	-0.29954	0.081	0.129	2.98694e-05	5	Myeloid
POLB	2.31892e-09	-0.277418	0.143	0.199	3.51896e-05	5	Myeloid
HIF1A-AS2	3.77975e-09	0.318774	0.203	0.152	5.73578e-05	5	Myeloid
MYADM	6.61052e-09	-0.297939	0.607	0.646	0.000100315	5	Myeloid
MT1E	6.89124e-09	0.272625	0.278	0.217	0.000104575	5	Myeloid
SKIL	7.26074e-09	-0.268162	0.619	0.661	0.000110182	5	Myeloid
PPA1	1.1612e-08	-0.560363	0.57	0.583	0.000176212	5	Myeloid
TNFSF14	1.71888e-08	0.328143	0.193	0.144	0.000260841	5	Myeloid
PHLDA2	2.08255e-08	0.267266	0.643	0.577	0.000316027	5	Myeloid
EIF1B	3.26033e-08	0.336469	0.654	0.613	0.000494755	5	Myeloid
CXCL5	3.43357e-08	0.41224	0.115	0.077	0.000521044	5	Myeloid
CXCL9	7.3708e-08	0.427153	0.169	0.125	0.00111852	5	Myeloid
APOC4-APOC2	1.12976e-07	-0.434982	0.117	0.165	0.00171441	5	Myeloid
TXN	1.27699e-07	-0.776795	0.871	0.893	0.00193783	5	Myeloid
RGS2	1.83403e-07	-0.325234	0.699	0.74	0.00278315	5	Myeloid
PLAU	2.76622e-07	0.281606	0.516	0.459	0.00419773	5	Myeloid
NR3C1	4.12092e-07	-0.376745	0.462	0.517	0.0062535	5	Myeloid
RANBP2	8.67439e-07	-0.25748	0.512	0.561	0.0131634	5	Myeloid
CREM	1.27605e-06	-0.288035	0.803	0.802	0.019364	5	Myeloid
CD55	1.73256e-06	0.3867	0.676	0.639	0.0262915	5	Myeloid
S100B	2.83941e-06	-0.728698	0.182	0.22	0.043088	5	Myeloid

## Sheet: Zhang Epithelial DEGs UMI range
Table S4E - DEGs between infected (range 1-5 UMIs) and uninfected epithelial cells from Zhang2021
Gene	p_val	avg_log2FC	pct.1	pct.2	p_val_adj	UMI-threshold	celltype
HLA-DQA1	3.75384e-150	1.02115	0.245	0.101	6.38604e-146	1	Epithelial
HLA-DQA2	9.01449e-146	0.291913	0.132	0.037	1.53355e-141	1	Epithelial
KREMEN2	3.27469e-140	0.655367	0.296	0.145	5.57091e-136	1	Epithelial
C1QB	5.28691e-140	-0.708182	0.061	0.255	8.9941e-136	1	Epithelial
KRT6A	1.92674e-125	-0.583662	0.615	0.806	3.27777e-121	1	Epithelial
FGF19	3.55583e-117	0.766767	0.228	0.102	6.04918e-113	1	Epithelial
MFAP4	4.02086e-111	0.285767	0.151	0.054	6.84029e-107	1	Epithelial
S100A10	4.13029e-111	-0.647109	0.916	0.958	7.02646e-107	1	Epithelial
CD74	7.78994e-108	0.858006	0.565	0.398	1.32523e-103	1	Epithelial
TPI1	5.73844e-106	-0.371104	0.97	0.983	9.76223e-102	1	Epithelial
SLCO2A1	2.86666e-105	0.287196	0.164	0.064	4.87676e-101	1	Epithelial
LTB	1.83263e-99	0.315321	0.102	0.031	3.11766e-95	1	Epithelial
NFIB	8.76446e-98	0.732525	0.538	0.389	1.49101e-93	1	Epithelial
CCL2	3.44103e-95	0.647139	0.19	0.083	5.85388e-91	1	Epithelial
HLA-DRA	3.64957e-94	0.953223	0.462	0.304	6.20865e-90	1	Epithelial
NQO1	8.60404e-92	-0.496417	0.447	0.624	1.46372e-87	1	Epithelial
HLA-DPB1	2.00244e-88	0.601455	0.316	0.18	3.40656e-84	1	Epithelial
HSPB1	9.15652e-88	-0.340126	0.986	0.992	1.55771e-83	1	Epithelial
RPL8	1.07607e-87	-0.388712	0.998	0.998	1.83061e-83	1	Epithelial
TFDP2	7.6427e-87	0.403033	0.648	0.519	1.30018e-82	1	Epithelial
HLA-DPA1	3.35404e-86	0.715956	0.33	0.194	5.7059e-82	1	Epithelial
NFE2L3	3.08424e-84	0.306927	0.243	0.131	5.24692e-80	1	Epithelial
PFN2	3.4711e-83	0.371125	0.789	0.686	5.90503e-79	1	Epithelial
MDK	1.03879e-82	0.450002	0.858	0.776	1.76718e-78	1	Epithelial
CCND2	7.01691e-82	0.346101	0.279	0.154	1.19372e-77	1	Epithelial
JUN	6.97032e-81	0.570034	0.931	0.886	1.18579e-76	1	Epithelial
TNF	4.74108e-78	0.908214	0.279	0.164	8.06552e-74	1	Epithelial
MAGED2	9.20338e-78	0.329997	0.619	0.474	1.56568e-73	1	Epithelial
HLA-DRB1	3.30418e-76	0.791013	0.402	0.265	5.62106e-72	1	Epithelial
RAC1	7.93997e-76	-0.278714	0.973	0.979	1.35075e-71	1	Epithelial
WFDC2	1.0949e-75	0.442936	0.521	0.355	1.86264e-71	1	Epithelial
GSTP1	1.69988e-75	-0.385165	0.994	0.995	2.89183e-71	1	Epithelial
RPL35A	5.36775e-75	0.270566	0.998	0.998	9.13162e-71	1	Epithelial
FOXP1	1.98408e-74	0.311287	0.57	0.434	3.37531e-70	1	Epithelial
PDE4B	6.92784e-74	0.32956	0.182	0.089	1.17856e-69	1	Epithelial
GPX4	5.05331e-73	-0.290882	0.916	0.951	8.59669e-69	1	Epithelial
ANXA1	5.35985e-72	-0.585668	0.733	0.832	9.11818e-68	1	Epithelial
S100A11	7.53464e-71	-0.360103	0.991	0.995	1.28179e-66	1	Epithelial
FABP5	3.01373e-70	-0.603499	0.739	0.815	5.12696e-66	1	Epithelial
AZGP1	4.46728e-70	0.319204	0.105	0.039	7.59974e-66	1	Epithelial
GAPDH	9.0186e-70	-0.298476	0.999	0.998	1.53424e-65	1	Epithelial
ALDH2	1.31305e-69	0.440723	0.649	0.542	2.23376e-65	1	Epithelial
SOX4	2.76596e-69	0.4957	0.815	0.734	4.70544e-65	1	Epithelial
SERPINH1	9.75063e-69	0.62186	0.736	0.648	1.65878e-64	1	Epithelial
HLA-DRB5	2.32667e-67	0.627861	0.301	0.182	3.95813e-63	1	Epithelial
U2SURP	4.5483e-67	0.361283	0.814	0.746	7.73757e-63	1	Epithelial
TRA2B	7.87361e-67	0.294381	0.871	0.796	1.33946e-62	1	Epithelial
TMEM98	5.0492e-66	0.275526	0.445	0.314	8.58969e-62	1	Epithelial
CPE	2.09242e-65	0.590552	0.319	0.209	3.55962e-61	1	Epithelial
HLA-DMA	5.21823e-65	0.422447	0.327	0.209	8.87726e-61	1	Epithelial
HLA-A	2.4221e-64	0.379899	0.947	0.935	4.12047e-60	1	Epithelial
PABPC1	1.65164e-63	-0.335058	0.984	0.987	2.80978e-59	1	Epithelial
ATXN7L3B	1.90575e-62	0.279972	0.502	0.378	3.24206e-58	1	Epithelial
DUSP6	3.80107e-62	0.437305	0.472	0.35	6.46638e-58	1	Epithelial
ETV5	9.95398e-62	0.336583	0.421	0.301	1.69337e-57	1	Epithelial
LIMA1	3.25455e-61	0.355663	0.631	0.515	5.53664e-57	1	Epithelial
KRT16	7.35079e-61	-0.760645	0.388	0.532	1.25052e-56	1	Epithelial
VDAC2	2.67393e-60	-0.296909	0.882	0.917	4.54889e-56	1	Epithelial
SFRP1	7.75548e-60	0.404417	0.319	0.203	1.31936e-55	1	Epithelial
YWHAZ	5.12177e-59	-0.262811	0.968	0.969	8.71315e-55	1	Epithelial
TUBA1A	1.32801e-58	0.337144	0.557	0.431	2.25922e-54	1	Epithelial
SKIL	2.11315e-58	0.381532	0.638	0.524	3.5949e-54	1	Epithelial
SMC1A	7.03656e-58	0.313952	0.509	0.393	1.19706e-53	1	Epithelial
CCNL1	3.57227e-57	0.438195	0.845	0.777	6.07714e-53	1	Epithelial
TNFAIP2	4.9648e-57	0.443478	0.428	0.302	8.44612e-53	1	Epithelial
PPP1R10	2.05171e-56	0.299121	0.553	0.434	3.49038e-52	1	Epithelial
IFITM1	5.54469e-55	0.298913	0.845	0.766	9.43263e-51	1	Epithelial
AKR1C2	4.85443e-54	-0.386704	0.424	0.569	8.25835e-50	1	Epithelial
IFITM3	3.12693e-53	0.311415	0.932	0.905	5.31953e-49	1	Epithelial
TUSC3	3.78873e-53	0.420138	0.621	0.543	6.44539e-49	1	Epithelial
HLA-B	4.14403e-53	0.503464	0.904	0.897	7.04983e-49	1	Epithelial
S100A16	6.11636e-53	-0.372517	0.833	0.879	1.04052e-48	1	Epithelial
SERPINB5	4.23883e-52	-0.395137	0.612	0.694	7.21109e-48	1	Epithelial
RARRES1	6.1119e-52	0.540435	0.247	0.149	1.03976e-47	1	Epithelial
NPTX2	2.24868e-51	0.379916	0.173	0.094	3.82545e-47	1	Epithelial
HLA-F	2.66076e-51	0.253609	0.506	0.381	4.52649e-47	1	Epithelial
SFN	6.77991e-51	-0.309099	0.853	0.887	1.1534e-46	1	Epithelial
ANXA2	6.54824e-50	-0.298373	0.923	0.945	1.11399e-45	1	Epithelial
IL32	6.60848e-50	0.491998	0.428	0.311	1.12424e-45	1	Epithelial
PTHLH	3.13512e-49	-0.423415	0.275	0.4	5.33347e-45	1	Epithelial
IER3	9.53822e-49	0.41132	0.868	0.815	1.62264e-44	1	Epithelial
PGM2L1	1.53147e-48	0.343227	0.405	0.299	2.60534e-44	1	Epithelial
BCAM	2.63084e-48	0.712266	0.671	0.545	4.47559e-44	1	Epithelial
NUMA1	8.61067e-48	0.280591	0.547	0.438	1.46485e-43	1	Epithelial
JUP	1.13188e-47	-0.323434	0.827	0.87	1.92555e-43	1	Epithelial
S100A2	1.8e-47	-0.511945	0.891	0.868	3.06216e-43	1	Epithelial
ISYNA1	2.03524e-47	0.267775	0.523	0.417	3.46235e-43	1	Epithelial
NDRG1	3.46767e-47	-0.359669	0.538	0.647	5.89919e-43	1	Epithelial
KRT6B	6.69499e-47	-0.291351	0.412	0.552	1.13895e-42	1	Epithelial
DSG3	2.61104e-46	-0.285033	0.385	0.503	4.4419e-42	1	Epithelial
FUS	2.7062e-46	0.365218	0.918	0.884	4.60379e-42	1	Epithelial
CFB	3.30528e-45	0.346802	0.32	0.218	5.62294e-41	1	Epithelial
AKR1C3	4.37865e-45	-0.265669	0.347	0.476	7.44896e-41	1	Epithelial
PLSCR1	8.62261e-45	0.273892	0.718	0.637	1.46688e-40	1	Epithelial
KRT14	1.06365e-44	-0.404686	0.561	0.661	1.80948e-40	1	Epithelial
CSTB	1.09378e-44	-0.348445	0.922	0.946	1.86073e-40	1	Epithelial
SLC25A36	1.5074e-44	0.266473	0.699	0.616	2.56438e-40	1	Epithelial
UVRAG	1.37081e-43	0.295685	0.408	0.314	2.33203e-39	1	Epithelial
CD82	4.89847e-43	0.29452	0.659	0.571	8.33328e-39	1	Epithelial
DHCR7	5.36627e-42	0.390565	0.563	0.476	9.1291e-38	1	Epithelial
CSTA	1.46003e-41	-0.341459	0.635	0.728	2.4838e-37	1	Epithelial
HLA-DQB1	1.66403e-41	0.272052	0.326	0.228	2.83085e-37	1	Epithelial
OAS1	2.21674e-41	0.26765	0.478	0.378	3.77111e-37	1	Epithelial
SH3BGRL3	2.80402e-41	-0.255676	0.888	0.931	4.77021e-37	1	Epithelial
H1FX	4.24432e-41	0.503377	0.643	0.569	7.22043e-37	1	Epithelial
PTMS	2.00181e-40	-0.297175	0.863	0.89	3.40547e-36	1	Epithelial
GJB2	2.30894e-40	-0.393067	0.31	0.424	3.92797e-36	1	Epithelial
IER2	2.9629e-39	0.32926	0.866	0.815	5.04049e-35	1	Epithelial
CLTB	1.07102e-38	-0.286306	0.705	0.767	1.82202e-34	1	Epithelial
CCND1	1.14089e-38	0.511998	0.822	0.787	1.94087e-34	1	Epithelial
RARRES3	2.72632e-38	0.311628	0.397	0.295	4.63802e-34	1	Epithelial
FTL	3.71338e-38	-0.324431	0.995	0.994	6.31721e-34	1	Epithelial
KMT2E	8.8218e-38	0.31222	0.762	0.706	1.50076e-33	1	Epithelial
DDX3X	4.81587e-37	0.259267	0.619	0.539	8.19276e-33	1	Epithelial
HSP90B1	7.40713e-37	0.360333	0.909	0.876	1.2601e-32	1	Epithelial
MLEC	2.71051e-36	0.331778	0.685	0.609	4.61112e-32	1	Epithelial
IGF2	7.51236e-36	0.518085	0.136	0.076	1.278e-31	1	Epithelial
MGP	9.65522e-36	0.546718	0.146	0.082	1.64255e-31	1	Epithelial
ATF5	1.72586e-35	0.369479	0.484	0.397	2.93603e-31	1	Epithelial
IFITM2	1.79984e-35	0.276693	0.302	0.211	3.06189e-31	1	Epithelial
MT-ND3	3.63811e-35	0.39334	0.913	0.881	6.18915e-31	1	Epithelial
HLA-C	5.94085e-35	0.255334	0.919	0.917	1.01066e-30	1	Epithelial
MFAP2	1.00495e-34	0.300542	0.605	0.516	1.70963e-30	1	Epithelial
TNFSF10	1.11116e-34	0.269724	0.667	0.576	1.89031e-30	1	Epithelial
ITGA2	2.25653e-34	0.262903	0.457	0.364	3.83881e-30	1	Epithelial
FNDC3B	4.58144e-34	0.325359	0.566	0.485	7.79395e-30	1	Epithelial
RPS4X	8.18383e-34	0.262146	0.993	0.994	1.39223e-29	1	Epithelial
NTRK2	1.16287e-33	-0.274531	0.338	0.439	1.97828e-29	1	Epithelial
FOS	1.56834e-33	0.269617	0.899	0.858	2.66806e-29	1	Epithelial
CHST11	3.70094e-33	0.325923	0.215	0.144	6.29603e-29	1	Epithelial
SOX9	4.72924e-33	0.410066	0.455	0.376	8.04539e-29	1	Epithelial
TMSB10	5.72987e-32	-0.251866	0.997	0.998	9.74766e-28	1	Epithelial
DNAJA1	4.12026e-31	0.277726	0.856	0.816	7.00939e-27	1	Epithelial
PAK1	4.80125e-31	0.509719	0.507	0.421	8.16789e-27	1	Epithelial
TAP1	6.31258e-31	0.288094	0.602	0.525	1.0739e-26	1	Epithelial
NINJ1	2.48011e-30	0.251587	0.566	0.485	4.21917e-26	1	Epithelial
LYPD3	6.49742e-30	-0.32509	0.459	0.54	1.10534e-25	1	Epithelial
NGFR	1.18135e-29	0.262989	0.273	0.199	2.00971e-25	1	Epithelial
ATF3	1.60358e-29	0.316066	0.795	0.716	2.72801e-25	1	Epithelial
PPFIA1	1.72929e-29	0.294628	0.618	0.554	2.94187e-25	1	Epithelial
GPX2	1.93469e-29	-0.257041	0.602	0.678	3.2913e-25	1	Epithelial
NTS	3.847e-29	-0.419976	0.157	0.24	6.54452e-25	1	Epithelial
CSRP1	6.12511e-29	0.292495	0.704	0.639	1.042e-24	1	Epithelial
UPP1	2.33783e-28	-0.262629	0.335	0.42	3.97712e-24	1	Epithelial
UPK1B	4.4598e-28	-0.359959	0.115	0.189	7.58702e-24	1	Epithelial
TGM2	5.98847e-28	0.278209	0.11	0.062	1.01876e-23	1	Epithelial
CKAP4	7.16335e-28	0.462512	0.619	0.561	1.21863e-23	1	Epithelial
IGFBP4	1.30287e-27	0.458403	0.719	0.662	2.21644e-23	1	Epithelial
LITAF	1.4713e-27	0.281585	0.793	0.749	2.50298e-23	1	Epithelial
AQP5	2.84821e-27	0.273814	0.161	0.101	4.84537e-23	1	Epithelial
TNFAIP3	9.5042e-27	0.322868	0.618	0.543	1.61685e-22	1	Epithelial
EIF2AK2	1.69764e-26	0.26491	0.631	0.577	2.88803e-22	1	Epithelial
IGFBP2	1.05226e-25	-0.593859	0.512	0.568	1.7901e-21	1	Epithelial
ZFP36L2	1.08638e-24	0.2777	0.814	0.758	1.84815e-20	1	Epithelial
HES1	1.4519e-24	0.37508	0.633	0.561	2.46997e-20	1	Epithelial
RPS3	1.68392e-24	0.400586	0.993	0.995	2.86469e-20	1	Epithelial
TINAGL1	1.90339e-24	0.30977	0.443	0.376	3.23804e-20	1	Epithelial
NEFL	3.18865e-24	-0.286429	0.103	0.167	5.42454e-20	1	Epithelial
IRF1	3.94548e-24	0.304582	0.633	0.573	6.71205e-20	1	Epithelial
KRT7	6.08141e-23	0.339912	0.337	0.257	1.03457e-18	1	Epithelial
STMN1	9.15969e-23	0.294511	0.836	0.8	1.55825e-18	1	Epithelial
RBP1	1.30717e-22	0.29828	0.69	0.627	2.22376e-18	1	Epithelial
BTG2	1.36655e-22	0.279401	0.749	0.682	2.32478e-18	1	Epithelial
RAP2B	1.80977e-22	0.270897	0.682	0.612	3.07878e-18	1	Epithelial
NCOA7	2.10626e-21	0.314092	0.659	0.596	3.58318e-17	1	Epithelial
HSPA1A	2.5016e-21	0.274303	0.905	0.881	4.25573e-17	1	Epithelial
PERP	4.24952e-21	-0.262387	0.974	0.975	7.22928e-17	1	Epithelial
SCPEP1	9.35668e-21	0.252196	0.725	0.667	1.59176e-16	1	Epithelial
HIST1H4C	1.38014e-20	0.334062	0.643	0.569	2.34789e-16	1	Epithelial
KRT5	1.38728e-20	-0.26039	0.895	0.909	2.36003e-16	1	Epithelial
SPRR1B	1.72851e-20	-0.621101	0.124	0.187	2.94053e-16	1	Epithelial
SPRR2A	2.17869e-20	-0.698737	0.09	0.149	3.70638e-16	1	Epithelial
S100A14	2.61624e-20	-0.481726	0.801	0.8	4.45075e-16	1	Epithelial
CRYAB	3.3538e-20	-0.262592	0.306	0.384	5.70548e-16	1	Epithelial
DDX5	3.56084e-20	0.2801	0.923	0.892	6.0577e-16	1	Epithelial
CLNS1A	4.12833e-20	0.263988	0.737	0.695	7.02311e-16	1	Epithelial
BTG1	6.56763e-19	0.294279	0.905	0.868	1.11729e-14	1	Epithelial
LY6D	6.87769e-19	-0.310538	0.357	0.432	1.17003e-14	1	Epithelial
TMEM123	9.27533e-19	-0.565148	0.732	0.751	1.57792e-14	1	Epithelial
SPRR2D	3.69047e-18	-0.646172	0.077	0.127	6.27823e-14	1	Epithelial
SPRR1A	2.41807e-17	-0.556409	0.074	0.124	4.11361e-13	1	Epithelial
GPNMB	5.10401e-17	-0.362597	0.457	0.512	8.68293e-13	1	Epithelial
CAV1	9.6993e-17	-0.255466	0.409	0.476	1.65005e-12	1	Epithelial
TACSTD2	7.3408e-15	-0.268015	0.802	0.848	1.24882e-10	1	Epithelial
RHCG	3.94944e-14	-0.374462	0.097	0.144	6.71878e-10	1	Epithelial
HBEGF	5.20926e-14	-0.278165	0.325	0.377	8.862e-10	1	Epithelial
KRT17	1.13153e-13	-0.32546	0.908	0.911	1.92496e-09	1	Epithelial
S100A9	1.80778e-13	-0.558167	0.383	0.448	3.0754e-09	1	Epithelial
SAA1	2.60476e-13	0.262912	0.4	0.332	4.43122e-09	1	Epithelial
PVT1	6.47168e-13	-0.407243	0.312	0.36	1.10096e-08	1	Epithelial
PRSS22	8.87472e-13	0.26613	0.367	0.307	1.50977e-08	1	Epithelial
DCUN1D5	3.03987e-12	-0.414187	0.541	0.577	5.17142e-08	1	Epithelial
CCL20	8.77314e-12	-0.312678	0.164	0.209	1.49249e-07	1	Epithelial
GSTA1	1.89692e-11	-0.279419	0.1	0.141	3.22703e-07	1	Epithelial
CD24	6.16141e-10	0.455157	0.673	0.624	1.04818e-05	1	Epithelial
CD9	8.04427e-09	-0.282634	0.957	0.957	0.000136849	1	Epithelial
LDHB	1.19097e-08	-0.258627	0.867	0.851	0.000202607	1	Epithelial
FST	1.42816e-08	-0.372421	0.267	0.303	0.000242958	1	Epithelial
SEC61G	2.25526e-08	-0.378794	0.868	0.885	0.000383664	1	Epithelial
MUC4	3.74441e-08	0.302612	0.232	0.194	0.000636999	1	Epithelial
TARSL2	5.20969e-08	0.250919	0.251	0.215	0.000886272	1	Epithelial
NDUFA4L2	1.65603e-07	-0.408127	0.353	0.383	0.00281723	1	Epithelial
CES1	2.19044e-07	-0.359976	0.152	0.184	0.00372638	1	Epithelial
ERO1A	3.91664e-07	-0.37641	0.342	0.376	0.00666299	1	Epithelial
CXCL17	4.6464e-07	0.254194	0.264	0.233	0.00790445	1	Epithelial
PLBD1	5.92496e-07	-0.260532	0.361	0.384	0.0100795	1	Epithelial
FGFBP2	5.95396e-07	0.363578	0.114	0.09	0.0101289	1	Epithelial
SNRPA1	8.37445e-07	0.793585	0.669	0.642	0.0142466	1	Epithelial
CLU	1.34264e-06	0.351953	0.509	0.466	0.022841	1	Epithelial
HLA-DQA1	8.39857e-73	1.40022	0.314	0.101	1.42876e-68	2	Epithelial
HLA-DQA2	3.4315e-71	0.3971	0.173	0.037	5.83766e-67	2	Epithelial
CCL19	1.73188e-70	0.447089	0.103	0.014	2.94627e-66	2	Epithelial
KREMEN2	1.24629e-64	0.87007	0.364	0.145	2.12018e-60	2	Epithelial
GYPC	4.35962e-59	0.363933	0.267	0.086	7.41659e-55	2	Epithelial
HLA-DOA	6.14887e-54	0.285309	0.153	0.036	1.04605e-49	2	Epithelial
SLCO2A1	2.77696e-52	0.403942	0.212	0.064	4.72416e-48	2	Epithelial
LTB	2.73876e-47	0.439289	0.131	0.031	4.65918e-43	2	Epithelial
EFHD1	1.166e-46	0.287524	0.205	0.064	1.98361e-42	2	Epithelial
HLA-DPB1	2.26906e-45	0.973129	0.384	0.18	3.86012e-41	2	Epithelial
NQO1	8.23938e-44	-0.784994	0.358	0.624	1.40168e-39	2	Epithelial
FGF19	2.82855e-43	0.983545	0.262	0.102	4.81193e-39	2	Epithelial
VCAM1	4.63695e-43	0.350614	0.136	0.034	7.88839e-39	2	Epithelial
CD74	1.12452e-42	1.23828	0.617	0.398	1.91303e-38	2	Epithelial
NFE2L3	1.27138e-42	0.448666	0.302	0.131	2.16287e-38	2	Epithelial
HLA-DRA	3.91478e-42	1.36234	0.52	0.304	6.65983e-38	2	Epithelial
S100A10	2.05451e-41	-0.795373	0.889	0.958	3.49512e-37	2	Epithelial
HLA-DPA1	2.08656e-41	1.05636	0.392	0.194	3.54965e-37	2	Epithelial
KRT6A	1.37203e-40	-0.523049	0.544	0.806	2.3341e-36	2	Epithelial
CPE	5.15165e-40	0.797056	0.4	0.209	8.76398e-36	2	Epithelial
TPI1	8.81297e-40	-0.500942	0.963	0.983	1.49926e-35	2	Epithelial
HLA-DRB5	2.17386e-39	0.924828	0.377	0.182	3.69816e-35	2	Epithelial
HLA-DRB1	1.66655e-38	1.1336	0.47	0.265	2.83513e-34	2	Epithelial
TNF	2.7056e-38	1.15372	0.338	0.164	4.60276e-34	2	Epithelial
RPL8	2.73935e-36	-0.515534	0.997	0.998	4.66017e-32	2	Epithelial
GAPDH	4.74196e-36	-0.499503	1	0.998	8.06701e-32	2	Epithelial
RPL18A	5.38142e-36	-0.410388	0.991	0.997	9.15487e-32	2	Epithelial
MFAP4	1.23218e-35	0.312953	0.167	0.054	2.09618e-31	2	Epithelial
AKR1C2	1.35116e-34	-0.872855	0.327	0.569	2.29859e-30	2	Epithelial
C1QB	4.13675e-34	-0.77712	0.042	0.255	7.03744e-30	2	Epithelial
SFRP1	1.91516e-33	0.654576	0.391	0.203	3.25806e-29	2	Epithelial
AZGP1	4.91924e-33	0.502634	0.133	0.039	8.3686e-29	2	Epithelial
GSTP1	2.27762e-32	-0.525813	0.992	0.995	3.87469e-28	2	Epithelial
CCL2	5.89604e-32	0.90835	0.212	0.083	1.00303e-27	2	Epithelial
HSPB1	6.09902e-32	-0.46186	0.98	0.992	1.03757e-27	2	Epithelial
ANXA1	1.64108e-31	-0.800604	0.656	0.832	2.79181e-27	2	Epithelial
STOX1	1.76905e-31	0.2522	0.188	0.069	3.0095e-27	2	Epithelial
AKR1C3	1.88541e-31	-0.705697	0.247	0.476	3.20747e-27	2	Epithelial
HLA-DMA	5.43649e-31	0.673056	0.378	0.209	9.24856e-27	2	Epithelial
NME2	1.16606e-29	-0.396843	0.938	0.976	1.98371e-25	2	Epithelial
FTL	1.39508e-29	-0.534498	0.989	0.994	2.37331e-25	2	Epithelial
GPX2	1.24566e-28	-0.688969	0.5	0.678	2.11911e-24	2	Epithelial
GPX4	1.58056e-28	-0.39219	0.9	0.951	2.68884e-24	2	Epithelial
UQCRB	2.24122e-28	-0.371031	0.87	0.942	3.81276e-24	2	Epithelial
CCND1	2.29162e-28	0.7777	0.858	0.787	3.89851e-24	2	Epithelial
UBA52	7.5312e-28	-0.309593	0.963	0.986	1.28121e-23	2	Epithelial
NFIB	2.453e-27	0.904527	0.542	0.389	4.17304e-23	2	Epithelial
TNFAIP2	1.27292e-26	0.746919	0.48	0.302	2.16549e-22	2	Epithelial
PPP1R10	1.29037e-26	0.479292	0.598	0.434	2.19518e-22	2	Epithelial
PDE4B	2.0496e-26	0.40948	0.206	0.089	3.48678e-22	2	Epithelial
JUN	3.19776e-26	0.654318	0.925	0.886	5.44002e-22	2	Epithelial
GOLM1	3.95585e-26	0.267291	0.344	0.19	6.72969e-22	2	Epithelial
HLA-DMB	4.46929e-26	0.3005	0.212	0.093	7.60316e-22	2	Epithelial
PTHLH	1.45166e-25	-0.675123	0.195	0.4	2.46957e-21	2	Epithelial
CBR1	6.05517e-25	-0.542048	0.583	0.721	1.03011e-20	2	Epithelial
DDX3X	9.84457e-25	0.448356	0.666	0.539	1.67476e-20	2	Epithelial
NPTX2	3.48418e-24	0.518212	0.209	0.094	5.92729e-20	2	Epithelial
AKR1C1	4.08288e-24	-0.595133	0.325	0.534	6.9458e-20	2	Epithelial
IER3	1.11473e-23	0.503222	0.897	0.815	1.89638e-19	2	Epithelial
SKIL	1.27519e-23	0.538865	0.662	0.524	2.16935e-19	2	Epithelial
FUS	1.35744e-23	0.541491	0.916	0.884	2.30928e-19	2	Epithelial
TKT	1.44479e-23	-0.373856	0.762	0.844	2.45788e-19	2	Epithelial
IL32	1.72978e-23	0.663915	0.481	0.311	2.9427e-19	2	Epithelial
BEX4	1.87087e-23	0.308056	0.431	0.264	3.18272e-19	2	Epithelial
CHCHD10	7.08342e-23	-0.390303	0.705	0.823	1.20503e-18	2	Epithelial
PPIA	8.65405e-23	-0.263791	0.991	0.996	1.47223e-18	2	Epithelial
PPFIA1	1.1987e-22	0.488757	0.683	0.554	2.03923e-18	2	Epithelial
RPS15	1.27406e-22	-0.28449	0.997	0.998	2.16743e-18	2	Epithelial
CHST11	1.69626e-22	0.545575	0.272	0.144	2.88567e-18	2	Epithelial
MDK	3.67065e-22	0.515933	0.853	0.776	6.24451e-18	2	Epithelial
TFDP2	6.09396e-22	0.455245	0.637	0.519	1.0367e-17	2	Epithelial
TRA2B	1.19672e-21	0.364734	0.875	0.796	2.03586e-17	2	Epithelial
NUMA1	1.38222e-21	0.423567	0.577	0.438	2.35143e-17	2	Epithelial
ANXA2	1.38687e-21	-0.417627	0.902	0.945	2.35935e-17	2	Epithelial
NDUFB9	1.39921e-21	-0.324016	0.883	0.925	2.38033e-17	2	Epithelial
FXYD3	2.7175e-21	-0.543892	0.762	0.861	4.62301e-17	2	Epithelial
LIMA1	2.80949e-21	0.477336	0.653	0.515	4.77951e-17	2	Epithelial
IER2	3.00492e-21	0.474982	0.887	0.815	5.11197e-17	2	Epithelial
EEF2	3.15171e-21	-0.352387	0.95	0.974	5.36168e-17	2	Epithelial
PDXK	3.68504e-21	0.342831	0.478	0.335	6.26899e-17	2	Epithelial
DUSP6	3.73143e-21	0.484054	0.5	0.35	6.34791e-17	2	Epithelial
IL6ST	5.06741e-21	0.272889	0.495	0.33	8.62068e-17	2	Epithelial
ATP5G3	7.21905e-21	-0.416911	0.897	0.945	1.2281e-16	2	Epithelial
SLC9A3R1	7.67209e-21	-0.378253	0.583	0.723	1.30518e-16	2	Epithelial
PIK3R3	1.13185e-20	0.304656	0.325	0.188	1.9255e-16	2	Epithelial
FABP5	1.23077e-20	-0.456864	0.711	0.815	2.09378e-16	2	Epithelial
C19orf43	1.48251e-20	-0.283459	0.78	0.863	2.52205e-16	2	Epithelial
ETV5	1.53266e-20	0.41581	0.445	0.301	2.60736e-16	2	Epithelial
MOXD1	2.00034e-20	0.318301	0.214	0.105	3.40297e-16	2	Epithelial
U2SURP	2.084e-20	0.44484	0.805	0.746	3.5453e-16	2	Epithelial
PKM	2.20617e-20	-0.333108	0.922	0.956	3.75314e-16	2	Epithelial
S100A11	3.72513e-20	-0.421116	0.975	0.995	6.33719e-16	2	Epithelial
UVRAG	5.41509e-20	0.411584	0.444	0.314	9.21214e-16	2	Epithelial
MRPS21	5.48352e-20	-0.274901	0.662	0.815	9.32857e-16	2	Epithelial
SOX4	7.21585e-20	0.641789	0.8	0.734	1.22756e-15	2	Epithelial
CALM1	9.02449e-20	-0.357258	0.895	0.957	1.53525e-15	2	Epithelial
CCNL1	1.03696e-19	0.560279	0.839	0.777	1.76407e-15	2	Epithelial
RPL14	1.08369e-19	-0.261897	0.975	0.991	1.84357e-15	2	Epithelial
RPL35A	1.13156e-19	0.323743	0.995	0.998	1.92502e-15	2	Epithelial
ALDH2	1.13845e-19	0.510191	0.65	0.542	1.93673e-15	2	Epithelial
GPBP1	1.478e-19	0.368858	0.63	0.52	2.51437e-15	2	Epithelial
MIF	1.75259e-19	-0.334245	0.988	0.988	2.98151e-15	2	Epithelial
LTF	1.86528e-19	0.402422	0.114	0.041	3.17321e-15	2	Epithelial
CCND2	2.32546e-19	0.326274	0.28	0.154	3.95607e-15	2	Epithelial
ATXN7L3B	4.20272e-19	0.360983	0.508	0.378	7.14966e-15	2	Epithelial
HLA-DQB1	4.5829e-19	0.443136	0.362	0.228	7.79643e-15	2	Epithelial
YWHAZ	5.04767e-19	-0.308606	0.958	0.969	8.5871e-15	2	Epithelial
GPI	6.96429e-19	-0.396542	0.672	0.774	1.18476e-14	2	Epithelial
SERPINB5	1.02591e-18	-0.429116	0.566	0.694	1.74528e-14	2	Epithelial
KMT2E	1.38469e-18	0.448549	0.783	0.706	2.35563e-14	2	Epithelial
NDRG1	1.81629e-18	-0.497967	0.503	0.647	3.08988e-14	2	Epithelial
VDAC2	2.75901e-18	-0.361566	0.866	0.917	4.69363e-14	2	Epithelial
ALDH3A1	3.41955e-18	-0.602457	0.283	0.457	5.81734e-14	2	Epithelial
POLR2E	4.42361e-18	-0.266982	0.703	0.804	7.52545e-14	2	Epithelial
FOXP1	5.42636e-18	0.367554	0.553	0.434	9.23133e-14	2	Epithelial
EPHB4	6.16072e-18	0.384064	0.361	0.234	1.04806e-13	2	Epithelial
UGT1A6	6.61961e-18	-0.289902	0.158	0.319	1.12613e-13	2	Epithelial
RASSF6	6.82638e-18	0.27157	0.245	0.133	1.1613e-13	2	Epithelial
CKAP4	9.43356e-18	0.659936	0.642	0.561	1.60484e-13	2	Epithelial
RAC1	1.01692e-17	-0.260819	0.977	0.979	1.72998e-13	2	Epithelial
STAG1	1.08182e-17	0.27965	0.462	0.323	1.84039e-13	2	Epithelial
VASN	1.40839e-17	0.261321	0.242	0.132	2.39596e-13	2	Epithelial
ZNF706	3.07138e-17	-0.263152	0.797	0.868	5.22504e-13	2	Epithelial
CLIP1	4.155e-17	0.29487	0.559	0.425	7.06849e-13	2	Epithelial
IGF2BP2	5.19333e-17	0.303716	0.566	0.435	8.83489e-13	2	Epithelial
OAZ1	5.91884e-17	-0.251118	0.956	0.98	1.00691e-12	2	Epithelial
XRN1	8.04941e-17	0.332537	0.502	0.372	1.36937e-12	2	Epithelial
ARL6IP4	8.76744e-17	0.308853	0.858	0.807	1.49152e-12	2	Epithelial
HSP90B1	9.75417e-17	0.474782	0.906	0.876	1.65938e-12	2	Epithelial
PCM1	1.09343e-16	0.284145	0.491	0.357	1.86014e-12	2	Epithelial
PRDX1	1.22953e-16	-0.366329	0.972	0.969	2.09168e-12	2	Epithelial
TMEM98	1.51304e-16	0.36525	0.438	0.314	2.57399e-12	2	Epithelial
IGFBP2	1.85302e-16	-0.828329	0.441	0.568	3.15235e-12	2	Epithelial
SFN	2.1676e-16	-0.347232	0.848	0.887	3.68752e-12	2	Epithelial
STAT3	2.16939e-16	0.333112	0.77	0.677	3.69057e-12	2	Epithelial
BCL7A	2.28814e-16	0.26589	0.367	0.246	3.89259e-12	2	Epithelial
H1FX	2.71908e-16	0.698101	0.648	0.569	4.6257e-12	2	Epithelial
SERPINH1	2.80816e-16	0.721196	0.714	0.648	4.77725e-12	2	Epithelial
MLEC	3.74558e-16	0.450086	0.711	0.609	6.37198e-12	2	Epithelial
RND1	4.02183e-16	0.263041	0.188	0.094	6.84195e-12	2	Epithelial
NDUFS7	4.32334e-16	-0.268216	0.675	0.782	7.35487e-12	2	Epithelial
TIMM13	6.63104e-16	-0.281906	0.661	0.764	1.12807e-11	2	Epithelial
SOX9	6.93306e-16	0.574318	0.491	0.376	1.17945e-11	2	Epithelial
NTRK2	7.23844e-16	-0.406076	0.284	0.439	1.2314e-11	2	Epithelial
SMC1A	7.40123e-16	0.389828	0.508	0.393	1.2591e-11	2	Epithelial
HNRNPL	8.05088e-16	0.286706	0.688	0.579	1.36962e-11	2	Epithelial
PABPC1	9.07242e-16	-0.348154	0.98	0.987	1.5434e-11	2	Epithelial
MED13L	9.20682e-16	0.274533	0.402	0.279	1.56626e-11	2	Epithelial
C19orf53	1.21193e-15	-0.253389	0.802	0.87	2.06174e-11	2	Epithelial
PGAM1	1.29694e-15	-0.306237	0.798	0.862	2.20635e-11	2	Epithelial
SON	1.48343e-15	0.299337	0.778	0.691	2.52362e-11	2	Epithelial
CCT2	1.53443e-15	0.367016	0.847	0.802	2.61037e-11	2	Epithelial
YBX1	1.84535e-15	-0.340537	0.948	0.968	3.13932e-11	2	Epithelial
NTS	2.51395e-15	-0.502113	0.105	0.24	4.27673e-11	2	Epithelial
TNFAIP3	2.80903e-15	0.584508	0.659	0.543	4.77872e-11	2	Epithelial
IRF1	3.2804e-15	0.468988	0.677	0.573	5.58061e-11	2	Epithelial
FAM162A	3.35503e-15	-0.322106	0.666	0.78	5.70758e-11	2	Epithelial
TINAGL1	3.46757e-15	0.494154	0.486	0.376	5.89903e-11	2	Epithelial
KIAA1217	3.66966e-15	0.290028	0.536	0.406	6.24283e-11	2	Epithelial
RNPS1	3.89938e-15	0.291422	0.848	0.806	6.63362e-11	2	Epithelial
SH3BGRL3	3.97194e-15	-0.274308	0.848	0.931	6.75707e-11	2	Epithelial
ITGA2	4.65847e-15	0.363265	0.489	0.364	7.92498e-11	2	Epithelial
TMPO	4.89092e-15	0.35602	0.509	0.397	8.32043e-11	2	Epithelial
KRT14	6.6098e-15	-0.440575	0.553	0.661	1.12446e-10	2	Epithelial
GLRX3	8.28187e-15	-0.285914	0.588	0.694	1.40891e-10	2	Epithelial
SRRM2	8.6498e-15	0.371298	0.755	0.67	1.4715e-10	2	Epithelial
ATF7IP	9.45061e-15	0.262454	0.498	0.372	1.60774e-10	2	Epithelial
OAS1	9.53046e-15	0.391846	0.498	0.378	1.62132e-10	2	Epithelial
GSTM3	1.42364e-14	-0.637158	0.423	0.541	2.42189e-10	2	Epithelial
LDHA	1.74602e-14	-0.364534	0.822	0.89	2.97033e-10	2	Epithelial
MLF1	2.04975e-14	0.317843	0.681	0.589	3.48704e-10	2	Epithelial
FBXW5	2.35406e-14	0.270358	0.544	0.424	4.00473e-10	2	Epithelial
CHPT1	2.44512e-14	0.298203	0.334	0.22	4.15963e-10	2	Epithelial
C12orf65	2.68165e-14	0.27414	0.442	0.315	4.56203e-10	2	Epithelial
NFE2L2	2.9732e-14	-0.367227	0.666	0.769	5.058e-10	2	Epithelial
FRMD4A	3.21744e-14	0.251142	0.23	0.133	5.47352e-10	2	Epithelial
RARRES1	3.26456e-14	0.650593	0.256	0.149	5.55366e-10	2	Epithelial
S100A2	5.08823e-14	-0.531313	0.872	0.868	8.6561e-10	2	Epithelial
FNDC3B	5.32922e-14	0.52494	0.589	0.485	9.06607e-10	2	Epithelial
HN1	6.39973e-14	-0.302987	0.789	0.846	1.08872e-09	2	Epithelial
BTG1	6.74182e-14	0.478021	0.917	0.868	1.14692e-09	2	Epithelial
NGFR	7.02355e-14	0.361077	0.308	0.199	1.19485e-09	2	Epithelial
MAGED2	7.357e-14	0.391081	0.594	0.474	1.25157e-09	2	Epithelial
NASP	7.35992e-14	0.32601	0.703	0.621	1.25207e-09	2	Epithelial
CBX5	8.50626e-14	0.323113	0.469	0.359	1.44708e-09	2	Epithelial
FAT1	9.27164e-14	0.342122	0.45	0.336	1.57729e-09	2	Epithelial
EIF4G1	9.72149e-14	0.323874	0.802	0.72	1.65382e-09	2	Epithelial
HLA-F	1.27211e-13	0.291209	0.511	0.381	2.16412e-09	2	Epithelial
CD82	1.27997e-13	0.374679	0.667	0.571	2.17748e-09	2	Epithelial
CAND1	1.29364e-13	0.266416	0.578	0.472	2.20075e-09	2	Epithelial
MDFI	1.5965e-13	0.318979	0.508	0.399	2.71597e-09	2	Epithelial
VCL	1.84e-13	0.301473	0.561	0.451	3.13021e-09	2	Epithelial
MGP	2.22864e-13	0.549836	0.162	0.082	3.79136e-09	2	Epithelial
KDM5B	2.64992e-13	0.269957	0.62	0.507	4.50804e-09	2	Epithelial
FLNA	2.69314e-13	0.344	0.719	0.614	4.58157e-09	2	Epithelial
ATP5D	4.00747e-13	-0.258875	0.847	0.898	6.81751e-09	2	Epithelial
PGM2L1	4.35409e-13	0.458467	0.405	0.299	7.40717e-09	2	Epithelial
NFKB2	5.1598e-13	0.261145	0.412	0.294	8.77785e-09	2	Epithelial
TAP1	5.72199e-13	0.446295	0.613	0.525	9.73425e-09	2	Epithelial
UBN1	7.03014e-13	0.284912	0.453	0.35	1.19597e-08	2	Epithelial
CD83	7.32842e-13	0.251896	0.347	0.233	1.24671e-08	2	Epithelial
HES1	7.87306e-13	0.574797	0.656	0.561	1.33936e-08	2	Epithelial
PFN2	9.35451e-13	0.341253	0.752	0.686	1.59139e-08	2	Epithelial
MGST1	9.44185e-13	-0.402904	0.472	0.584	1.60625e-08	2	Epithelial
ADH7	9.55733e-13	-0.257589	0.159	0.288	1.62589e-08	2	Epithelial
GJB2	9.83598e-13	-0.41536	0.286	0.424	1.6733e-08	2	Epithelial
TUSC3	1.11622e-12	0.473742	0.609	0.543	1.89891e-08	2	Epithelial
CXCL3	1.13568e-12	0.25164	0.355	0.236	1.93201e-08	2	Epithelial
DHX36	1.26168e-12	0.337902	0.708	0.627	2.14637e-08	2	Epithelial
GADD45GIP1	1.4896e-12	-0.255655	0.725	0.798	2.53411e-08	2	Epithelial
DHCR7	1.72323e-12	0.396726	0.558	0.476	2.93156e-08	2	Epithelial
C3orf58	1.75624e-12	0.271278	0.461	0.342	2.98771e-08	2	Epithelial
TBX3	1.99934e-12	0.285885	0.327	0.223	3.40127e-08	2	Epithelial
CTSC	2.0234e-12	-0.519089	0.488	0.604	3.4422e-08	2	Epithelial
DSG3	2.15326e-12	-0.266112	0.359	0.503	3.66313e-08	2	Epithelial
LITAF	2.2596e-12	0.402393	0.795	0.749	3.84404e-08	2	Epithelial
HLA-A	2.41022e-12	0.383225	0.931	0.935	4.10027e-08	2	Epithelial
ATF5	2.57383e-12	0.407968	0.495	0.397	4.3786e-08	2	Epithelial
GOLIM4	2.70835e-12	0.30055	0.502	0.397	4.60744e-08	2	Epithelial
TAPBP	2.90116e-12	0.316202	0.725	0.654	4.93545e-08	2	Epithelial
PLSCR1	3.29036e-12	0.296678	0.73	0.637	5.59757e-08	2	Epithelial
DDX5	3.40304e-12	0.632123	0.93	0.892	5.78925e-08	2	Epithelial
HNRNPA2B1	3.58136e-12	0.254795	0.963	0.958	6.09261e-08	2	Epithelial
RSRC2	3.74643e-12	0.299248	0.777	0.722	6.37343e-08	2	Epithelial
ZFP36L2	4.6485e-12	0.3983	0.83	0.758	7.90802e-08	2	Epithelial
CLTB	4.95718e-12	-0.311305	0.681	0.767	8.43316e-08	2	Epithelial
IRF2BP2	5.0141e-12	0.289539	0.616	0.517	8.52998e-08	2	Epithelial
NMB	5.63285e-12	-0.272691	0.334	0.456	9.5826e-08	2	Epithelial
SAA1	5.77007e-12	0.535823	0.467	0.332	9.81605e-08	2	Epithelial
ISYNA1	6.67484e-12	0.323057	0.519	0.417	1.13552e-07	2	Epithelial
PTMS	6.78039e-12	-0.349471	0.836	0.89	1.15348e-07	2	Epithelial
ARF3	7.52457e-12	0.314726	0.727	0.645	1.28008e-07	2	Epithelial
CSRP1	8.23993e-12	0.410044	0.697	0.639	1.40178e-07	2	Epithelial
CSTB	8.71088e-12	-0.321355	0.903	0.946	1.48189e-07	2	Epithelial
TXN	8.85929e-12	-0.354054	0.948	0.96	1.50714e-07	2	Epithelial
MBNL1	8.97258e-12	0.272494	0.694	0.598	1.52641e-07	2	Epithelial
TNFSF10	9.63026e-12	0.354557	0.673	0.576	1.6383e-07	2	Epithelial
B4GALT1	1.29781e-11	0.288881	0.525	0.418	2.20783e-07	2	Epithelial
IFITM3	1.30599e-11	0.282592	0.919	0.905	2.22175e-07	2	Epithelial
IFITM2	1.34595e-11	0.383308	0.316	0.211	2.28973e-07	2	Epithelial
TMEM14A	1.48201e-11	-0.25625	0.594	0.7	2.52119e-07	2	Epithelial
IFITM1	1.48677e-11	0.270809	0.823	0.766	2.5293e-07	2	Epithelial
SLC25A36	1.53875e-11	0.303489	0.697	0.616	2.61773e-07	2	Epithelial
RBBP6	1.5677e-11	0.30469	0.641	0.555	2.66697e-07	2	Epithelial
CTTN	1.67774e-11	0.3118	0.791	0.767	2.85418e-07	2	Epithelial
TUBA1A	1.76281e-11	0.36714	0.544	0.431	2.99889e-07	2	Epithelial
CAV2	1.79376e-11	-0.259951	0.419	0.549	3.05155e-07	2	Epithelial
HLTF	1.8972e-11	0.255683	0.486	0.382	3.22751e-07	2	Epithelial
S100A16	2.40312e-11	-0.337187	0.819	0.879	4.08818e-07	2	Epithelial
TFAP2A	3.06361e-11	0.329245	0.609	0.541	5.21181e-07	2	Epithelial
SPCS2	3.23152e-11	0.345683	0.784	0.741	5.49745e-07	2	Epithelial
UPK1B	3.29988e-11	-0.415942	0.086	0.189	5.61375e-07	2	Epithelial
TMEM123	3.75878e-11	-0.74348	0.691	0.751	6.39443e-07	2	Epithelial
HLA-B	3.7838e-11	0.473044	0.902	0.897	6.43699e-07	2	Epithelial
CFB	4.29511e-11	0.313502	0.323	0.218	7.30684e-07	2	Epithelial
ALDOA	5.4014e-11	-0.263838	0.981	0.986	9.18887e-07	2	Epithelial
DNAJA1	8.24651e-11	0.290004	0.864	0.816	1.4029e-06	2	Epithelial
EIF2AK2	8.82951e-11	0.34406	0.631	0.577	1.50208e-06	2	Epithelial
TRIP6	1.41592e-10	0.256595	0.73	0.668	2.40876e-06	2	Epithelial
UPP1	1.74933e-10	-0.346733	0.306	0.42	2.97596e-06	2	Epithelial
GBP1	1.97824e-10	0.293692	0.428	0.32	3.36539e-06	2	Epithelial
BTG2	2.38078e-10	0.359036	0.752	0.682	4.05018e-06	2	Epithelial
HNRNPU	2.69383e-10	0.276625	0.891	0.835	4.58274e-06	2	Epithelial
ATF3	3.10011e-10	0.366703	0.811	0.716	5.2739e-06	2	Epithelial
RAP2B	3.38624e-10	0.388917	0.691	0.612	5.76066e-06	2	Epithelial
PDLIM1	3.70806e-10	-0.25917	0.733	0.799	6.30815e-06	2	Epithelial
PLP2	3.71379e-10	-0.333648	0.823	0.875	6.3179e-06	2	Epithelial
ATXN2L	4.57199e-10	0.264576	0.53	0.439	7.77787e-06	2	Epithelial
FGFR1	5.49837e-10	0.335846	0.269	0.182	9.35383e-06	2	Epithelial
KHDRBS1	5.96862e-10	0.283381	0.781	0.746	1.01538e-05	2	Epithelial
GK	6.19102e-10	0.25108	0.203	0.124	1.05322e-05	2	Epithelial
SRSF9	6.51196e-10	0.313976	0.786	0.753	1.10782e-05	2	Epithelial
MSH6	7.41724e-10	0.291723	0.411	0.321	1.26182e-05	2	Epithelial
IFT22	7.47315e-10	0.267021	0.544	0.464	1.27133e-05	2	Epithelial
PRSS8	8.1894e-10	0.261416	0.462	0.367	1.39318e-05	2	Epithelial
ATP2C1	8.19742e-10	0.289095	0.505	0.418	1.39455e-05	2	Epithelial
COPB2	8.58067e-10	0.290696	0.728	0.672	1.45974e-05	2	Epithelial
DCUN1D5	1.00535e-09	-0.534471	0.488	0.577	1.71029e-05	2	Epithelial
SLC2A1	1.11853e-09	-0.285194	0.455	0.558	1.90284e-05	2	Epithelial
DSC3	1.17547e-09	-0.271075	0.488	0.601	1.9997e-05	2	Epithelial
LMAN1	1.27544e-09	0.258697	0.73	0.677	2.16977e-05	2	Epithelial
NCOA7	1.28767e-09	0.456777	0.675	0.596	2.19059e-05	2	Epithelial
REL	1.38909e-09	0.260822	0.684	0.617	2.36311e-05	2	Epithelial
TUBB3	1.65707e-09	-0.291828	0.269	0.374	2.819e-05	2	Epithelial
CLDN1	1.83992e-09	0.281242	0.597	0.471	3.13007e-05	2	Epithelial
FADD	1.99072e-09	0.265627	0.642	0.567	3.38661e-05	2	Epithelial
TIPARP	2.51126e-09	0.34438	0.578	0.488	4.27216e-05	2	Epithelial
ACAP2	2.52248e-09	0.269927	0.75	0.696	4.29125e-05	2	Epithelial
CAV1	2.64038e-09	-0.395303	0.364	0.476	4.49181e-05	2	Epithelial
SFPQ	2.86439e-09	0.279692	0.809	0.755	4.8729e-05	2	Epithelial
NFKBIZ	3.149e-09	0.391141	0.744	0.674	5.35708e-05	2	Epithelial
BRD2	3.2537e-09	0.316267	0.823	0.793	5.5352e-05	2	Epithelial
EGR1	3.51201e-09	0.395495	0.787	0.741	5.97463e-05	2	Epithelial
SET	3.6827e-09	0.252776	0.827	0.802	6.265e-05	2	Epithelial
ZNF750	4.42273e-09	-0.261669	0.191	0.295	7.52394e-05	2	Epithelial
CEBPB	5.25503e-09	0.518224	0.636	0.6	8.93986e-05	2	Epithelial
EIF4A2	5.53003e-09	0.251968	0.927	0.914	9.40768e-05	2	Epithelial
SPTSSA	6.3416e-09	-0.304945	0.575	0.671	0.000107883	2	Epithelial
CD9	6.39931e-09	-0.395857	0.933	0.957	0.000108865	2	Epithelial
NEFL	6.98058e-09	-0.335745	0.083	0.167	0.000118754	2	Epithelial
HLA-E	7.29704e-09	0.289296	0.861	0.835	0.000124137	2	Epithelial
CES1	7.61774e-09	-0.695941	0.1	0.184	0.000129593	2	Epithelial
HIST1H2AG	7.82495e-09	0.309682	0.244	0.164	0.000133118	2	Epithelial
FOSB	8.00537e-09	0.29833	0.77	0.661	0.000136187	2	Epithelial
AKR1B10	1.0341e-08	-0.343532	0.208	0.309	0.000175922	2	Epithelial
BST2	1.04471e-08	0.254506	0.713	0.639	0.000177727	2	Epithelial
IGFBP4	1.1025e-08	0.582328	0.698	0.662	0.000187558	2	Epithelial
CEP95	1.12433e-08	0.265694	0.375	0.295	0.00019127	2	Epithelial
FST	1.26551e-08	-0.615546	0.209	0.303	0.000215289	2	Epithelial
KLF5	1.52128e-08	-0.270931	0.716	0.773	0.0002588	2	Epithelial
EMP2	1.52748e-08	0.261488	0.844	0.808	0.000259854	2	Epithelial
GPNMB	1.82954e-08	-0.488169	0.427	0.512	0.000311242	2	Epithelial
PERP	2.82924e-08	-0.326284	0.975	0.975	0.00048131	2	Epithelial
KRT7	2.91417e-08	0.409715	0.358	0.257	0.000495759	2	Epithelial
LDHB	3.00669e-08	-0.372733	0.803	0.851	0.000511499	2	Epithelial
MT-CO1	3.72147e-08	-0.261509	0.944	0.943	0.000633096	2	Epithelial
PLK2	3.84966e-08	0.332257	0.553	0.475	0.000654903	2	Epithelial
CCNI	4.40021e-08	0.312182	0.909	0.902	0.000748564	2	Epithelial
CAPZA2	5.16695e-08	-0.258402	0.591	0.678	0.000879001	2	Epithelial
HLA-C	6.79087e-08	0.259197	0.919	0.917	0.00115526	2	Epithelial
ZFP36	6.84371e-08	0.250806	0.887	0.841	0.00116425	2	Epithelial
KRT19	7.95766e-08	-0.254746	0.537	0.681	0.00135376	2	Epithelial
PAK1	8.09349e-08	0.762288	0.503	0.421	0.00137686	2	Epithelial
MT1E	8.46759e-08	-0.364501	0.431	0.53	0.00144051	2	Epithelial
SRI	1.15767e-07	-0.287966	0.711	0.779	0.00196943	2	Epithelial
RPS4X	1.2534e-07	0.272589	0.986	0.994	0.00213229	2	Epithelial
TUBB	1.43032e-07	0.266255	0.916	0.911	0.00243327	2	Epithelial
C8orf4	1.64792e-07	0.509095	0.252	0.176	0.00280344	2	Epithelial
HMGB1	1.68366e-07	0.251197	0.972	0.959	0.00286425	2	Epithelial
RPL6	2.40864e-07	0.250809	0.989	0.993	0.00409757	2	Epithelial
HSPA1A	2.52562e-07	0.348857	0.908	0.881	0.00429659	2	Epithelial
HIST1H1E	3.13521e-07	0.382066	0.377	0.294	0.00533362	2	Epithelial
KRT5	3.4688e-07	-0.255959	0.887	0.909	0.00590113	2	Epithelial
NR4A1	3.58502e-07	0.257677	0.72	0.642	0.00609883	2	Epithelial
PGD	3.8268e-07	-0.350726	0.63	0.69	0.00651015	2	Epithelial
GJB6	4.76223e-07	-0.266426	0.194	0.285	0.0081015	2	Epithelial
RPS3	5.19037e-07	0.536334	0.983	0.995	0.00882985	2	Epithelial
CLNS1A	5.66459e-07	0.366908	0.738	0.695	0.0096366	2	Epithelial
NINJ1	6.01243e-07	0.3043	0.536	0.485	0.0102284	2	Epithelial
PRSS22	6.01559e-07	0.80776	0.392	0.307	0.0102337	2	Epithelial
JUNB	7.21322e-07	0.272402	0.905	0.89	0.0122711	2	Epithelial
PLPP3	9.26328e-07	0.258199	0.333	0.26	0.0157587	2	Epithelial
SPP1	9.44359e-07	-0.409192	0.094	0.164	0.0160654	2	Epithelial
EIF2S3	9.56729e-07	0.261329	0.711	0.645	0.0162759	2	Epithelial
CD24	1.05787e-06	0.878764	0.694	0.624	0.0179965	2	Epithelial
TGFBI	1.98086e-06	-0.379867	0.275	0.366	0.0336984	2	Epithelial
GSTA1	2.1905e-06	-0.460274	0.077	0.141	0.0372648	2	Epithelial
TARSL2	2.88112e-06	0.396921	0.283	0.215	0.0490137	2	Epithelial
CCL19	1.12324e-31	0.398279	0.103	0.014	1.91086e-27	3	Epithelial
HLA-DQA1	1.14231e-30	1.15276	0.312	0.101	1.9433e-26	3	Epithelial
SLCO2A1	1.16534e-29	0.531752	0.232	0.064	1.98247e-25	3	Epithelial
KREMEN2	5.19228e-29	0.887591	0.365	0.145	8.83311e-25	3	Epithelial
HLA-DQA2	6.15346e-29	0.366505	0.167	0.037	1.04683e-24	3	Epithelial
GPX2	2.12558e-27	-1.23466	0.384	0.678	3.61603e-23	3	Epithelial
NQO1	8.0132e-27	-1.03274	0.316	0.624	1.36321e-22	3	Epithelial
AKR1C2	7.09034e-24	-1.44342	0.27	0.569	1.20621e-19	3	Epithelial
FGF19	7.78208e-24	1.17321	0.281	0.102	1.32389e-19	3	Epithelial
GYPC	2.95016e-23	0.377945	0.255	0.086	5.01881e-19	3	Epithelial
CPE	4.81538e-23	0.781462	0.43	0.209	8.19192e-19	3	Epithelial
TKT	1.92271e-22	-0.676603	0.707	0.844	3.27092e-18	3	Epithelial
HLA-DPB1	4.14076e-22	0.839738	0.399	0.18	7.04427e-18	3	Epithelial
HLA-DRB5	8.67777e-22	0.856615	0.407	0.182	1.47626e-17	3	Epithelial
AKR1C3	1.47296e-21	-1.06179	0.186	0.476	2.5058e-17	3	Epithelial
RPL18A	2.30198e-20	-0.477215	0.981	0.997	3.91613e-16	3	Epithelial
FTL	3.09246e-20	-0.843656	0.992	0.994	5.26089e-16	3	Epithelial
GAPDH	6.75892e-20	-0.55806	1	0.998	1.14983e-15	3	Epithelial
HLA-DRA	7.63851e-20	1.23519	0.536	0.304	1.29946e-15	3	Epithelial
RPL8	8.33347e-20	-0.565996	1	0.998	1.41769e-15	3	Epithelial
TPI1	1.00445e-19	-0.524495	0.958	0.983	1.70877e-15	3	Epithelial
HLA-DPA1	1.0395e-19	0.845614	0.407	0.194	1.7684e-15	3	Epithelial
SFRP1	2.83475e-19	0.707649	0.422	0.203	4.82248e-15	3	Epithelial
TCN1	7.59017e-19	0.356513	0.133	0.033	1.29124e-14	3	Epithelial
MYB	1.25454e-18	0.277279	0.148	0.041	2.13422e-14	3	Epithelial
HLA-DRB1	2.18139e-18	1.06714	0.483	0.265	3.71099e-14	3	Epithelial
CD74	2.87996e-18	1.15495	0.62	0.398	4.89938e-14	3	Epithelial
UQCRB	4.24608e-18	-0.476201	0.837	0.942	7.22343e-14	3	Epithelial
ALDH3A1	9.67429e-18	-0.8999	0.19	0.457	1.64579e-13	3	Epithelial
LTB	1.04352e-17	0.313465	0.122	0.031	1.77524e-13	3	Epithelial
AKR1C1	1.04785e-17	-1.11273	0.27	0.534	1.7826e-13	3	Epithelial
PDE4B	1.29771e-17	0.465637	0.236	0.089	2.20766e-13	3	Epithelial
CCDC144NL-AS1	2.36272e-17	0.285799	0.327	0.149	4.01945e-13	3	Epithelial
NFE2L3	2.38563e-17	0.415266	0.293	0.131	4.05843e-13	3	Epithelial
NPTX2	3.19183e-17	0.537704	0.243	0.094	5.42995e-13	3	Epithelial
CHCHD10	4.83617e-17	-0.57249	0.643	0.823	8.22728e-13	3	Epithelial
CCND1	5.93748e-17	0.907541	0.859	0.787	1.01008e-12	3	Epithelial
HSPB1	1.23399e-16	-0.511593	0.977	0.992	2.09927e-12	3	Epithelial
NDUFB9	1.44553e-16	-0.478699	0.878	0.925	2.45914e-12	3	Epithelial
GOLM1	1.45709e-16	0.356613	0.373	0.19	2.47881e-12	3	Epithelial
TNF	2.51704e-16	1.08694	0.335	0.164	4.28199e-12	3	Epithelial
AZGP1	2.98273e-16	0.652582	0.137	0.039	5.07422e-12	3	Epithelial
SLC9A3R1	3.19433e-16	-0.527453	0.529	0.723	5.43419e-12	3	Epithelial
CBR1	3.4064e-16	-0.719354	0.544	0.721	5.79497e-12	3	Epithelial
PPIA	4.1341e-16	-0.364689	0.992	0.996	7.03292e-12	3	Epithelial
HLA-DOA	4.97844e-16	0.253485	0.129	0.036	8.46932e-12	3	Epithelial
NME2	6.70251e-16	-0.455159	0.916	0.976	1.14023e-11	3	Epithelial
S100A10	8.8225e-16	-0.785101	0.867	0.958	1.50088e-11	3	Epithelial
GPI	1.611e-15	-0.556456	0.597	0.774	2.74064e-11	3	Epithelial
KRT6A	2.05605e-15	-0.281402	0.559	0.806	3.49775e-11	3	Epithelial
ATP5G3	9.95727e-15	-0.553321	0.871	0.945	1.69393e-10	3	Epithelial
EEF2	1.12551e-14	-0.453048	0.943	0.974	1.91471e-10	3	Epithelial
C1QB	1.18756e-14	-0.762625	0.046	0.255	2.02028e-10	3	Epithelial
PDXK	4.06926e-14	0.376162	0.513	0.335	6.92262e-10	3	Epithelial
GSTP1	4.4374e-14	-0.532674	0.989	0.995	7.54891e-10	3	Epithelial
ALDH3A2	7.82393e-14	-0.376387	0.323	0.562	1.33101e-09	3	Epithelial
YWHAZ	2.15732e-13	-0.409894	0.951	0.969	3.67003e-09	3	Epithelial
PRDX1	2.26483e-13	-0.496511	0.962	0.969	3.85293e-09	3	Epithelial
CCL2	4.16979e-13	0.872163	0.205	0.083	7.09365e-09	3	Epithelial
TNFAIP2	5.54675e-13	0.709696	0.494	0.302	9.43613e-09	3	Epithelial
ANXA1	6.13171e-13	-0.727687	0.673	0.832	1.04313e-08	3	Epithelial
UBA52	7.52449e-13	-0.304098	0.958	0.986	1.28007e-08	3	Epithelial
NFIB	7.90027e-13	1.01184	0.536	0.389	1.34399e-08	3	Epithelial
UBD	8.02089e-13	0.334783	0.373	0.199	1.36451e-08	3	Epithelial
GPX4	8.61172e-13	-0.38898	0.913	0.951	1.46503e-08	3	Epithelial
UGT1A6	8.83936e-13	-0.39924	0.114	0.319	1.50375e-08	3	Epithelial
FXYD3	1.35632e-12	-0.702937	0.738	0.861	2.30737e-08	3	Epithelial
CALM1	1.60574e-12	-0.524724	0.871	0.957	2.73169e-08	3	Epithelial
CKAP4	1.68812e-12	0.76656	0.658	0.561	2.87184e-08	3	Epithelial
CTTN	2.0031e-12	0.521663	0.821	0.767	3.40767e-08	3	Epithelial
ADAMTS9	2.40767e-12	0.326125	0.133	0.045	4.09593e-08	3	Epithelial
IL32	2.83799e-12	0.606315	0.498	0.311	4.82799e-08	3	Epithelial
IER2	2.84358e-12	0.553217	0.89	0.815	4.8375e-08	3	Epithelial
GSTM3	3.1391e-12	-1.05643	0.357	0.541	5.34024e-08	3	Epithelial
CHST11	4.60692e-12	0.559867	0.281	0.144	7.83729e-08	3	Epithelial
DDX42	4.82097e-12	0.334587	0.494	0.327	8.20143e-08	3	Epithelial
NTRK2	6.89847e-12	-0.556745	0.236	0.439	1.17357e-07	3	Epithelial
SERPINB5	7.65289e-12	-0.488697	0.517	0.694	1.30191e-07	3	Epithelial
UBN1	8.59475e-12	0.413866	0.51	0.35	1.46214e-07	3	Epithelial
DDX5	9.74643e-12	0.936526	0.932	0.892	1.65806e-07	3	Epithelial
ADH7	1.18507e-11	-0.400242	0.099	0.288	2.01604e-07	3	Epithelial
RPS15	1.3851e-11	-0.28595	1	0.998	2.35634e-07	3	Epithelial
NFE2L2	1.41786e-11	-0.513684	0.639	0.769	2.41206e-07	3	Epithelial
POLR2E	1.7786e-11	-0.344276	0.673	0.804	3.02576e-07	3	Epithelial
IER3	2.10307e-11	0.53869	0.905	0.815	3.57773e-07	3	Epithelial
PPFIA1	2.3604e-11	0.576753	0.665	0.554	4.01552e-07	3	Epithelial
CYP2S1	2.42424e-11	-0.280621	0.194	0.408	4.12412e-07	3	Epithelial
PPP1R10	2.79963e-11	0.512867	0.578	0.434	4.76273e-07	3	Epithelial
SOX9	2.85583e-11	0.712958	0.529	0.376	4.85834e-07	3	Epithelial
GPNMB	3.50603e-11	-0.736774	0.323	0.512	5.96445e-07	3	Epithelial
RPL24	4.98895e-11	-0.304248	0.981	0.995	8.48721e-07	3	Epithelial
ORAI2	7.76869e-11	0.250623	0.247	0.123	1.32161e-06	3	Epithelial
RPL3	8.67955e-11	-0.330142	0.996	0.991	1.47656e-06	3	Epithelial
JUN	9.64159e-11	0.62197	0.928	0.886	1.64023e-06	3	Epithelial
LTF	9.6829e-11	0.409938	0.122	0.041	1.64726e-06	3	Epithelial
RPL14	1.36188e-10	-0.29315	0.973	0.991	2.31683e-06	3	Epithelial
ACVR1B	1.48627e-10	0.254329	0.331	0.186	2.52845e-06	3	Epithelial
VCAM1	1.5977e-10	0.332898	0.106	0.034	2.71801e-06	3	Epithelial
BEX4	1.86201e-10	0.350851	0.418	0.264	3.16765e-06	3	Epithelial
SKIL	2.22052e-10	0.592425	0.646	0.524	3.77755e-06	3	Epithelial
HLA-DMA	2.26796e-10	0.57934	0.354	0.209	3.85825e-06	3	Epithelial
FUS	2.30037e-10	0.652991	0.897	0.884	3.91339e-06	3	Epithelial
GK	2.35215e-10	0.404078	0.247	0.124	4.00149e-06	3	Epithelial
CYC1	2.706e-10	-0.374475	0.76	0.849	4.60346e-06	3	Epithelial
CXCL3	2.71168e-10	0.336373	0.395	0.236	4.6131e-06	3	Epithelial
ANXA2	3.34642e-10	-0.426117	0.894	0.945	5.69293e-06	3	Epithelial
PTDSS1	3.46082e-10	-0.289167	0.369	0.548	5.88755e-06	3	Epithelial
VDAC2	3.92369e-10	-0.396079	0.852	0.917	6.67499e-06	3	Epithelial
ERN1	4.62649e-10	0.365035	0.331	0.198	7.87058e-06	3	Epithelial
TATDN1	4.88098e-10	-0.28124	0.376	0.559	8.30353e-06	3	Epithelial
PKM	6.08591e-10	-0.327224	0.905	0.956	1.03534e-05	3	Epithelial
MGST1	7.00236e-10	-0.627194	0.422	0.584	1.19124e-05	3	Epithelial
IGFBP2	7.23212e-10	-0.903005	0.411	0.568	1.23033e-05	3	Epithelial
TMSB15A	7.44696e-10	0.271893	0.175	0.076	1.26688e-05	3	Epithelial
ARL6IP4	7.48209e-10	0.329278	0.84	0.807	1.27285e-05	3	Epithelial
PTHLH	7.56054e-10	-0.678824	0.209	0.4	1.2862e-05	3	Epithelial
EIF3E	7.73479e-10	-0.357903	0.802	0.876	1.31584e-05	3	Epithelial
DDX3X	8.54541e-10	0.48159	0.646	0.539	1.45375e-05	3	Epithelial
CD9	9.59024e-10	-0.635268	0.924	0.957	1.63149e-05	3	Epithelial
TNFAIP3	1.03334e-09	0.689314	0.688	0.543	1.75792e-05	3	Epithelial
EPHB4	1.05669e-09	0.477226	0.373	0.234	1.79763e-05	3	Epithelial
OAS3	1.75167e-09	0.305994	0.414	0.266	2.97993e-05	3	Epithelial
CLIP1	1.9205e-09	0.362563	0.551	0.425	3.26715e-05	3	Epithelial
PXDN	2.1797e-09	0.255621	0.297	0.167	3.70811e-05	3	Epithelial
SOX4	2.38854e-09	0.700592	0.768	0.734	4.06338e-05	3	Epithelial
U2SURP	2.53759e-09	0.431179	0.783	0.746	4.31695e-05	3	Epithelial
STOX1	3.03018e-09	0.261215	0.16	0.069	5.15494e-05	3	Epithelial
PABPC1	4.18675e-09	-0.372377	0.996	0.987	7.12249e-05	3	Epithelial
COPS2	4.71804e-09	-0.254614	0.376	0.541	8.02633e-05	3	Epithelial
LSM4	5.16554e-09	-0.355513	0.635	0.75	8.78762e-05	3	Epithelial
IL23A	5.47529e-09	0.264462	0.129	0.051	9.31456e-05	3	Epithelial
KDM5B	5.61941e-09	0.338566	0.639	0.507	9.55973e-05	3	Epithelial
MDK	5.77008e-09	0.529145	0.852	0.776	9.81606e-05	3	Epithelial
RAD23A	5.80996e-09	-0.276441	0.696	0.821	9.8839e-05	3	Epithelial
DUSP6	5.89333e-09	0.430232	0.49	0.35	0.000100257	3	Epithelial
CYCS	6.37554e-09	-0.372545	0.753	0.855	0.000108461	3	Epithelial
GLRX3	7.87519e-09	-0.317325	0.555	0.694	0.000133973	3	Epithelial
NTS	8.03251e-09	-1.24451	0.091	0.24	0.000136649	3	Epithelial
HN1	8.10595e-09	-0.366522	0.749	0.846	0.000137898	3	Epithelial
SMG1	8.1485e-09	0.328148	0.612	0.485	0.000138622	3	Epithelial
PLP2	8.20313e-09	-0.458312	0.787	0.875	0.000139552	3	Epithelial
LIMA1	8.47605e-09	0.444971	0.639	0.515	0.000144195	3	Epithelial
STAT3	8.60167e-09	0.405407	0.764	0.677	0.000146332	3	Epithelial
TMEM123	8.80676e-09	-0.875489	0.665	0.751	0.000149821	3	Epithelial
FAM162A	9.32016e-09	-0.369893	0.627	0.78	0.000158555	3	Epithelial
ARF5	1.005e-08	-0.320405	0.833	0.9	0.00017097	3	Epithelial
MDH2	1.10793e-08	-0.350654	0.825	0.895	0.000188482	3	Epithelial
PCM1	1.2762e-08	0.313289	0.498	0.357	0.000217108	3	Epithelial
MGP	1.29415e-08	0.641379	0.179	0.082	0.000220162	3	Epithelial
NUMA1	1.48562e-08	0.470819	0.548	0.438	0.000252734	3	Epithelial
MACF1	1.57656e-08	0.304335	0.563	0.415	0.000268205	3	Epithelial
RPS25	1.70082e-08	-0.293076	0.981	0.987	0.000289344	3	Epithelial
COX6C	1.99392e-08	-0.285849	0.916	0.961	0.000339205	3	Epithelial
MIF	2.02354e-08	-0.307834	0.981	0.988	0.000344245	3	Epithelial
PDLIM1	2.08144e-08	-0.366533	0.703	0.799	0.000354095	3	Epithelial
IL6ST	2.60495e-08	0.264708	0.483	0.33	0.000443154	3	Epithelial
ATP5D	2.8958e-08	-0.292132	0.806	0.898	0.000492634	3	Epithelial
GPBP1	2.9849e-08	0.405487	0.62	0.52	0.000507791	3	Epithelial
YBX1	3.00766e-08	-0.372468	0.943	0.968	0.000511663	3	Epithelial
IGF2BP2	3.12053e-08	0.324839	0.57	0.435	0.000530864	3	Epithelial
SPTSSA	3.19862e-08	-0.409942	0.525	0.671	0.00054415	3	Epithelial
LDHB	3.33634e-08	-0.495336	0.741	0.851	0.000567579	3	Epithelial
HNRNPL	3.35937e-08	0.348892	0.673	0.579	0.000571496	3	Epithelial
SON	3.40679e-08	0.307486	0.783	0.691	0.000579564	3	Epithelial
PTMS	4.00337e-08	-0.399356	0.825	0.89	0.000681053	3	Epithelial
AKR1B10	4.15715e-08	-0.675024	0.156	0.309	0.000707214	3	Epithelial
LINC00969	4.39337e-08	0.317145	0.593	0.455	0.000747401	3	Epithelial
EMP1	4.46558e-08	-0.339622	0.392	0.558	0.000759684	3	Epithelial
RPL32	4.63348e-08	-0.279687	0.989	0.995	0.000788247	3	Epithelial
STAT2	4.65254e-08	0.280997	0.407	0.275	0.00079149	3	Epithelial
TCEB2	4.71261e-08	0.35441	0.954	0.953	0.000801709	3	Epithelial
RND1	4.79257e-08	0.323212	0.19	0.094	0.000815312	3	Epithelial
PGD	4.82783e-08	-0.562114	0.589	0.69	0.00082131	3	Epithelial
TRIM56	5.14834e-08	0.322561	0.437	0.305	0.000875836	3	Epithelial
TMC5	5.15325e-08	0.264732	0.133	0.057	0.000876671	3	Epithelial
MRPS21	5.16454e-08	-0.287589	0.662	0.815	0.000878592	3	Epithelial
SRI	5.23388e-08	-0.409906	0.639	0.779	0.000890388	3	Epithelial
UPK1B	6.06548e-08	-0.548638	0.057	0.189	0.00103186	3	Epithelial
CXCL2	6.67503e-08	0.257689	0.376	0.234	0.00113556	3	Epithelial
C19orf53	7.25415e-08	-0.259741	0.764	0.87	0.00123408	3	Epithelial
MLF2	7.49027e-08	-0.354283	0.84	0.903	0.00127425	3	Epithelial
MRPL13	7.76137e-08	-0.284075	0.593	0.717	0.00132036	3	Epithelial
SLC2A1	8.44094e-08	-0.322235	0.399	0.558	0.00143597	3	Epithelial
SPEN	8.5288e-08	0.302744	0.521	0.383	0.00145092	3	Epithelial
TMEM147	8.6044e-08	-0.293376	0.589	0.725	0.00146378	3	Epithelial
H1FX	9.4937e-08	0.809916	0.624	0.569	0.00161507	3	Epithelial
RPL13A	9.49471e-08	-0.28946	0.992	0.993	0.00161524	3	Epithelial
NBPF14	9.68795e-08	0.278615	0.312	0.193	0.00164811	3	Epithelial
VASN	9.84024e-08	0.289047	0.236	0.132	0.00167402	3	Epithelial
PHLDB2	9.93306e-08	-0.271649	0.202	0.358	0.00168981	3	Epithelial
TMPO	1.11829e-07	0.372674	0.517	0.397	0.00190243	3	Epithelial
OAZ1	1.16218e-07	-0.262994	0.947	0.98	0.0019771	3	Epithelial
EIF4G1	1.24146e-07	0.381937	0.795	0.72	0.00211197	3	Epithelial
MSH6	1.27167e-07	0.425286	0.433	0.321	0.00216337	3	Epithelial
FOXP1	1.32905e-07	0.362003	0.536	0.434	0.00226099	3	Epithelial
STAG1	1.36494e-07	0.31267	0.452	0.323	0.00232204	3	Epithelial
ETV5	1.49186e-07	0.458293	0.414	0.301	0.00253796	3	Epithelial
HES1	1.50549e-07	0.664063	0.677	0.561	0.00256114	3	Epithelial
TMEM14A	1.51796e-07	-0.309338	0.563	0.7	0.00258236	3	Epithelial
MDM2	1.55895e-07	0.268332	0.433	0.306	0.00265209	3	Epithelial
NDRG1	1.67265e-07	-0.38275	0.494	0.647	0.00284552	3	Epithelial
CTSC	1.71165e-07	-0.519333	0.468	0.604	0.00291186	3	Epithelial
PSTPIP2	1.77466e-07	0.287566	0.259	0.156	0.00301905	3	Epithelial
CCNL1	1.78739e-07	0.533911	0.825	0.777	0.0030407	3	Epithelial
PRRC2C	1.81395e-07	0.29974	0.844	0.802	0.0030859	3	Epithelial
ORAOV1	1.85308e-07	0.27305	0.57	0.452	0.00315245	3	Epithelial
NFKB2	1.87581e-07	0.357062	0.414	0.294	0.00319113	3	Epithelial
G6PD	1.9133e-07	-0.372364	0.452	0.564	0.0032549	3	Epithelial
CFB	2.07773e-07	0.481881	0.346	0.218	0.00353463	3	Epithelial
NMB	2.08749e-07	-0.344166	0.308	0.456	0.00355124	3	Epithelial
ANKLE2	2.09471e-07	0.272016	0.601	0.479	0.00356352	3	Epithelial
FAT1	2.37189e-07	0.368643	0.46	0.336	0.00403506	3	Epithelial
SRRM2	2.38916e-07	0.460455	0.726	0.67	0.00406444	3	Epithelial
TSPYL1	2.42602e-07	0.29935	0.452	0.333	0.00412714	3	Epithelial
OAS1	2.539e-07	0.543338	0.498	0.378	0.00431935	3	Epithelial
SAA1	2.58471e-07	0.513805	0.487	0.332	0.00439711	3	Epithelial
ATP5C1	2.63832e-07	-0.273291	0.76	0.856	0.0044883	3	Epithelial
PGAM1	2.83142e-07	-0.305243	0.779	0.862	0.00481682	3	Epithelial
TALDO1	2.87072e-07	-0.340181	0.776	0.852	0.00488367	3	Epithelial
CAV2	2.92128e-07	-0.300599	0.399	0.549	0.00496967	3	Epithelial
C8orf59	3.11636e-07	-0.265177	0.73	0.826	0.00530155	3	Epithelial
FBXW5	3.29551e-07	0.278232	0.54	0.424	0.00560632	3	Epithelial
HLA-DQB1	3.5351e-07	0.341824	0.35	0.228	0.00601391	3	Epithelial
NAV2	3.62992e-07	0.299881	0.243	0.144	0.00617522	3	Epithelial
YPEL3	3.78726e-07	0.386725	0.361	0.254	0.00644289	3	Epithelial
RPL7	4.23526e-07	-0.298763	0.966	0.984	0.00720502	3	Epithelial
YWHAG	4.29358e-07	-0.273917	0.559	0.689	0.00730425	3	Epithelial
MRPL4	4.54802e-07	-0.267739	0.578	0.7	0.00773709	3	Epithelial
SFN	4.73801e-07	-0.275429	0.863	0.887	0.00806031	3	Epithelial
ZCCHC8	4.75699e-07	0.273438	0.426	0.305	0.00809259	3	Epithelial
PRDX6	5.16846e-07	-0.268497	0.829	0.907	0.00879258	3	Epithelial
EIF3K	5.45946e-07	-0.304711	0.886	0.927	0.00928763	3	Epithelial
MOXD1	5.5185e-07	0.349099	0.194	0.105	0.00938807	3	Epithelial
ATXN7L3B	5.65186e-07	0.387496	0.471	0.378	0.00961494	3	Epithelial
ECHDC2	5.69162e-07	0.251545	0.471	0.359	0.00968258	3	Epithelial
CAND1	5.77894e-07	0.284343	0.57	0.472	0.00983113	3	Epithelial
VPS4B	6.0432e-07	0.273871	0.548	0.429	0.0102807	3	Epithelial
YTHDC1	6.16456e-07	0.259579	0.624	0.517	0.0104872	3	Epithelial
C1QBP	6.29085e-07	-0.285952	0.772	0.847	0.010702	3	Epithelial
KRT14	7.01736e-07	-0.452051	0.567	0.661	0.0119379	3	Epithelial
GBP6	7.21891e-07	-0.306251	0.125	0.253	0.0122808	3	Epithelial
PIK3R3	7.40035e-07	0.365629	0.293	0.188	0.0125895	3	Epithelial
IFITM2	8.34493e-07	0.480797	0.331	0.211	0.0141964	3	Epithelial
RRBP1	8.4387e-07	0.383165	0.658	0.58	0.0143559	3	Epithelial
DCUN1D5	9.13144e-07	-0.58131	0.445	0.577	0.0155344	3	Epithelial
S100A11	1.00496e-06	-0.372845	0.973	0.995	0.0170964	3	Epithelial
SSBP1	1.12722e-06	-0.279369	0.707	0.81	0.0191762	3	Epithelial
RBBP6	1.19834e-06	0.355518	0.627	0.555	0.0203862	3	Epithelial
TPD52L1	1.24067e-06	-0.260015	0.51	0.637	0.0211063	3	Epithelial
ALDH1A1	1.28653e-06	-0.416781	0.179	0.319	0.0218864	3	Epithelial
FBXO17	1.32863e-06	0.259095	0.323	0.215	0.0226027	3	Epithelial
CD24	1.37059e-06	1.12157	0.726	0.624	0.0233164	3	Epithelial
ATXN2L	1.38065e-06	0.330197	0.536	0.439	0.0234876	3	Epithelial
PRSS8	1.38696e-06	0.405046	0.479	0.367	0.023595	3	Epithelial
SLC25A5	1.39352e-06	-0.301071	0.905	0.937	0.0237066	3	Epithelial
PPP1CA	1.48208e-06	-0.280082	0.783	0.859	0.0252131	3	Epithelial
DSG3	1.52675e-06	-0.258423	0.342	0.503	0.0259731	3	Epithelial
CEP95	1.55932e-06	0.398857	0.392	0.295	0.0265271	3	Epithelial
UBE2V2	1.58748e-06	-0.272191	0.578	0.692	0.0270062	3	Epithelial
SERPINH1	1.59424e-06	0.679921	0.662	0.648	0.0271212	3	Epithelial
GCLM	1.63879e-06	-0.388863	0.274	0.412	0.0278792	3	Epithelial
ANKRD36C	1.64219e-06	0.332198	0.285	0.182	0.027937	3	Epithelial
DLX5	1.79941e-06	-0.28066	0.148	0.278	0.0306115	3	Epithelial
CCT2	1.93005e-06	0.41939	0.814	0.802	0.032834	3	Epithelial
SMC1A	1.96602e-06	0.429109	0.49	0.393	0.033446	3	Epithelial
RPL15	1.99831e-06	-0.285787	0.989	0.994	0.0339952	3	Epithelial
FST	2.0185e-06	-0.637276	0.175	0.303	0.0343388	3	Epithelial
SLC8B1	2.06276e-06	0.271408	0.293	0.191	0.0350917	3	Epithelial
COX5B	2.17589e-06	-0.272258	0.932	0.966	0.0370162	3	Epithelial
S100A2	2.20069e-06	-0.407698	0.844	0.868	0.0374381	3	Epithelial
FADD	2.20073e-06	0.350476	0.627	0.567	0.0374388	3	Epithelial
VCL	2.30356e-06	0.296666	0.551	0.451	0.0391881	3	Epithelial
NASP	2.31381e-06	0.370506	0.692	0.621	0.0393625	3	Epithelial
TMPRSS2	2.44115e-06	0.357357	0.141	0.069	0.0415288	3	Epithelial
NPW	2.45029e-06	0.349049	0.475	0.352	0.0416844	3	Epithelial
HNRNPAB	2.5562e-06	0.257389	0.715	0.624	0.0434861	3	Epithelial
MEPCE	2.64485e-06	0.285973	0.312	0.202	0.0449942	3	Epithelial
CCND2	2.8409e-06	0.278761	0.255	0.154	0.0483294	3	Epithelial
UVRAG	2.84206e-06	0.386358	0.407	0.314	0.0483491	3	Epithelial
POR	2.92937e-06	-0.270325	0.414	0.541	0.0498344	3	Epithelial
SLCO2A1	8.08627e-23	0.45445	0.242	0.064	1.37564e-18	4	Epithelial
GPX2	1.52994e-19	-1.25207	0.382	0.678	2.60273e-15	4	Epithelial
NQO1	4.1001e-19	-1.01565	0.303	0.624	6.9751e-15	4	Epithelial
KREMEN2	1.20748e-16	0.827751	0.343	0.145	2.05416e-12	4	Epithelial
TCN1	1.31657e-16	0.412046	0.146	0.033	2.23975e-12	4	Epithelial
TKT	2.77016e-16	-0.710165	0.702	0.844	4.71259e-12	4	Epithelial
HLA-DQA1	6.79623e-16	1.02418	0.281	0.101	1.15618e-11	4	Epithelial
AKR1C3	5.75818e-15	-1.08416	0.185	0.476	9.79582e-11	4	Epithelial
AKR1C2	8.19038e-15	-1.34565	0.298	0.569	1.39335e-10	4	Epithelial
FTL	1.2791e-14	-0.872899	0.994	0.994	2.176e-10	4	Epithelial
CPE	1.11384e-13	0.710697	0.41	0.209	1.89486e-09	4	Epithelial
SLC9A3R1	1.62582e-13	-0.653416	0.506	0.723	2.76584e-09	4	Epithelial
ALDH3A1	3.41466e-13	-1.10712	0.18	0.457	5.80902e-09	4	Epithelial
RPL8	5.08566e-13	-0.538698	1	0.998	8.65172e-09	4	Epithelial
RPL18A	8.22186e-13	-0.446354	0.983	0.997	1.3987e-08	4	Epithelial
TPI1	1.44852e-12	-0.479834	0.955	0.983	2.46422e-08	4	Epithelial
CCND1	1.95388e-12	0.945566	0.86	0.787	3.32394e-08	4	Epithelial
AZGP1	2.03311e-12	0.878416	0.14	0.039	3.45872e-08	4	Epithelial
GAPDH	3.51628e-12	-0.486476	1	0.998	5.98189e-08	4	Epithelial
GYPC	8.56933e-12	0.378152	0.225	0.086	1.45781e-07	4	Epithelial
HSPB1	9.15864e-12	-0.490565	0.972	0.992	1.55807e-07	4	Epithelial
CBR1	9.51011e-12	-0.751153	0.534	0.721	1.61786e-07	4	Epithelial
SFRP1	1.05587e-11	0.716902	0.404	0.203	1.79625e-07	4	Epithelial
SRGN	1.27055e-11	0.257576	0.124	0.033	2.16147e-07	4	Epithelial
FGF19	4.08486e-11	1.22137	0.242	0.102	6.94916e-07	4	Epithelial
EEF2	4.37628e-11	-0.480326	0.921	0.974	7.44493e-07	4	Epithelial
AKR1C1	5.44292e-11	-1.19738	0.292	0.534	9.2595e-07	4	Epithelial
HLA-DRB5	6.68539e-11	0.760965	0.365	0.182	1.13732e-06	4	Epithelial
C1QB	7.11884e-11	-0.788099	0.039	0.255	1.21106e-06	4	Epithelial
UQCRB	7.44699e-11	-0.431172	0.815	0.942	1.26688e-06	4	Epithelial
NTRK2	1.40862e-10	-0.61302	0.208	0.439	2.39635e-06	4	Epithelial
ALDH3A2	1.49727e-10	-0.387914	0.32	0.562	2.54715e-06	4	Epithelial
CCL2	1.62742e-10	1.09075	0.213	0.083	2.76857e-06	4	Epithelial
GOLM1	1.79699e-10	0.36135	0.36	0.19	3.05705e-06	4	Epithelial
CCDC144NL-AS1	2.60378e-10	0.282278	0.309	0.149	4.42955e-06	4	Epithelial
LTF	4.66716e-10	0.646637	0.135	0.041	7.93978e-06	4	Epithelial
HLA-DQA2	5.40699e-10	0.328809	0.124	0.037	9.19837e-06	4	Epithelial
PPIA	5.66045e-10	-0.330026	0.994	0.996	9.62956e-06	4	Epithelial
PDXK	6.39746e-10	0.404112	0.506	0.335	1.08834e-05	4	Epithelial
CTTN	8.53532e-10	0.556875	0.826	0.767	1.45203e-05	4	Epithelial
UGT1A6	8.95704e-10	-0.395518	0.101	0.319	1.52377e-05	4	Epithelial
GPNMB	1.42281e-09	-0.788107	0.298	0.512	2.42048e-05	4	Epithelial
NFE2L3	1.45532e-09	0.354513	0.27	0.131	2.47579e-05	4	Epithelial
GPI	1.48803e-09	-0.507198	0.601	0.774	2.53143e-05	4	Epithelial
NME2	1.88932e-09	-0.395143	0.921	0.976	3.21411e-05	4	Epithelial
RPL3	2.52637e-09	-0.36445	0.994	0.991	4.29786e-05	4	Epithelial
HLA-DPB1	2.60122e-09	0.662383	0.343	0.18	4.42519e-05	4	Epithelial
ANXA1	3.34528e-09	-0.825231	0.669	0.832	5.69099e-05	4	Epithelial
NDUFB9	3.68394e-09	-0.429178	0.904	0.925	6.26711e-05	4	Epithelial
PTDSS1	4.51104e-09	-0.331275	0.343	0.548	7.67418e-05	4	Epithelial
HLA-DRB1	5.05157e-09	0.954552	0.438	0.265	8.59372e-05	4	Epithelial
COPS2	5.83782e-09	-0.312124	0.343	0.541	9.93131e-05	4	Epithelial
CD74	6.25835e-09	1.03106	0.573	0.398	0.000106467	4	Epithelial
CHCHD10	6.37561e-09	-0.470917	0.657	0.823	0.000108462	4	Epithelial
PPFIA1	6.38496e-09	0.601415	0.674	0.554	0.000108621	4	Epithelial
RPL14	6.57325e-09	-0.314545	0.972	0.991	0.000111824	4	Epithelial
SERPINB5	6.75028e-09	-0.509488	0.494	0.694	0.000114836	4	Epithelial
PDE4B	8.11337e-09	0.390382	0.208	0.089	0.000138025	4	Epithelial
S100A10	9.27829e-09	-0.709242	0.86	0.958	0.000157842	4	Epithelial
PRDX1	1.73395e-08	-0.507855	0.961	0.969	0.00029498	4	Epithelial
HLA-DPA1	1.88831e-08	0.640939	0.354	0.194	0.000321239	4	Epithelial
MGP	1.99989e-08	0.925405	0.197	0.082	0.000340221	4	Epithelial
DDX42	2.14195e-08	0.356738	0.489	0.327	0.000364389	4	Epithelial
NFE2L2	2.34557e-08	-0.491459	0.624	0.769	0.000399029	4	Epithelial
ERN1	2.62627e-08	0.36859	0.343	0.198	0.000446782	4	Epithelial
HLA-DRA	2.6364e-08	0.964034	0.478	0.304	0.000448505	4	Epithelial
GSTM3	3.86053e-08	-0.997988	0.36	0.541	0.000656753	4	Epithelial
CD9	4.72835e-08	-0.692426	0.921	0.957	0.000804387	4	Epithelial
ADH7	6.31013e-08	-0.403498	0.107	0.288	0.00107348	4	Epithelial
NPTX2	6.64145e-08	0.498528	0.208	0.094	0.00112984	4	Epithelial
TNF	6.67422e-08	0.956894	0.298	0.164	0.00113542	4	Epithelial
NFIB	7.54558e-08	0.963952	0.528	0.389	0.00128365	4	Epithelial
YWHAZ	8.67774e-08	-0.371677	0.949	0.969	0.00147626	4	Epithelial
SPTSSA	1.06878e-07	-0.45791	0.489	0.671	0.00181821	4	Epithelial
CALM1	1.19326e-07	-0.521319	0.865	0.957	0.00202997	4	Epithelial
GPX4	1.2295e-07	-0.354418	0.921	0.951	0.00209163	4	Epithelial
MRPL13	1.3556e-07	-0.331617	0.567	0.717	0.00230615	4	Epithelial
ATP5G3	1.51206e-07	-0.473841	0.876	0.945	0.00257231	4	Epithelial
MGST1	1.59265e-07	-0.600173	0.404	0.584	0.00270941	4	Epithelial
TMC5	1.76555e-07	0.26877	0.146	0.057	0.00300356	4	Epithelial
PKM	1.8307e-07	-0.334448	0.893	0.956	0.00311439	4	Epithelial
KEAP1	2.01543e-07	-0.280113	0.32	0.491	0.00342865	4	Epithelial
GSTP1	2.03612e-07	-0.453265	0.989	0.995	0.00346384	4	Epithelial
DDX5	2.70421e-07	0.983472	0.904	0.892	0.0046004	4	Epithelial
CYCS	3.43274e-07	-0.385065	0.725	0.855	0.00583977	4	Epithelial
EIF4G1	3.81401e-07	0.451802	0.787	0.72	0.00648839	4	Epithelial
RAD23A	3.90598e-07	-0.296794	0.68	0.821	0.00664485	4	Epithelial
EIF3E	3.99691e-07	-0.362735	0.815	0.876	0.00679954	4	Epithelial
VPS4B	3.99783e-07	0.310748	0.567	0.429	0.00680111	4	Epithelial
TNFAIP2	4.5296e-07	0.646821	0.466	0.302	0.00770576	4	Epithelial
CYB5B	5.76487e-07	-0.284066	0.337	0.499	0.0098072	4	Epithelial
MLF2	5.83617e-07	-0.408799	0.815	0.903	0.00992849	4	Epithelial
PTMS	5.99842e-07	-0.50167	0.837	0.89	0.0102045	4	Epithelial
PGD	6.08363e-07	-0.623062	0.562	0.69	0.0103495	4	Epithelial
SYNPO2	6.20126e-07	0.26797	0.169	0.075	0.0105496	4	Epithelial
NBPF14	6.33614e-07	0.322947	0.326	0.193	0.010779	4	Epithelial
GCLC	6.40329e-07	-0.344883	0.146	0.311	0.0108933	4	Epithelial
ASNA1	6.65574e-07	-0.27428	0.489	0.658	0.0113227	4	Epithelial
NUMA1	7.13958e-07	0.495536	0.556	0.438	0.0121458	4	Epithelial
ORAI2	7.53768e-07	0.25226	0.236	0.123	0.0128231	4	Epithelial
IFITM2	7.87192e-07	0.611873	0.354	0.211	0.0133917	4	Epithelial
GLRX3	8.10168e-07	-0.324182	0.539	0.694	0.0137826	4	Epithelial
POLR2E	8.23369e-07	-0.294253	0.663	0.804	0.0140072	4	Epithelial
SMIM22	9.30034e-07	0.41658	0.287	0.165	0.0158217	4	Epithelial
PABPC1	1.05366e-06	-0.349423	0.994	0.987	0.0179249	4	Epithelial
TATDN1	1.08813e-06	-0.269931	0.393	0.559	0.0185113	4	Epithelial
CTSC	1.10587e-06	-0.541846	0.449	0.604	0.0188131	4	Epithelial
SFN	1.15438e-06	-0.341177	0.837	0.887	0.0196384	4	Epithelial
TRIM56	1.16909e-06	0.366947	0.449	0.305	0.0198885	4	Epithelial
PCM1	1.16922e-06	0.345528	0.5	0.357	0.0198909	4	Epithelial
TRIM29	1.40505e-06	-0.381157	0.635	0.758	0.0239026	4	Epithelial
ADAMTS9	1.41679e-06	0.275977	0.118	0.045	0.0241024	4	Epithelial
PLP2	1.47335e-06	-0.472146	0.82	0.875	0.0250646	4	Epithelial
LDHB	1.51839e-06	-0.490376	0.742	0.851	0.0258309	4	Epithelial
SPEN	1.94147e-06	0.351007	0.528	0.383	0.0330282	4	Epithelial
PHLDB2	2.00185e-06	-0.285541	0.185	0.358	0.0340554	4	Epithelial
WFDC2	2.1119e-06	0.351468	0.528	0.355	0.0359276	4	Epithelial
EPHB4	2.1983e-06	0.394636	0.371	0.234	0.0373975	4	Epithelial
YWHAG	2.47252e-06	-0.293727	0.517	0.689	0.0420625	4	Epithelial
CYC1	2.51139e-06	-0.367419	0.753	0.849	0.0427237	4	Epithelial
NPW	2.51761e-06	0.38161	0.506	0.352	0.0428297	4	Epithelial
MACF1	2.86554e-06	0.336862	0.556	0.415	0.0487485	4	Epithelial
KREMEN2	8.83242e-17	0.919012	0.362	0.145	1.50257e-12	5	Epithelial
SLCO2A1	1.06339e-16	0.35395	0.228	0.064	1.80904e-12	5	Epithelial
TCN1	4.55043e-16	0.350831	0.154	0.033	7.74119e-12	5	Epithelial
NQO1	1.01667e-15	-0.976176	0.309	0.624	1.72956e-11	5	Epithelial
TKT	1.15908e-15	-0.765438	0.698	0.844	1.97183e-11	5	Epithelial
HLA-DQA1	7.0332e-14	1.08628	0.282	0.101	1.19649e-09	5	Epithelial
GPX2	1.17445e-13	-1.10363	0.423	0.678	1.99798e-09	5	Epithelial
AZGP1	2.61863e-13	0.869392	0.154	0.039	4.45482e-09	5	Epithelial
CPE	1.99179e-12	0.723548	0.416	0.209	3.38843e-08	5	Epithelial
RPL18A	2.41772e-12	-0.480753	0.987	0.997	4.11303e-08	5	Epithelial
FTL	4.0445e-12	-0.894962	0.993	0.994	6.8805e-08	5	Epithelial
AKR1C3	8.4851e-12	-0.986815	0.195	0.476	1.44349e-07	5	Epithelial
NFE2L3	1.27589e-11	0.399391	0.302	0.131	2.17054e-07	5	Epithelial
EEF2	1.49658e-11	-0.540797	0.913	0.974	2.54598e-07	5	Epithelial
AKR1C2	1.94837e-11	-1.30261	0.315	0.569	3.31457e-07	5	Epithelial
SFRP1	3.7034e-11	0.814633	0.416	0.203	6.30023e-07	5	Epithelial
CLDN11	4.36687e-11	0.25168	0.141	0.038	7.42891e-07	5	Epithelial
TPI1	4.89278e-11	-0.465054	0.953	0.983	8.3236e-07	5	Epithelial
GOLM1	7.02493e-11	0.382419	0.383	0.19	1.19508e-06	5	Epithelial
ALDH3A1	7.89006e-11	-1.0598	0.181	0.457	1.34226e-06	5	Epithelial
CCND1	8.71062e-11	0.949816	0.859	0.787	1.48185e-06	5	Epithelial
SLC9A3R1	1.45911e-10	-0.607804	0.49	0.723	2.48224e-06	5	Epithelial
GAPDH	2.05604e-10	-0.458715	1	0.998	3.49773e-06	5	Epithelial
RPL8	3.4598e-10	-0.51198	1	0.998	5.88581e-06	5	Epithelial
HSPB1	3.66471e-10	-0.500856	0.966	0.992	6.2344e-06	5	Epithelial
HLA-DRB5	3.79466e-10	0.768019	0.376	0.182	6.45547e-06	5	Epithelial
NTRK2	5.05061e-10	-0.649305	0.188	0.439	8.59209e-06	5	Epithelial
PPFIA1	6.34835e-10	0.66418	0.691	0.554	1.07998e-05	5	Epithelial
ANXA1	7.28403e-10	-0.978177	0.651	0.832	1.23916e-05	5	Epithelial
COPS2	7.46103e-10	-0.365918	0.309	0.541	1.26927e-05	5	Epithelial
LTF	1.25384e-09	0.67128	0.141	0.041	2.13303e-05	5	Epithelial
SRGN	1.74097e-09	0.251233	0.121	0.033	2.96175e-05	5	Epithelial
CCDC144NL-AS1	1.76315e-09	0.308267	0.315	0.149	2.99946e-05	5	Epithelial
FGF19	1.85868e-09	1.09984	0.242	0.102	3.16199e-05	5	Epithelial
CBR1	2.45197e-09	-0.72848	0.55	0.721	4.17129e-05	5	Epithelial
GPI	2.75779e-09	-0.563947	0.584	0.774	4.69156e-05	5	Epithelial
HLA-DQA2	3.02257e-09	0.338316	0.128	0.037	5.14199e-05	5	Epithelial
PDXK	3.0483e-09	0.424982	0.51	0.335	5.18577e-05	5	Epithelial
CTTN	3.6378e-09	0.603222	0.819	0.767	6.18863e-05	5	Epithelial
CCL2	3.78524e-09	1.0785	0.215	0.083	6.43946e-05	5	Epithelial
ALDH3A2	5.01466e-09	-0.387039	0.315	0.562	8.53093e-05	5	Epithelial
AKR1C1	5.01829e-09	-1.12524	0.289	0.534	8.53712e-05	5	Epithelial
UQCRB	5.35506e-09	-0.430331	0.805	0.942	9.11002e-05	5	Epithelial
HLA-DRB1	5.78149e-09	1.02618	0.456	0.265	9.83547e-05	5	Epithelial
NPTX2	6.32523e-09	0.567452	0.228	0.094	0.000107605	5	Epithelial
GYPC	6.50663e-09	0.349073	0.215	0.086	0.000110691	5	Epithelial
C1QB	8.69127e-09	-0.751477	0.047	0.255	0.000147856	5	Epithelial
PTDSS1	1.11495e-08	-0.356236	0.329	0.548	0.000189676	5	Epithelial
RPL3	1.20999e-08	-0.388892	0.993	0.991	0.000205843	5	Epithelial
PPIA	1.21942e-08	-0.318548	0.993	0.996	0.000207447	5	Epithelial
RPL14	1.26716e-08	-0.341888	0.973	0.991	0.000215569	5	Epithelial
KRT6A	1.40746e-08	-0.389199	0.584	0.806	0.000239437	5	Epithelial
CD74	1.41766e-08	1.11752	0.584	0.398	0.000241173	5	Epithelial
HLA-DRA	2.06561e-08	1.04229	0.497	0.304	0.000351402	5	Epithelial
NME2	3.13977e-08	-0.400676	0.926	0.976	0.000534137	5	Epithelial
GPNMB	3.69486e-08	-0.792495	0.295	0.512	0.00062857	5	Epithelial
GK	4.44316e-08	0.286729	0.268	0.124	0.000755871	5	Epithelial
NDUFB9	4.90734e-08	-0.423854	0.913	0.925	0.000834837	5	Epithelial
HLA-DPB1	5.22444e-08	0.696158	0.342	0.18	0.000888783	5	Epithelial
NFIB	5.7183e-08	1.04186	0.544	0.389	0.000972798	5	Epithelial
UGT1A6	1.24038e-07	-0.372629	0.114	0.319	0.00211013	5	Epithelial
MRPL13	1.67145e-07	-0.358895	0.557	0.717	0.00284347	5	Epithelial
GPX4	1.80654e-07	-0.388027	0.919	0.951	0.00307328	5	Epithelial
HLA-DPA1	2.07482e-07	0.681168	0.356	0.194	0.00352968	5	Epithelial
YWHAZ	2.07519e-07	-0.397667	0.953	0.969	0.00353032	5	Epithelial
CALM1	2.29499e-07	-0.547127	0.846	0.957	0.00390424	5	Epithelial
PRDX1	2.33807e-07	-0.519026	0.96	0.969	0.00397752	5	Epithelial
TRIM56	2.4636e-07	0.432	0.47	0.305	0.00419107	5	Epithelial
SERPINB5	2.67025e-07	-0.474472	0.503	0.694	0.00454264	5	Epithelial
S100A10	2.7436e-07	-0.715611	0.866	0.958	0.00466741	5	Epithelial
GSTM3	2.98513e-07	-0.956161	0.349	0.541	0.00507831	5	Epithelial
FADD	3.36242e-07	0.484201	0.671	0.567	0.00572014	5	Epithelial
NFE2L2	3.36863e-07	-0.473648	0.617	0.769	0.00573071	5	Epithelial
ORAI2	5.00099e-07	0.284199	0.248	0.123	0.00850769	5	Epithelial
PDE4B	5.73458e-07	0.386183	0.201	0.089	0.00975567	5	Epithelial
KEAP1	5.95095e-07	-0.284658	0.302	0.491	0.0101238	5	Epithelial
DDX42	7.47935e-07	0.342241	0.483	0.327	0.0127239	5	Epithelial
ASNA1	7.64981e-07	-0.292607	0.463	0.658	0.0130139	5	Epithelial
PDZRN3	1.01761e-06	0.257152	0.141	0.052	0.0173116	5	Epithelial
ATP5G3	1.03056e-06	-0.457017	0.879	0.945	0.0175318	5	Epithelial
SPTSSA	1.10086e-06	-0.463756	0.483	0.671	0.0187279	5	Epithelial
TNFAIP2	1.11295e-06	0.737813	0.47	0.302	0.0189335	5	Epithelial
CYCS	1.13991e-06	-0.388761	0.705	0.855	0.0193921	5	Epithelial
NUMA1	1.16595e-06	0.49394	0.557	0.438	0.0198352	5	Epithelial
FTH1	1.20304e-06	-0.453497	0.987	0.996	0.0204661	5	Epithelial
CD9	1.55262e-06	-0.686176	0.919	0.957	0.0264132	5	Epithelial
CHCHD10	1.63457e-06	-0.406777	0.658	0.823	0.0278073	5	Epithelial
POR	1.74255e-06	-0.347081	0.362	0.541	0.0296443	5	Epithelial
RPL24	1.79582e-06	-0.300465	0.98	0.995	0.0305505	5	Epithelial
PXDN	1.90353e-06	0.279116	0.302	0.167	0.0323829	5	Epithelial
RAD23A	1.91268e-06	-0.294769	0.664	0.821	0.0325386	5	Epithelial
EPHB4	2.00295e-06	0.423549	0.383	0.234	0.0340742	5	Epithelial
IFITM2	2.14255e-06	0.565742	0.362	0.211	0.0364491	5	Epithelial
MGP	2.30266e-06	0.753762	0.188	0.082	0.0391729	5	Epithelial
EMP1	2.52798e-06	-0.452076	0.369	0.558	0.043006	5	Epithelial
ADH7	2.57096e-06	-0.378071	0.114	0.288	0.0437372	5	Epithelial
PGD	2.66697e-06	-0.626685	0.55	0.69	0.0453706	5	Epithelial
FABP5	2.7077e-06	-0.320038	0.691	0.815	0.0460634	5	Epithelial

## Sheet: Pelka2021 DEGs
Table S4F - significant DEGs in cells with >= 2 microbial UMIs vs. microbial-negative cells (0 microbial UMIs) from all cell-types from Pelka2021
gene	p_val	avg_log2FC	p_val_adj	celltype
MT1E	1.28815e-42	1.20831	3.22578e-38	Tumor
TGFBI	2.27145e-38	-0.968798	5.68816e-34	Tumor
ZFAS1	4.41317e-38	-1.17469	1.10515e-33	Tumor
MUC1	9.24417e-36	1.47368	2.31493e-31	Tumor
HLA-DRA	1.07535e-35	1.67898	2.69289e-31	Tumor
NACA	9.88923e-35	-0.869644	2.47646e-30	Tumor
RP11-329L6.2	1.00065e-32	1.5065	2.50582e-28	Tumor
MT1G	3.28393e-32	1.1475	8.22361e-28	Tumor
C19orf81	6.11695e-32	0.292072	1.53181e-27	Tumor
MT-RNR2	1.39949e-30	-1.06124	2.48788e-26	TNKILC
RPL30	1.76656e-30	-0.835907	4.42382e-26	Tumor
NQO1	1.15647e-28	-0.707676	2.89604e-24	Tumor
HLA-DRB1	2.04467e-28	1.38504	5.12026e-24	Tumor
MT-CO1	2.47039e-28	0.560495	6.18636e-24	Tumor
PSMA7	5.4649e-28	-0.860435	1.36852e-23	Tumor
RPN2	1.81004e-26	-0.6789	4.5327e-22	Tumor
H2AFJ	3.45875e-26	-0.537062	8.66141e-22	Tumor
KRT7	3.97299e-26	0.761042	9.94917e-22	Tumor
CHCHD2	1.19082e-25	-0.647887	2.98206e-21	Tumor
FOXQ1	1.81507e-25	-0.567079	4.54529e-21	Tumor
DUSP23	3.07164e-25	-0.405247	7.69201e-21	Tumor
PDCD5	1.30928e-24	-0.781586	3.2787e-20	Tumor
MT1A	1.84773e-24	0.491607	4.6271e-20	Tumor
UCHL3	3.96827e-24	-0.505075	9.93735e-20	Tumor
C8orf59	4.543e-24	-0.549639	1.13766e-19	Tumor
FTL	1.29628e-23	-0.942769	3.24615e-19	Tumor
QPRT	1.3944e-23	-0.565674	3.49186e-19	Tumor
PPA1	1.56955e-23	-0.697497	3.93047e-19	Tumor
COMMD6	3.1921e-23	-0.684763	7.99365e-19	Tumor
MT2A	3.55554e-23	1.08134	8.90379e-19	Tumor
TNFAIP2	4.31564e-23	0.442662	1.08072e-18	Tumor
GTF3A	4.46637e-23	-0.598717	1.11847e-18	Tumor
RPL35A	6.23275e-23	-0.526013	1.56081e-18	Tumor
PLBD1	6.60179e-23	-0.427808	1.65322e-18	Tumor
METTL5	8.33729e-23	-0.441152	2.08782e-18	Tumor
IFT57	1.22329e-22	-0.262557	3.06337e-18	Tumor
SSR4	1.55875e-22	-0.542659	3.90343e-18	Tumor
TFF1	3.8952e-22	-1.61591	9.75437e-18	Tumor
CTNNA1	6.01428e-22	-0.355371	1.5061e-17	Tumor
IGBP1	7.47076e-22	-0.442338	1.87083e-17	Tumor
PFDN4	8.55794e-22	-0.418711	2.14308e-17	Tumor
RPS24	8.6291e-22	-0.615101	2.1609e-17	Tumor
RPS16	9.07767e-22	-0.706331	2.27323e-17	Tumor
RPL10	9.35879e-22	-0.669868	2.34363e-17	Tumor
CLIC1	1.19642e-21	-0.546134	2.99608e-17	Tumor
HLA-DPA1	1.20733e-21	0.789201	3.0234e-17	Tumor
SEM1	4.51926e-21	-0.538368	1.13171e-16	Tumor
TCEAL8	5.71878e-21	-0.329999	1.4321e-16	Tumor
MT-CO2	1.06273e-20	0.706067	1.88922e-16	TNKILC
YWHAB	9.05297e-21	-0.69962	2.26705e-16	Tumor
SCD	9.44369e-21	-0.686161	2.36489e-16	Tumor
MPC2	1.86437e-20	-0.65459	4.66876e-16	Tumor
CD74	2.08593e-20	1.32162	5.22358e-16	Tumor
THOC7	2.14724e-20	-0.459321	5.37712e-16	Tumor
TPT1	4.17158e-20	-0.76168	7.41582e-16	TNKILC
RPL21	4.8522e-20	-0.790681	1.21509e-15	Tumor
ZFP36	5.26754e-20	0.891703	1.3191e-15	Tumor
RTFDC1	6.99318e-20	-0.387233	1.75123e-15	Tumor
NOL7	7.32573e-20	-0.418983	1.83451e-15	Tumor
CXXC5	7.83526e-20	-0.38337	1.9621e-15	Tumor
MT-RNR1	1.35476e-19	-0.841852	2.40836e-15	TNKILC
PCK1	1.29143e-19	0.962269	3.23399e-15	Tumor
PLIN2	1.4228e-19	-0.289625	3.56297e-15	Tumor
MT-CO2	2.25102e-19	0.455708	5.63701e-15	Tumor
MT1M	4.45061e-19	0.543001	1.11452e-14	Tumor
EIF3H	4.97945e-19	-0.535201	1.24695e-14	Tumor
GTF3C6	5.00201e-19	-0.375665	1.2526e-14	Tumor
ARMCX3	7.4059e-19	-0.355493	1.85459e-14	Tumor
RPL32	8.66949e-19	-0.564611	2.17101e-14	Tumor
TCEAL9	1.56466e-18	-0.378243	3.91822e-14	Tumor
ATP5E	1.61984e-18	-0.637506	4.0564e-14	Tumor
GSTT1	2.11448e-18	-0.265457	5.29508e-14	Tumor
RPS15	2.34954e-18	-0.528509	5.88373e-14	Tumor
SQLE	3.37515e-18	-0.589043	8.45206e-14	Tumor
TESC	5.09826e-18	-0.483	1.27671e-13	Tumor
PABPC1	5.69264e-18	-0.625257	1.42555e-13	Tumor
RPS7	7.14612e-18	-0.560112	1.78953e-13	Tumor
RPL7	1.39608e-17	-0.53931	3.49605e-13	Tumor
XXbac-BPG32J3.19	1.63263e-17	-0.380834	4.08843e-13	Tumor
FOXA2	1.95226e-17	-0.316803	4.88885e-13	Tumor
ABRACL	3.80147e-17	-0.384454	9.51964e-13	Tumor
HLA-C	5.65963e-17	-0.726543	1.00611e-12	TNKILC
BZRAP1	4.17551e-17	0.327445	1.04563e-12	Tumor
PDLIM1	4.63283e-17	0.614805	1.16015e-12	Tumor
IER3	4.77507e-17	0.901946	1.19577e-12	Tumor
ACADVL	5.62714e-17	0.625953	1.40915e-12	Tumor
CTD-2001E22.2	5.74991e-17	-0.277588	1.43989e-12	Tumor
RPS20	5.87986e-17	-0.522311	1.47243e-12	Tumor
HLA-DMA	8.37255e-17	0.638986	2.09665e-12	Tumor
RPL36A	9.24555e-17	-0.50348	2.31527e-12	Tumor
ZNF706	9.90863e-17	-0.468695	2.48132e-12	Tumor
LGR5	1.12219e-16	-0.369418	2.8102e-12	Tumor
HEBP2	1.14252e-16	-0.452033	2.86109e-12	Tumor
TRIP6	1.2947e-16	-0.260244	3.2422e-12	Tumor
TFF3	1.36579e-16	-0.87213	3.42021e-12	Tumor
PRPF40A	1.48645e-16	-0.353178	3.72238e-12	Tumor
B2M	1.49997e-16	0.712092	3.75622e-12	Tumor
DAB2	1.84565e-16	-0.275202	4.62186e-12	Tumor
DBI	2.34239e-16	-0.568616	5.86581e-12	Tumor
HLA-B	2.61376e-16	0.941304	6.54537e-12	Tumor
CCT5	3.07011e-16	-0.436736	7.68816e-12	Tumor
ASCL2	3.71962e-16	-0.521856	9.31468e-12	Tumor
MACC1	3.84839e-16	-0.354871	9.63713e-12	Tumor
DDX3X	3.86239e-16	0.622649	9.67219e-12	Tumor
PLCB4	3.88631e-16	-0.446758	9.73209e-12	Tumor
HLA-E	4.85576e-16	0.758299	1.21598e-11	Tumor
ELOB	5.26043e-16	-0.523908	1.31732e-11	Tumor
ATP5I	6.88306e-16	0.555472	1.72366e-11	Tumor
GNAS	6.90083e-16	-0.688205	1.72811e-11	Tumor
HSPH1	7.28356e-16	-0.58889	1.82395e-11	Tumor
MT-RNR2	1.10099e-15	-0.771691	2.7571e-11	Tumor
TIMP1	1.42669e-15	-0.509405	3.57272e-11	Tumor
ANXA3	1.44052e-15	-0.36624	3.60735e-11	Tumor
DDX27	1.5818e-15	-0.417353	3.96114e-11	Tumor
RHOBTB3	1.91508e-15	-0.302832	4.79573e-11	Tumor
FUNDC2	2.14724e-15	-0.26305	5.37711e-11	Tumor
TDGF1	2.15145e-15	-0.270468	5.38767e-11	Tumor
PPDPF	2.16331e-15	-0.538904	5.41736e-11	Tumor
PLA2G2A	2.29012e-15	1.11951	5.73491e-11	Tumor
H3F3A	2.92195e-15	-0.523919	7.31714e-11	Tumor
ISYNA1	3.0487e-15	0.288783	7.63455e-11	Tumor
XIST	4.6341e-15	0.773354	8.23804e-11	TNKILC
DSG2	3.37003e-15	0.535869	8.43924e-11	Tumor
PERP	3.37877e-15	-0.605376	8.46112e-11	Tumor
RPS10	3.55913e-15	-0.492664	8.91277e-11	Tumor
NIFK	3.73614e-15	-0.360174	9.35604e-11	Tumor
NELFCD	4.07958e-15	-0.318518	1.02161e-10	Tumor
UXT	4.40293e-15	-0.405245	1.10258e-10	Tumor
CYP2S1	4.53743e-15	-0.271134	1.13626e-10	Tumor
HLA-DPA1	6.40493e-15	-1.21048	1.20739e-10	Myeloid
EIF1	5.35334e-15	-0.511629	1.34058e-10	Tumor
DNAJC19	6.03093e-15	-0.313814	1.51026e-10	Tumor
MT-TP	7.69749e-15	-0.556632	1.9276e-10	Tumor
BEX3	8.03437e-15	-0.395873	2.01197e-10	Tumor
NEAT1	1.11011e-14	1.18011	2.09266e-10	Myeloid
MCTS1	1.06216e-14	-0.352411	2.65986e-10	Tumor
RPL3	1.51494e-14	-0.639705	2.69311e-10	TNKILC
PRR15	1.07685e-14	-0.292193	2.69664e-10	Tumor
FAM60A	1.10397e-14	-0.351367	2.76457e-10	Tumor
DYNLRB1	1.13147e-14	-0.465299	2.83342e-10	Tumor
PIGR	1.16822e-14	0.846697	2.92547e-10	Tumor
CCT6A	1.2833e-14	-0.421037	3.21364e-10	Tumor
INSIG1	1.37881e-14	-0.413818	3.45282e-10	Tumor
LAGE3	1.63829e-14	-0.274159	4.1026e-10	Tumor
MT-ND3	2.33848e-14	0.464526	4.15711e-10	TNKILC
ARPC3	1.99246e-14	-0.39333	4.98951e-10	Tumor
HLA-DPB1	3.07707e-14	-1.16377	5.80058e-10	Myeloid
ACHE	2.55388e-14	0.408119	6.39543e-10	Tumor
MYH14	2.81811e-14	0.764697	7.05712e-10	Tumor
PHF20	2.8753e-14	-0.254791	7.20032e-10	Tumor
RPL23	2.89704e-14	-0.507169	7.25477e-10	Tumor
CPNE1	3.46602e-14	-0.424946	8.6796e-10	Tumor
RPS15A	3.67348e-14	-0.433022	9.19912e-10	Tumor
ZCRB1	4.05773e-14	-0.277686	1.01614e-09	Tumor
PDIA6	4.22769e-14	-0.396251	1.0587e-09	Tumor
EIF1	5.98436e-14	-0.511809	1.06384e-09	TNKILC
PSMC5	4.29472e-14	-0.367947	1.07548e-09	Tumor
KRT23	4.56796e-14	-0.432928	1.14391e-09	Tumor
RNF213	5.33265e-14	-0.288047	1.3354e-09	Tumor
PSME1	6.44022e-14	0.566852	1.61276e-09	Tumor
SOD2	8.59766e-14	1.51778	1.62074e-09	Myeloid
S100A11	6.96947e-14	-0.445357	1.7453e-09	Tumor
NDUFA4	7.03331e-14	-0.438304	1.76128e-09	Tumor
YBX3	7.09667e-14	-0.383953	1.77715e-09	Tumor
RAB32	7.32101e-14	-0.275793	1.83333e-09	Tumor
RPS23	1.04466e-13	-0.556591	1.8571e-09	TNKILC
KLK10	7.53796e-14	0.606048	1.88765e-09	Tumor
MT-ND3	8.16531e-14	0.428589	2.04476e-09	Tumor
PGK1	8.72465e-14	-0.391991	2.18483e-09	Tumor
POMP	9.31849e-14	-0.436594	2.33354e-09	Tumor
NDUFA12	1.15645e-13	-0.388654	2.89597e-09	Tumor
LLPH	1.22868e-13	-0.271079	3.07686e-09	Tumor
FAM96B	1.26119e-13	-0.372204	3.15827e-09	Tumor
MT-ATP6	1.36673e-13	-0.465408	3.42257e-09	Tumor
RPL6	1.37664e-13	-0.463678	3.44739e-09	Tumor
RPL39	1.42215e-13	-0.606112	3.56134e-09	Tumor
RPS3	1.84231e-13	-0.445244	4.61353e-09	Tumor
POLR1D	1.92129e-13	-0.424233	4.8113e-09	Tumor
RPS6	2.06153e-13	-0.490125	5.16248e-09	Tumor
RPL10A	2.09921e-13	-0.444142	5.25683e-09	Tumor
DPM1	2.17036e-13	-0.267487	5.43502e-09	Tumor
HLA-DMA	3.0678e-13	-0.915485	5.78311e-09	Myeloid
RAC1	3.07067e-13	-0.690826	5.78852e-09	Myeloid
SUB1	2.37013e-13	-0.50554	5.93527e-09	Tumor
DUSP27	2.45581e-13	0.297977	6.14984e-09	Tumor
S100P	2.80095e-13	0.813498	7.01415e-09	Tumor
KRT86	4.5863e-13	0.975252	8.15306e-09	TNKILC
IL24	4.43044e-13	1.49489	8.15776e-09	Stromal
NUDT1	3.50101e-13	-0.254413	8.76722e-09	Tumor
HMGB1	3.73622e-13	-0.60802	9.35623e-09	Tumor
HLA-DPB1	4.21702e-13	0.393738	1.05603e-08	Tumor
RPL23A	4.79147e-13	-0.453567	1.19988e-08	Tumor
LYPD8	4.89123e-13	0.844308	1.22486e-08	Tumor
C20orf24	5.05236e-13	-0.379247	1.26521e-08	Tumor
UFC1	5.27338e-13	-0.36257	1.32056e-08	Tumor
HLA-DRB5	7.64084e-13	-1.46904	1.44037e-08	Myeloid
NOX1	6.45632e-13	-0.299635	1.61679e-08	Tumor
SNRPC	6.59125e-13	-0.257728	1.65058e-08	Tumor
RWDD1	6.80388e-13	-0.305052	1.70383e-08	Tumor
ATG3	7.71982e-13	-0.272897	1.9332e-08	Tumor
TPT1	7.96294e-13	-0.466608	1.99408e-08	Tumor
CNIH4	8.19464e-13	-0.287372	2.0521e-08	Tumor
COX6C	1.17074e-12	-0.751755	2.20696e-08	Myeloid
ID2	9.06465e-13	-0.261242	2.26997e-08	Tumor
SSBP1	1.11708e-12	-0.393106	2.79739e-08	Tumor
GAPDH	1.12686e-12	-0.46016	2.82187e-08	Tumor
HSD17B10	1.24648e-12	-0.322719	3.12145e-08	Tumor
RPL30	1.79048e-12	-0.534018	3.18293e-08	TNKILC
SNRPB	1.3111e-12	-0.385222	3.28326e-08	Tumor
CRIP1	1.38077e-12	0.447776	3.45773e-08	Tumor
PFDN2	1.42931e-12	-0.348467	3.57929e-08	Tumor
RGS10	1.96912e-12	-0.749765	3.71199e-08	Myeloid
CHPT1	1.61583e-12	-0.337865	4.04636e-08	Tumor
PRELID3B	1.93017e-12	-0.365709	4.83354e-08	Tumor
ZMYND8	2.14009e-12	-0.321673	5.35923e-08	Tumor
ETS1	3.04136e-12	0.796962	5.40663e-08	TNKILC
ARL6IP4	2.2099e-12	-0.325142	5.53403e-08	Tumor
NDUFC2	2.32346e-12	-0.380577	5.8184e-08	Tumor
ANP32B	2.37729e-12	-0.393759	5.95321e-08	Tumor
GBP4	2.41891e-12	0.370226	6.05744e-08	Tumor
SAP18	2.55227e-12	-0.403403	6.39138e-08	Tumor
SEPT7	2.63401e-12	-0.319267	6.59608e-08	Tumor
HDGF	2.64753e-12	-0.422487	6.62995e-08	Tumor
XIST	3.74738e-12	1.61417	6.74978e-08	B
HLA-DQA1	3.6338e-12	-1.15885	6.85007e-08	Myeloid
TMEM258	3.68954e-12	-0.643702	6.95516e-08	Myeloid
RPS3	4.24167e-12	-0.521656	7.54042e-08	TNKILC
RNF43	3.27585e-12	-0.66432	8.20338e-08	Tumor
CTSD	3.28892e-12	0.856632	8.23612e-08	Tumor
CLTA	4.65047e-12	-0.681296	8.7666e-08	Myeloid
PRDX4	4.12712e-12	-0.27275	1.03351e-07	Tumor
ZNF511	4.14089e-12	-0.304087	1.03696e-07	Tumor
HLA-DRA	5.82432e-12	-0.93213	1.09794e-07	Myeloid
GOLM1	4.72104e-12	0.583701	1.18224e-07	Tumor
RPL13	4.84411e-12	-0.404526	1.21306e-07	Tumor
SSR4	6.65914e-12	-0.746109	1.25531e-07	Myeloid
CTSZ	6.74768e-12	-1.02503	1.272e-07	Myeloid
SSB	5.43791e-12	-0.289285	1.36176e-07	Tumor
RPS20	7.91772e-12	-0.569134	1.40753e-07	TNKILC
FXYD5	5.83636e-12	-0.265438	1.46154e-07	Tumor
TNRC18	5.99046e-12	-0.254643	1.50013e-07	Tumor
SNHG9	6.10023e-12	0.65373	1.52762e-07	Tumor
EEF1B2	8.73854e-12	-0.728987	1.6473e-07	Myeloid
COX7A2L	6.58409e-12	-0.344134	1.64879e-07	Tumor
NDUFC2	9.49626e-12	-0.584721	1.79014e-07	Myeloid
RPS20	9.88825e-12	-0.676516	1.86403e-07	Myeloid
SNRPE	7.47901e-12	-0.327567	1.87289e-07	Tumor
RPL18	7.53754e-12	-0.360609	1.88755e-07	Tumor
RPL36AL	1.04979e-11	-0.677073	1.97896e-07	Myeloid
SND1	8.15956e-12	-0.266428	2.04332e-07	Tumor
TSPAN1	9.14099e-12	0.849487	2.28909e-07	Tumor
DNAJC2	9.24042e-12	-0.265873	2.31399e-07	Tumor
CHCHD10	1.03213e-11	0.508806	2.58467e-07	Tumor
CNBP	1.16371e-11	-0.330561	2.91416e-07	Tumor
SEC11C	1.18404e-11	-0.267747	2.96507e-07	Tumor
SAMHD1	1.63072e-11	-0.72748	3.07408e-07	Myeloid
SEC61B	1.31555e-11	-0.327922	3.2944e-07	Tumor
CD63	1.43271e-11	-0.374715	3.58778e-07	Tumor
EEF1B2	2.06405e-11	-0.619921	3.66925e-07	TNKILC
RPL11	1.54519e-11	-0.398098	3.86946e-07	Tumor
AP2S1	2.25567e-11	-0.681553	4.25216e-07	Myeloid
RPL5	1.71344e-11	-0.459601	4.2908e-07	Tumor
PRPF6	1.8869e-11	-0.317885	4.72518e-07	Tumor
COX7A2	2.95479e-11	-0.620204	5.57007e-07	Myeloid
GPR109B	3.08798e-11	2.01823	5.82115e-07	Myeloid
PRDX1	3.17003e-11	-0.643864	5.97583e-07	Myeloid
HLA-A	2.47036e-11	0.757832	6.18627e-07	Tumor
BAG2	3.04e-11	0.319576	7.61276e-07	Tumor
RPL5	4.30527e-11	-0.530962	7.65348e-07	TNKILC
COX17	3.169e-11	-0.310528	7.93581e-07	Tumor
NDUFA4	4.62511e-11	-0.690284	8.7188e-07	Myeloid
GPR160	3.52582e-11	-0.414125	8.82935e-07	Tumor
NPC2	5.24507e-11	-0.677705	9.88749e-07	Myeloid
TKT	4.12869e-11	-0.351223	1.03391e-06	Tumor
NTHL1	4.14288e-11	-0.279017	1.03746e-06	Tumor
SOX4	4.14778e-11	-0.381853	1.03869e-06	Tumor
G0S2	5.5881e-11	2.00534	1.05341e-06	Myeloid
ASS1	4.33802e-11	0.749061	1.08633e-06	Tumor
IL1B	7.41513e-11	1.57257	1.39783e-06	Myeloid
SERPINB6	7.56724e-11	-0.490834	1.4265e-06	Myeloid
CD99	5.88587e-11	-0.274208	1.47394e-06	Tumor
COPE	8.29023e-11	-0.435927	1.56279e-06	Myeloid
RPL19	6.31158e-11	-0.418744	1.58054e-06	Tumor
SH3YL1	6.37177e-11	-0.261738	1.59562e-06	Tumor
GTF2F2	6.44192e-11	-0.260358	1.61319e-06	Tumor
RPL31	6.73889e-11	-0.468973	1.68755e-06	Tumor
PGRMC1	7.26101e-11	-0.311522	1.8183e-06	Tumor
DAD1	9.67959e-11	-0.531958	1.8247e-06	Myeloid
VAMP8	1.04021e-10	-0.682147	1.9609e-06	Myeloid
DYNLL1	8.23853e-11	-0.389207	2.06309e-06	Tumor
FRYL	8.67765e-11	0.600469	2.17306e-06	Tumor
SNRPG	8.9054e-11	-0.349666	2.23009e-06	Tumor
RPL37	9.21915e-11	-0.413392	2.30866e-06	Tumor
NKD1	9.62461e-11	-0.326657	2.41019e-06	Tumor
BST2	1.28386e-10	-0.673513	2.42021e-06	Myeloid
PSMD8	1.06935e-10	-0.308873	2.67787e-06	Tumor
GARS	1.0876e-10	-0.252773	2.72357e-06	Tumor
RPS13	1.16585e-10	-0.426754	2.91953e-06	Tumor
RPL8	1.30082e-10	-0.415703	3.2575e-06	Tumor
HLA-F	1.39384e-10	0.499518	3.49045e-06	Tumor
HLA-DQB1	1.86954e-10	-0.885753	3.52427e-06	Myeloid
ARHGDIB	2.01114e-10	-0.599145	3.79119e-06	Myeloid
RPL7A	2.19987e-10	-0.464287	3.91071e-06	TNKILC
MTIF3	1.56391e-10	-0.295541	3.91634e-06	Tumor
RPS26	1.58235e-10	0.324931	3.96253e-06	Tumor
C3	1.59805e-10	0.573316	4.00184e-06	Tumor
ADRM1	1.59897e-10	-0.306721	4.00415e-06	Tumor
CXCL2	1.8543e-10	0.921023	4.64353e-06	Tumor
RACK1	1.8921e-10	-0.381209	4.7382e-06	Tumor
TMEM176B	2.53468e-10	-0.922459	4.77812e-06	Myeloid
CYFIP1	2.54053e-10	-0.618522	4.78915e-06	Myeloid
SRP14	2.61256e-10	-0.408223	4.92494e-06	Myeloid
TM4SF1	1.9752e-10	-0.383511	4.94631e-06	Tumor
TAPBP	1.9969e-10	0.592327	5.00064e-06	Tumor
RARRES3	2.09489e-10	0.613541	5.24601e-06	Tumor
DDX39A	2.1561e-10	-0.252033	5.3993e-06	Tumor
EDN1	2.15772e-10	-0.334556	5.40337e-06	Tumor
ATP5J	2.90486e-10	-0.398868	5.47595e-06	Myeloid
LGALS3	2.24016e-10	-0.488892	5.60981e-06	Tumor
RPN2	3.12177e-10	-0.528005	5.88484e-06	Myeloid
YWHAH	3.34232e-10	-0.82661	6.30061e-06	Myeloid
ELOC	2.66624e-10	-0.278288	6.6768e-06	Tumor
RPS9	2.67687e-10	-0.355165	6.70341e-06	Tumor
RPL23A	4.20052e-10	-0.438937	7.46726e-06	TNKILC
PSMB2	3.9696e-10	-0.485283	7.48309e-06	Myeloid
TXN	2.98885e-10	-0.452017	7.48469e-06	Tumor
PSMC2	3.99676e-10	-0.461147	7.5343e-06	Myeloid
RPL15	3.2802e-10	-0.404457	8.21427e-06	Tumor
COMMD6	4.4132e-10	-0.605625	8.31932e-06	Myeloid
IRF1	3.3459e-10	0.532672	8.37881e-06	Tumor
RPS2	4.72688e-10	-0.430886	8.40297e-06	TNKILC
ZC3H15	3.45454e-10	-0.26428	8.65086e-06	Tumor
TSPAN8	3.45927e-10	-0.288477	8.66272e-06	Tumor
BCL2A1	4.74184e-10	1.39882	8.93885e-06	Myeloid
CAPG	4.92093e-10	-0.74009	9.27645e-06	Myeloid
SAP18	4.98603e-10	-0.561781	9.39916e-06	Myeloid
PSMA7	5.28804e-10	-0.590103	9.96848e-06	Myeloid
SNRPG	5.39271e-10	-0.621131	1.01658e-05	Myeloid
TMCO1	5.54253e-10	-0.526551	1.04482e-05	Myeloid
HIST1H4C	6.13511e-10	-1.0481	1.09064e-05	TNKILC
JUN	4.66323e-10	-0.381249	1.16777e-05	Tumor
NACA	6.64997e-10	-0.491592	1.18216e-05	TNKILC
HCAR2	6.70386e-10	2.18424	1.26374e-05	Myeloid
RPS26	7.11104e-10	0.507821	1.26413e-05	TNKILC
IFITM3	5.08156e-10	0.551205	1.27252e-05	Tumor
LAP3	6.7779e-10	-0.766647	1.2777e-05	Myeloid
TUBB	6.95156e-10	-0.709972	1.31044e-05	Myeloid
EEF1B2	5.51291e-10	-0.380639	1.38054e-05	Tumor
HMGCS1	5.59821e-10	-0.450919	1.4019e-05	Tumor
ARPC1B	7.93115e-10	-0.637035	1.4951e-05	Myeloid
SNRPF	6.16493e-10	-0.363507	1.54382e-05	Tumor
RPS13	8.22255e-10	-0.591476	1.55003e-05	Myeloid
GGCT	6.43753e-10	-0.307214	1.61209e-05	Tumor
IER3	9.45081e-10	1.21978	1.78157e-05	Myeloid
HLA-DMB	9.51241e-10	-0.65541	1.79318e-05	Myeloid
CD74	9.74091e-10	-0.753513	1.83626e-05	Myeloid
EPRS	7.3744e-10	-0.308626	1.8467e-05	Tumor
CST3	1.00137e-09	-0.704786	1.88768e-05	Myeloid
CYBA	7.63719e-10	-0.335435	1.9125e-05	Tumor
PPIA	1.06486e-09	-0.511235	2.00736e-05	Myeloid
MGST3	1.06611e-09	-0.572165	2.00972e-05	Myeloid
ANAPC11	8.70949e-10	-0.286098	2.18103e-05	Tumor
RPL27	1.23084e-09	-0.463918	2.18807e-05	TNKILC
CEACAM7	9.03697e-10	1.18374	2.26304e-05	Tumor
IRF2BP2	9.78989e-10	-0.339082	2.45158e-05	Tumor
NACA	1.33667e-09	-0.574796	2.51975e-05	Myeloid
TMEM74B	1.01181e-09	0.286314	2.53377e-05	Tumor
TMEM141	1.10096e-09	-0.382393	2.75702e-05	Tumor
RPL24	1.10592e-09	-0.366427	2.76945e-05	Tumor
SNRPD3	1.49055e-09	-0.313543	2.80984e-05	Myeloid
HN1	1.49096e-09	-0.518431	2.8106e-05	Myeloid
RPL22	1.12561e-09	-0.341723	2.81874e-05	Tumor
OLA1	1.16008e-09	-0.316442	2.90507e-05	Tumor
C11orf58	1.17118e-09	-0.28986	2.93288e-05	Tumor
SUPT4H1	1.19157e-09	0.568749	2.98394e-05	Tumor
SLC25A5	1.64887e-09	-0.63324	3.10829e-05	Myeloid
MDH1	1.67766e-09	-0.479586	3.16255e-05	Myeloid
GNAS	1.7079e-09	-0.569373	3.21956e-05	Myeloid
SSBP1	1.74156e-09	-0.57821	3.28301e-05	Myeloid
H1F0	1.3307e-09	-0.304267	3.33233e-05	Tumor
ATP5C1	1.78515e-09	-0.505571	3.36519e-05	Myeloid
DUSP1	1.36802e-09	0.790592	3.42579e-05	Tumor
EIF3G	1.98053e-09	-0.296566	3.52079e-05	TNKILC
MDK	1.40665e-09	0.687254	3.52253e-05	Tumor
PSMB1	1.87626e-09	-0.547141	3.53693e-05	Myeloid
EIF1AY	1.41319e-09	-0.27935	3.53891e-05	Tumor
TOMM7	1.41435e-09	-0.36911	3.54182e-05	Tumor
MS4A6A	1.90777e-09	-0.897223	3.59634e-05	Myeloid
CTDNEP1	1.93949e-09	-0.350595	3.65614e-05	Myeloid
SSB	1.94837e-09	-0.503684	3.67288e-05	Myeloid
COX20	1.51222e-09	-0.285219	3.7869e-05	Tumor
NFKBIA	1.54604e-09	0.613364	3.8716e-05	Tumor
C11orf31	2.13924e-09	-0.46658	4.03267e-05	Myeloid
SCAMP2	2.16921e-09	-0.500085	4.08918e-05	Myeloid
CTGF	1.69124e-09	-0.305891	4.23521e-05	Tumor
CD48	2.48527e-09	-0.515582	4.41807e-05	TNKILC
PSME1	2.36726e-09	-0.37144	4.46253e-05	Myeloid
ZFC3H1	1.81264e-09	-0.320496	4.53921e-05	Tumor
DDAH2	1.81408e-09	-0.257986	4.54282e-05	Tumor
VPS29	2.45715e-09	-0.50693	4.63196e-05	Myeloid
FCGRT	2.46092e-09	-0.680077	4.63908e-05	Myeloid
EIF3K	2.48349e-09	-0.612299	4.68163e-05	Myeloid
NENF	2.55825e-09	-0.470908	4.82256e-05	Myeloid
LGALS3	2.58668e-09	-0.746567	4.87616e-05	Myeloid
RPL13A	2.76841e-09	-0.425789	4.9214e-05	TNKILC
SON	1.96552e-09	-0.301372	4.92205e-05	Tumor
ATP5D	2.68789e-09	-0.535631	5.06694e-05	Myeloid
JTB	2.80091e-09	-0.488261	5.28e-05	Myeloid
SLC25A3	2.80143e-09	-0.544846	5.28098e-05	Myeloid
RPL27A	3.11005e-09	-0.49179	5.52873e-05	TNKILC
RNF114	2.25969e-09	-0.305389	5.65872e-05	Tumor
PLA2G16	2.33111e-09	-0.265375	5.83756e-05	Tumor
PPT1	3.14297e-09	-0.661218	5.92481e-05	Myeloid
C19orf10	2.40846e-09	-0.285876	6.03127e-05	Tumor
RNF7	2.41636e-09	-0.250087	6.05104e-05	Tumor
BTF3	2.52397e-09	-0.355036	6.32051e-05	Tumor
RPSA	3.3653e-09	-0.601305	6.34392e-05	Myeloid
JUND	2.55757e-09	0.51821	6.40465e-05	Tumor
RPS7	3.64582e-09	-0.392475	6.48117e-05	TNKILC
RNH1	3.4653e-09	-0.60161	6.53244e-05	Myeloid
SARAF	3.49129e-09	-0.54395	6.58144e-05	Myeloid
DYNLL1	3.5615e-09	-0.463296	6.71378e-05	Myeloid
PHLDA1	2.68173e-09	-0.321143	6.71559e-05	Tumor
CNBP	3.59258e-09	-0.480061	6.77237e-05	Myeloid
DST	2.74302e-09	-0.303596	6.86906e-05	Tumor
MRPL18	2.7933e-09	-0.266617	6.99497e-05	Tumor
LIPA	3.71457e-09	-0.596955	7.00234e-05	Myeloid
C15orf48	2.82537e-09	0.899139	7.0753e-05	Tumor
TMEM14B	3.84856e-09	-0.472128	7.25493e-05	Myeloid
RPA3	2.90806e-09	-0.270716	7.28236e-05	Tumor
HSPE1	2.94357e-09	-0.330624	7.37128e-05	Tumor
PSMA5	3.98262e-09	-0.440566	7.50763e-05	Myeloid
MSRB2	3.1195e-09	-0.259756	7.81184e-05	Tumor
APLP2	3.14621e-09	0.39431	7.87875e-05	Tumor
HINT1	3.15625e-09	-0.4099	7.90389e-05	Tumor
RPL24	4.47838e-09	-0.420065	7.96122e-05	TNKILC
BRI3	3.24339e-09	-0.307031	8.1221e-05	Tumor
PLP2	3.27398e-09	-0.334872	8.1987e-05	Tumor
LDHB	3.37177e-09	-0.511619	8.44359e-05	Tumor
RPL15	4.62863e-09	-0.580107	8.72543e-05	Myeloid
KIF5B	3.49561e-09	-0.382909	8.7537e-05	Tumor
ARPC2	3.63971e-09	-0.285985	9.11456e-05	Tumor
CXCL8	4.98117e-09	2.16	9.39e-05	Myeloid
NPM1	5.0048e-09	-0.602708	9.43455e-05	Myeloid
YBX1	5.05291e-09	-0.582988	9.52525e-05	Myeloid
RALY	3.85371e-09	-0.277526	9.65047e-05	Tumor
MS4A4A	5.15821e-09	-0.73408	9.72374e-05	Myeloid
MLEC	5.32666e-09	-0.470446	0.000100413	Myeloid
GSN	5.42985e-09	-0.726067	0.000102358	Myeloid
BLVRB	5.57104e-09	-0.265839	0.00010502	Myeloid
RPS8	6.18863e-09	-0.453492	0.000110015	TNKILC
NDUFB11	5.83999e-09	-0.498521	0.00011009	Myeloid
TIMP2	6.1229e-09	-0.680525	0.000115423	Myeloid
CTSB	6.24623e-09	-0.624988	0.000117748	Myeloid
RPS6	6.88509e-09	-0.443708	0.000122396	TNKILC
RNF130	6.67296e-09	-0.50433	0.000125792	Myeloid
NFKBIA	6.72371e-09	1.42092	0.000126749	Myeloid
CTNND1	5.22907e-09	0.396958	0.000130946	Tumor
TGIF1	5.36918e-09	0.604437	0.000134455	Tumor
SLC25A5	5.47159e-09	-0.410962	0.00013702	Tumor
NDUFAB1	5.53727e-09	-0.271219	0.000138664	Tumor
RBM39	5.72595e-09	-0.326592	0.000143389	Tumor
UQCR10	5.75592e-09	0.397378	0.00014414	Tumor
ITM2C	5.78072e-09	0.747503	0.000144761	Tumor
DAB2	7.77227e-09	-0.856577	0.000146515	Myeloid
SNRPB2	6.32026e-09	-0.384679	0.000158272	Tumor
ZFP36	8.52349e-09	1.28778	0.000160676	Myeloid
NDUFB5	6.45914e-09	-0.330051	0.00016175	Tumor
SEC61B	8.71693e-09	-0.413331	0.000164323	Myeloid
IQGAP2	8.8247e-09	-0.51225	0.000166354	Myeloid
SUMO2	8.83017e-09	-0.542981	0.000166458	Myeloid
CDCA7	6.6894e-09	-0.366922	0.000167516	Tumor
RPS23	6.94613e-09	-0.362348	0.000173945	Tumor
RPL41	6.99587e-09	-0.32213	0.000175191	Tumor
LGALS1	9.71002e-09	-0.683616	0.000183044	Myeloid
AKR1A1	1.00885e-08	-0.586739	0.000190179	Myeloid
MTDH	7.65443e-09	-0.2617	0.000191682	Tumor
GADD45GIP1	1.03841e-08	-0.383151	0.00019575	Myeloid
NDUFS8	1.09009e-08	-0.501504	0.000205493	Myeloid
MALAT1	1.1414e-08	0.688808	0.000215165	Myeloid
NDUFS6	1.21828e-08	-0.403494	0.000229658	Myeloid
RBMX	9.19809e-09	-0.328547	0.000230339	Tumor
SPTBN1	9.34092e-09	0.381458	0.000233915	Tumor
SLPI	9.39428e-09	-0.35584	0.000235252	Tumor
ZG16B	9.43322e-09	-0.26263	0.000236227	Tumor
RPS13	1.33735e-08	-0.423919	0.00023774	TNKILC
LAMTOR2	1.26292e-08	-0.253889	0.000238073	Myeloid
STAU1	9.80674e-09	-0.269697	0.00024558	Tumor
RPL38	9.84339e-09	-0.372892	0.000246498	Tumor
NFKBIZ	1.30941e-08	1.35833	0.000246837	Myeloid
RPS10	1.39596e-08	-0.445845	0.000248159	TNKILC
COMT	1.34117e-08	-0.499189	0.000252824	Myeloid
RHEB	1.36437e-08	-0.468015	0.000257197	Myeloid
RPL8	1.45377e-08	-0.379229	0.000258437	TNKILC
PTMS	1.37194e-08	-0.48448	0.000258625	Myeloid
RPS14	1.05891e-08	-0.347615	0.000265173	Tumor
STAT1	1.06881e-08	0.573424	0.000267652	Tumor
NDUFB3	1.09941e-08	-0.264605	0.000275314	Tumor
TTYH3	1.50378e-08	-0.46836	0.000283478	Myeloid
CLIC1	1.57609e-08	-0.551224	0.00029711	Myeloid
GTF3C6	1.58983e-08	-0.546397	0.000299699	Myeloid
SDHC	1.67313e-08	-0.255879	0.000315402	Myeloid
NPM1	1.27334e-08	-0.401231	0.000318869	Tumor
TBCA	1.71447e-08	-0.43206	0.000323194	Myeloid
PSMB3	1.71464e-08	-0.407632	0.000323227	Myeloid
IL1RN	1.71595e-08	1.39964	0.000323474	Myeloid
TMEM176A	1.72763e-08	-0.535973	0.000325676	Myeloid
TMEM14C	1.30746e-08	-0.272023	0.000327414	Tumor
ADIRF	1.30775e-08	0.554353	0.000327486	Tumor
SSR3	1.31283e-08	-0.274454	0.000328759	Tumor
PFN1	1.33216e-08	0.385892	0.0003336	Tumor
TMBIM6	1.77596e-08	-0.560062	0.000334787	Myeloid
RNASET2	1.77625e-08	-0.48179	0.000334841	Myeloid
RPL14	1.89823e-08	-0.433031	0.000337448	TNKILC
COX7B	1.82603e-08	-0.514438	0.000344226	Myeloid
APOL6	1.37472e-08	0.498283	0.000344258	Tumor
RBX1	1.83556e-08	-0.449897	0.000346022	Myeloid
COX5A	1.85531e-08	-0.524007	0.000349744	Myeloid
NDUFA12	1.86492e-08	-0.474593	0.000351556	Myeloid
ATP5H	1.86588e-08	-0.361589	0.000351737	Myeloid
DBI	2.02478e-08	-0.503158	0.000359944	TNKILC
CCT4	1.91144e-08	-0.417485	0.000360326	Myeloid
CALR	1.9372e-08	-0.680073	0.000365181	Myeloid
SGPL1	1.93789e-08	-0.484284	0.000365312	Myeloid
EEF1A1	2.03783e-08	-0.527023	0.00038415	Myeloid
C19orf43	2.04167e-08	-0.409968	0.000384875	Myeloid
GRN	2.14028e-08	-0.655958	0.000403464	Myeloid
TRAPPC1	2.30403e-08	-0.344775	0.000434332	Myeloid
RPS18	1.77886e-08	-0.359957	0.000445463	Tumor
RPL14	2.37368e-08	-0.49852	0.000447462	Myeloid
NDUFB1	1.79193e-08	0.42075	0.000448734	Tumor
CD68	2.46458e-08	-0.673404	0.000464597	Myeloid
UBE2L3	2.51111e-08	-0.376558	0.000473369	Myeloid
C10orf99	1.89582e-08	0.633132	0.000474752	Tumor
PROK2	2.52138e-08	1.22261	0.000475306	Myeloid
PPDPF	2.66394e-08	-0.488262	0.00050218	Myeloid
ATP5G3	2.66465e-08	-0.475588	0.000502314	Myeloid
MPHOSPH8	2.02092e-08	-0.261767	0.000506079	Tumor
AHR	2.68807e-08	-0.332227	0.000506727	Myeloid
COX4I1	2.7498e-08	-0.520132	0.000518365	Myeloid
CCND2	3.00665e-08	0.869288	0.000534493	TNKILC
MKNK1	2.96087e-08	-0.382541	0.000558153	Myeloid
RPS4Y1	2.25159e-08	-0.573762	0.000563844	Tumor
CHCHD2	3.01716e-08	-0.495805	0.000568765	Myeloid
FAM96A	3.12057e-08	-0.385821	0.000588259	Myeloid
FTX	2.36887e-08	-0.286769	0.000593213	Tumor
STAB1	3.1789e-08	-0.725234	0.000599255	Myeloid
RPS4Y1	3.42718e-08	-0.831426	0.00060925	TNKILC
RPL6	3.49194e-08	-0.409514	0.000620762	TNKILC
ATRAID	3.30979e-08	-0.430577	0.000623928	Myeloid
ATP5A1	3.37006e-08	-0.309872	0.00063529	Myeloid
MGST3	2.58611e-08	-0.311178	0.000647614	Tumor
COX20	3.47233e-08	-0.477079	0.000654569	Myeloid
SOD1	3.52288e-08	-0.35185	0.000664099	Myeloid
TMEM219	3.64882e-08	-0.398221	0.00068784	Myeloid
RPS8	2.78597e-08	-0.330002	0.000697662	Tumor
GPT	2.8369e-08	0.265992	0.000710416	Tumor
ARID3A	2.84407e-08	-0.366421	0.000712211	Tumor
RPL21	3.80592e-08	-0.503093	0.000717455	Myeloid
MYO5A	3.87049e-08	-0.343252	0.000729626	Myeloid
SCAND1	3.92014e-08	-0.336494	0.000738985	Myeloid
RBM47	2.99238e-08	0.524586	0.000749352	Tumor
SNX6	4.12874e-08	-0.522413	0.000778308	Myeloid
RPL10A	4.21477e-08	-0.574436	0.000794527	Myeloid
A2M	4.30785e-08	-0.880708	0.000812072	Myeloid
SLC3A2	3.2585e-08	-0.276857	0.000815993	Tumor
UQCRH	4.34866e-08	-0.397566	0.000819766	Myeloid
MAOA	3.27663e-08	0.667697	0.000820532	Tumor
CXCL1	3.29803e-08	0.814508	0.000825893	Tumor
PARK7	4.4555e-08	-0.533084	0.000839907	Myeloid
HSPE1	4.50753e-08	-0.432352	0.000849715	Myeloid
OST4	3.3964e-08	-0.303918	0.000850527	Tumor
PPIB	4.63445e-08	-0.593688	0.00087364	Myeloid
HK2	3.54342e-08	0.52205	0.000887343	Tumor
CREG1	4.79027e-08	-0.649227	0.000903013	Myeloid
NDUFB7	4.84574e-08	-0.350151	0.000913471	Myeloid
RPL26	5.15625e-08	-0.390338	0.000916627	TNKILC
RNASE1	4.86476e-08	-1.35674	0.000917056	Myeloid
PSMD7	5.03946e-08	-0.443132	0.000949988	Myeloid
DDT	5.04942e-08	-0.366241	0.000951867	Myeloid
UBXN4	5.05789e-08	-0.396532	0.000953463	Myeloid
SNX2	5.10973e-08	-0.458298	0.000963236	Myeloid
PSMA4	5.11366e-08	-0.332983	0.000963976	Myeloid
LGMN	5.14038e-08	-0.800962	0.000969014	Myeloid
NPM1	5.51027e-08	-0.47744	0.000979561	TNKILC
POLR1D	5.54317e-08	-0.459678	0.000985409	TNKILC
LMNA	5.43061e-08	-0.691053	0.00102372	Myeloid
TAF1D	4.09406e-08	-0.296063	0.00102523	Tumor
NDUFB8	5.68738e-08	-0.398252	0.00107213	Myeloid
RNF7	5.69751e-08	-0.46914	0.00107404	Myeloid
ATP6V0E1	5.6993e-08	-0.471608	0.00107438	Myeloid
PPCS	5.70294e-08	-0.308885	0.00107506	Myeloid
SCP2	5.76626e-08	-0.490262	0.001087	Myeloid
LARP7	5.88393e-08	-0.422941	0.00110918	Myeloid
IFI16	6.02155e-08	-0.264659	0.00113512	Myeloid
SF3B6	6.1833e-08	-0.352773	0.00116561	Myeloid
POLR2L	6.23518e-08	-0.478966	0.00117539	Myeloid
DSTN	4.74692e-08	-0.312745	0.00118872	Tumor
C1QA	6.37999e-08	-1.09585	0.00120269	Myeloid
NDUFB4	4.83432e-08	-0.271041	0.00121061	Tumor
CXCL3	4.91134e-08	0.864777	0.0012299	Tumor
PPIG	6.72008e-08	-0.489233	0.0012668	Myeloid
ARL6IP5	6.74414e-08	-0.42813	0.00127134	Myeloid
COPZ1	5.09631e-08	-0.279243	0.00127622	Tumor
RTCB	6.98687e-08	-0.303508	0.0013171	Myeloid
GLRX5	7.01343e-08	-0.382719	0.0013221	Myeloid
ANXA2	7.14862e-08	-0.593354	0.00134759	Myeloid
PHACTR2	7.45479e-08	-0.378243	0.0014053	Myeloid
FOS	5.62818e-08	0.679325	0.00140941	Tumor
CD4	7.67834e-08	-0.446788	0.00144744	Myeloid
FABP5	8.02758e-08	-1.1243	0.00151328	Myeloid
RNASEH2B	8.0687e-08	-0.370254	0.00152103	Myeloid
SERPINA1	6.33813e-08	-0.684901	0.0015872	Tumor
C19orf60	8.49458e-08	-0.343067	0.00160131	Myeloid
SEM1	8.77161e-08	-0.446973	0.00165354	Myeloid
HSPA8	9.04713e-08	-0.565845	0.00170548	Myeloid
HMGCS2	6.81201e-08	-0.38471	0.00170586	Tumor
RPS24	9.86793e-08	-0.306692	0.00175422	TNKILC
CHMP1B	7.05487e-08	0.403241	0.00176668	Tumor
NDUFB3	9.40474e-08	-0.462991	0.00177289	Myeloid
ARHGAP18	9.61416e-08	-0.450887	0.00181237	Myeloid
RPL31	1.03002e-07	-0.496542	0.00183107	TNKILC
PDIA6	9.80337e-08	-0.390459	0.00184803	Myeloid
MPP1	9.80379e-08	-0.493197	0.00184811	Myeloid
SRI	9.81488e-08	-0.384641	0.0018502	Myeloid
RPL7A	9.8791e-08	-0.503845	0.00186231	Myeloid
HLA-DRB1	9.89816e-08	-0.71325	0.0018659	Myeloid
BLVRA	9.90989e-08	-0.45272	0.00186811	Myeloid
CDHR1	7.52663e-08	0.459562	0.00188482	Tumor
H3F3B	7.77192e-08	-0.327187	0.00194624	Tumor
CD163	1.03304e-07	-0.712926	0.00194739	Myeloid
CHCHD10	1.03815e-07	-0.429071	0.00195701	Myeloid
NDUFB10	1.04681e-07	-0.333126	0.00197334	Myeloid
SELT	1.06587e-07	-0.413103	0.00200927	Myeloid
UBL5	1.08745e-07	-0.29508	0.00204995	Myeloid
EIF2S2	8.40641e-08	-0.516603	0.00210513	Tumor
EEF1A1	1.18879e-07	-0.39618	0.00211332	TNKILC
FKBP8	1.12123e-07	-0.37346	0.00211362	Myeloid
SUMO2	8.4417e-08	-0.263112	0.00211397	Tumor
RPL14	8.4526e-08	-0.319477	0.0021167	Tumor
EIF5B	1.12577e-07	-0.374149	0.0021222	Myeloid
SEC11C	1.1397e-07	-0.361038	0.00214845	Myeloid
LYSMD2	1.14663e-07	-0.331897	0.00216151	Myeloid
SFN	8.6364e-08	0.898118	0.00216273	Tumor
RAN	1.23315e-07	-0.423708	0.00219216	TNKILC
FOSL2	8.77968e-08	0.465377	0.00219861	Tumor
PYCARD	1.16737e-07	-0.409607	0.00220061	Myeloid
TALDO1	8.86526e-08	-0.260027	0.00222004	Tumor
RPS3A	1.291e-07	-0.369063	0.00229501	TNKILC
RPS23	1.22175e-07	-0.59509	0.00230311	Myeloid
DHRS7	1.22402e-07	-0.339083	0.0023074	Myeloid
ITGB2	1.27467e-07	-0.537108	0.00240288	Myeloid
TMED10	1.32617e-07	-0.465467	0.00249997	Myeloid
OST4	1.3276e-07	-0.414087	0.00250266	Myeloid
GPNMB	1.34187e-07	-0.813001	0.00252957	Myeloid
RBM3	1.01767e-07	-0.356795	0.00254845	Tumor
SEC11A	1.36538e-07	-0.401971	0.00257389	Myeloid
CCDC56	1.38648e-07	-0.320821	0.00261366	Myeloid
CLEC2B	1.49548e-07	-0.502797	0.00265851	TNKILC
SNRPD2	1.06375e-07	-0.29313	0.00266384	Tumor
SNX5	1.41408e-07	-0.296964	0.00266568	Myeloid
RPS18	1.50124e-07	-0.407822	0.00266875	TNKILC
DPP7	1.4482e-07	-0.34867	0.00273	Myeloid
C1QC	1.4537e-07	-1.12543	0.00274036	Myeloid
RPL23A	1.45624e-07	-0.564774	0.00274516	Myeloid
SNU13	1.46652e-07	-0.406992	0.00276454	Myeloid
ATOX1	1.47504e-07	-0.583785	0.00278059	Myeloid
CNFN	1.11799e-07	0.397486	0.00279967	Tumor
C1QBP	1.51824e-07	-0.472515	0.00286203	Myeloid
C1QB	1.53717e-07	-1.13145	0.00289772	Myeloid
RPL19	1.55981e-07	-0.53754	0.0029404	Myeloid
CCT6A	1.59833e-07	-0.384422	0.003013	Myeloid
NDUFA13	1.60434e-07	-0.451749	0.00302433	Myeloid
YBX1	1.22728e-07	-0.347599	0.00307335	Tumor
SUMO1	1.66476e-07	-0.454236	0.00313825	Myeloid
CYCS	1.67216e-07	-0.434046	0.00315219	Myeloid
VTI1B	1.67608e-07	-0.35548	0.00315957	Myeloid
DBI	1.71701e-07	-0.518208	0.00323673	Myeloid
MINOS1	1.72057e-07	-0.39691	0.00324345	Myeloid
SSR3	1.74428e-07	-0.47013	0.00328814	Myeloid
ATP5B	1.80706e-07	-0.49394	0.0034065	Myeloid
RPS9	1.91956e-07	-0.372106	0.0034124	TNKILC
ATP6V1F	1.82999e-07	-0.476659	0.00344971	Myeloid
GM2A	1.84262e-07	-0.358761	0.00347351	Myeloid
ATP5O	1.86949e-07	-0.363819	0.00352417	Myeloid
UQCR11	1.95819e-07	-0.448528	0.00369138	Myeloid
HNRNPH1	1.48519e-07	0.412368	0.00371921	Tumor
ANXA4	1.98784e-07	-0.354426	0.00374728	Myeloid
PA2G4	1.99552e-07	-0.426309	0.00376175	Myeloid
PPA1	2.18736e-07	-0.474346	0.00388847	TNKILC
RPL22	2.07543e-07	-0.469478	0.0039124	Myeloid
COX8A	2.10986e-07	-0.406569	0.0039773	Myeloid
NUCB1	2.11391e-07	-0.418935	0.00398494	Myeloid
EPRS	2.14604e-07	-0.342504	0.0040455	Myeloid
FIBP	2.1639e-07	-0.32909	0.00407918	Myeloid
PDIA3	2.17073e-07	-0.413812	0.00409204	Myeloid
DEK	1.63628e-07	-0.352773	0.00409758	Tumor
SFT2D1	2.20959e-07	-0.478164	0.0041653	Myeloid
RPL27A	2.26837e-07	-0.561381	0.0042761	Myeloid
OCIAD1	2.31643e-07	-0.252296	0.00436669	Myeloid
BTF3L4	2.37575e-07	-0.361944	0.00447854	Myeloid
ADAP2	2.41684e-07	-0.488656	0.00455599	Myeloid
TM9SF2	2.42084e-07	-0.369817	0.00456352	Myeloid
NDUFAF3	2.4303e-07	-0.372614	0.00458135	Myeloid
GDI2	2.47535e-07	-0.453525	0.00466628	Myeloid
LDHB	2.48784e-07	-0.506496	0.00468983	Myeloid
BBX	2.50501e-07	-0.285858	0.00472219	Myeloid
PTMS	1.89421e-07	-0.46482	0.00474349	Tumor
RPL11	2.80673e-07	-0.367928	0.00498952	TNKILC
IDH2	2.65836e-07	-0.361246	0.00501128	Myeloid
RPL36AL	2.83711e-07	-0.446478	0.00504352	TNKILC
COX6C	2.0245e-07	-0.371464	0.00506976	Tumor
MRPS21	2.70849e-07	-0.311465	0.00510577	Myeloid
CTSD	2.75587e-07	-0.651755	0.00519509	Myeloid
SPPL2A	2.7702e-07	-0.443121	0.0052221	Myeloid
RPL9	2.78047e-07	-0.508859	0.00524146	Myeloid
POLR2L	2.11486e-07	0.280222	0.00529603	Tumor
REEP5	2.81244e-07	-0.3776	0.00530172	Myeloid
MRPL20	2.8308e-07	-0.414509	0.00533634	Myeloid
NDUFB11	2.13567e-07	-0.259567	0.00534814	Tumor
ANXA7	2.84379e-07	-0.383394	0.00536082	Myeloid
SOCS3	2.22965e-07	0.352339	0.00558348	Tumor
LCP2	2.99035e-07	1.31393	0.00563711	Myeloid
BTF3	3.00484e-07	-0.424719	0.00566442	Myeloid
PARP1	3.03824e-07	-0.397063	0.00572738	Myeloid
GGH	2.29004e-07	-0.297817	0.00573473	Tumor
RPL12	3.06695e-07	-0.444467	0.0057815	Myeloid
CLDN7	2.3403e-07	0.54939	0.00586057	Tumor
ATP5F1	3.1093e-07	-0.41574	0.00586135	Myeloid
CENPW	2.36664e-07	-0.266809	0.00592655	Tumor
RPS27A	3.15399e-07	-0.520019	0.0059456	Myeloid
TUBA1B	3.23071e-07	-0.729867	0.00609021	Myeloid
C14orf119	3.23352e-07	-0.375251	0.0060955	Myeloid
GTF3A	3.27888e-07	-0.3618	0.00618102	Myeloid
IGF2	2.47318e-07	-0.440783	0.00619334	Tumor
ELOB	3.35241e-07	-0.42493	0.00631963	Myeloid
DUT	3.36969e-07	-0.468895	0.00635221	Myeloid
SMCO4	3.3928e-07	-0.408849	0.00639577	Myeloid
CALM1	3.60814e-07	-0.390032	0.00641419	TNKILC
FAM108C1	2.5942e-07	0.462054	0.0064964	Tumor
CYBB	3.48492e-07	-0.50795	0.00656942	Myeloid
XIST	3.58231e-07	1.29983	0.00659611	Stromal
SRSF9	2.64609e-07	-0.308066	0.00662633	Tumor
HINT1	3.60003e-07	-0.366346	0.00678642	Myeloid
PSME2	2.72488e-07	0.356441	0.00682363	Tumor
RPL27	2.73105e-07	-0.313022	0.0068391	Tumor
AES	3.64956e-07	-0.315028	0.00687979	Myeloid
AC092580.4	3.87227e-07	0.884816	0.00688373	TNKILC
MRPS7	3.66736e-07	-0.325085	0.00691333	Myeloid
RWDD1	3.67341e-07	-0.438163	0.00692474	Myeloid
IMMT	3.76299e-07	-0.323307	0.00709362	Myeloid
ZNF331	3.76528e-07	-0.610701	0.00709792	Myeloid
SYNCRIP	3.7686e-07	-0.384433	0.00710419	Myeloid
CORO1B	3.77022e-07	-0.373964	0.00710723	Myeloid
P4HB	3.8081e-07	-0.396236	0.00717864	Myeloid
RPL35A	4.05092e-07	-0.351602	0.00720131	TNKILC
LPAR6	3.8318e-07	-0.440929	0.00722333	Myeloid
SDHD	3.85766e-07	-0.39492	0.00727208	Myeloid
FDPS	2.92127e-07	-0.327746	0.00731544	Tumor
AURKAIP1	3.90094e-07	-0.394484	0.00735366	Myeloid
SPINT2	3.92727e-07	-0.323859	0.00740329	Myeloid
RPS19	3.98203e-07	-0.4679	0.00750653	Myeloid
SEPW1	4.09275e-07	-0.404484	0.00771524	Myeloid
H2AFV	4.09633e-07	-0.444629	0.007722	Myeloid
MPC1	4.11347e-07	-0.366204	0.00775431	Myeloid
CAPZB	4.16752e-07	-0.389336	0.00785619	Myeloid
S100A4	3.1464e-07	1.04477	0.00787922	Tumor
RPS16	4.44786e-07	-0.348411	0.00790696	TNKILC
LSM4	4.21373e-07	-0.442949	0.00794331	Myeloid
RPS2	3.26509e-07	-0.39464	0.00817645	Tumor
C7orf73	4.38108e-07	-0.33359	0.00825877	Myeloid
SAT1	4.38545e-07	0.844606	0.00826701	Myeloid
EIF4EBP1	4.39858e-07	-0.425633	0.00829177	Myeloid
MISP	3.33373e-07	0.699435	0.00834833	Tumor
RPL36A	4.48959e-07	-0.451173	0.00846333	Myeloid
ATP5L	4.49448e-07	-0.441828	0.00847255	Myeloid
RPS4X	4.50506e-07	-0.519519	0.00849248	Myeloid
TPMT	4.57974e-07	-0.360053	0.00863327	Myeloid
ACTB	4.85762e-07	0.39819	0.00863539	TNKILC
PABPN1	3.49492e-07	0.416653	0.00875199	Tumor
GALM	4.6701e-07	-0.379374	0.0088036	Myeloid
ST8SIA4	4.68155e-07	-0.281805	0.00882518	Myeloid
TBCB	4.77219e-07	-0.331668	0.00899605	Myeloid
NAMPT	4.78337e-07	1.21008	0.00901712	Myeloid
RPL10	4.80601e-07	-0.430407	0.00905981	Myeloid
GIMAP4	4.88388e-07	-0.313752	0.00920659	Myeloid
WASF2	4.8866e-07	-0.337687	0.00921172	Myeloid
RPL6	4.97288e-07	-0.496749	0.00937438	Myeloid
CASP1	4.97545e-07	-0.417854	0.00937922	Myeloid
UQCR10	5.01194e-07	-0.43256	0.00944801	Myeloid
FEZ2	5.0441e-07	-0.308127	0.00950864	Myeloid
PTGES3	5.21878e-07	-0.416022	0.00983791	Myeloid
PSAP	5.22963e-07	-0.538799	0.00985837	Myeloid
HLA-DQB1	3.95948e-07	0.281215	0.00991532	Tumor
DERL1	5.31899e-07	-0.305794	0.0100268	Myeloid
GTF3A	5.80981e-07	-0.348255	0.0103281	TNKILC
COMMD8	5.50348e-07	-0.381896	0.0103746	Myeloid
TALDO1	5.5942e-07	-0.431948	0.0105456	Myeloid
PDCD5	5.95431e-07	-0.477538	0.010585	TNKILC
FPR3	5.71382e-07	-0.51695	0.0107711	Myeloid
C1orf162	5.72095e-07	-0.492872	0.0107846	Myeloid
HNRNPH1	6.12375e-07	0.65395	0.0108862	TNKILC
CTSC	5.84076e-07	-0.633144	0.0110104	Myeloid
RRAGA	5.97061e-07	-0.328826	0.0112552	Myeloid
AKAP9	5.97093e-07	-0.291474	0.0112558	Myeloid
GPR34	6.07255e-07	-0.479707	0.0114474	Myeloid
RP11-304L19.5	4.62649e-07	0.693763	0.0115857	Tumor
KCTD12	6.1956e-07	-0.458253	0.0116793	Myeloid
OAZ1	4.67399e-07	-0.254218	0.0117046	Tumor
LAPTM4A	6.21658e-07	-0.374828	0.0117189	Myeloid
MSR1	6.22808e-07	-0.441155	0.0117406	Myeloid
EAF2	6.52262e-07	-0.855834	0.0117485	B
NDUFB4	6.28153e-07	-0.404088	0.0118413	Myeloid
MERTK	6.29633e-07	-0.45547	0.0118692	Myeloid
GSTP1	6.46872e-07	-0.453888	0.0121942	Myeloid
ANXA5	6.48776e-07	-0.452438	0.0122301	Myeloid
SLC25A37	6.5551e-07	1.17248	0.012357	Myeloid
RGMB	5.04107e-07	0.811241	0.0126238	Tumor
MYL12A	6.69785e-07	-0.45631	0.0126261	Myeloid
RPS6	6.87135e-07	-0.462969	0.0129532	Myeloid
SPP1	5.2552e-07	-0.288812	0.0131601	Tumor
CPVL	7.03551e-07	-0.674556	0.0132626	Myeloid
COX17	7.07367e-07	-0.421916	0.0133346	Myeloid
EMC4	7.09845e-07	-0.342698	0.0133813	Myeloid
PDIA6	7.77588e-07	-0.448367	0.0138232	TNKILC
TYMP	7.33639e-07	-0.582134	0.0138298	Myeloid
TUBA1A	7.35347e-07	-0.272696	0.013862	Myeloid
FFAR2	7.35669e-07	1.04937	0.0138681	Myeloid
TMBIM4	7.36146e-07	-0.307574	0.0138771	Myeloid
EIF3F	7.84248e-07	-0.379814	0.0139416	TNKILC
PEBP1	7.42686e-07	-0.394644	0.0140004	Myeloid
BRK1	7.55068e-07	-0.337278	0.0142338	Myeloid
LAMB2	5.69445e-07	0.289551	0.01426	Tumor
TUBA1C	7.82094e-07	-0.568992	0.0147432	Myeloid
CNDP2	7.84002e-07	-0.399747	0.0147792	Myeloid
C1orf54	7.93725e-07	-0.516803	0.0149625	Myeloid
TAF10	8.0348e-07	-0.255317	0.0151464	Myeloid
DDX18	8.09675e-07	-0.463939	0.0152632	Myeloid
POLR2E	8.33179e-07	-0.274528	0.0157063	Myeloid
NAA20	8.40299e-07	-0.256401	0.0158405	Myeloid
TACSTD2	6.50191e-07	-0.317041	0.0162821	Tumor
MTHFR	6.51521e-07	0.416851	0.0163154	Tumor
APRT	8.6698e-07	-0.379811	0.0163434	Myeloid
PARP9	8.73972e-07	-0.324145	0.0164752	Myeloid
RPL30	8.91663e-07	-0.482658	0.0168087	Myeloid
HSD17B12	6.82719e-07	-0.26241	0.0170966	Tumor
MRPL51	9.17059e-07	-0.395317	0.0172875	Myeloid
ZNF706	9.25622e-07	-0.469129	0.0174489	Myeloid
TMSB4X	9.41818e-07	-0.457564	0.0177542	Myeloid
LINC00493	7.11325e-07	-0.288322	0.017813	Tumor
CSF1R	9.51928e-07	-0.543887	0.0179448	Myeloid
LAT2	9.56109e-07	-0.342178	0.0180236	Myeloid
RAC1	7.23103e-07	-0.282936	0.0181079	Tumor
TACC1	9.70581e-07	-0.432352	0.0182964	Myeloid
RAP2B	9.80719e-07	-0.377402	0.0184875	Myeloid
MRPL54	9.88872e-07	-0.381557	0.0186412	Myeloid
C14orf166	9.95715e-07	-0.260619	0.0187702	Myeloid
ARL4C	9.97307e-07	-0.563875	0.0188002	Myeloid
MSMO1	7.52773e-07	-0.28468	0.018851	Tumor
FAM162A	1.01419e-06	-0.392443	0.0191185	Myeloid
RPL7A	7.70432e-07	-0.31617	0.0192932	Tumor
GIMAP7	1.04677e-06	-0.360086	0.0197326	Myeloid
NEMF	1.06074e-06	-0.350721	0.0199959	Myeloid
RPS27A	1.12938e-06	-0.342437	0.020077	TNKILC
SRSF9	1.06534e-06	-0.32226	0.0200827	Myeloid
FAM105A	1.07417e-06	-0.255745	0.0202493	Myeloid
RSL1D1	1.07489e-06	-0.368802	0.0202627	Myeloid
MTCH2	1.08123e-06	-0.383403	0.0203822	Myeloid
PCBD1	1.09703e-06	-0.283878	0.0206801	Myeloid
NDFIP1	1.10371e-06	-0.346622	0.0208061	Myeloid
DRAP1	1.10408e-06	-0.444598	0.020813	Myeloid
TMEM59	1.16984e-06	-0.89799	0.0210712	B
RPLP0	1.18694e-06	-0.406465	0.0211003	TNKILC
NUDC	1.12508e-06	-0.363634	0.0212089	Myeloid
ARL1	1.13067e-06	-0.357055	0.0213143	Myeloid
NKTR	1.13424e-06	-0.363385	0.0213815	Myeloid
PSMG2	1.17232e-06	-0.374701	0.0220994	Myeloid
MSRB2	1.18502e-06	-0.332644	0.0223388	Myeloid
TGFBI	1.21916e-06	-0.503312	0.0229824	Myeloid
CTSL	1.24734e-06	-0.651269	0.0235135	Myeloid
PPP1R10	1.32688e-06	-0.444993	0.023588	TNKILC
TNFAIP3	1.26291e-06	0.925469	0.0238071	Myeloid
CD63	1.26757e-06	-0.540901	0.023895	Myeloid
CSRP1	1.28152e-06	-0.316925	0.0241579	Myeloid
PSMB1	9.6478e-07	-0.27743	0.02416	Tumor
NDUFA1	1.29882e-06	-0.438741	0.0244841	Myeloid
WASHC3	1.31822e-06	-0.346801	0.0248497	Myeloid
NDUFA6	1.32263e-06	-0.287364	0.0249329	Myeloid
RABAC1	1.32273e-06	-0.33814	0.0249349	Myeloid
RPS12	1.40571e-06	-0.368052	0.0249893	TNKILC
NUCB2	1.39227e-06	-0.844381	0.0250776	B
PLEKHO1	1.34168e-06	-0.465817	0.025292	Myeloid
FCER1G	1.3448e-06	-0.461059	0.0253508	Myeloid
ATP5C1	1.44743e-06	-0.389454	0.025731	TNKILC
EFCAB4A	1.02959e-06	0.379787	0.0257829	Tumor
PRDX2	1.3703e-06	-0.284613	0.0258315	Myeloid
CAPNS1	1.05044e-06	0.412746	0.0263051	Tumor
POLE4	1.39547e-06	-0.285714	0.026306	Myeloid
TP53I3	1.05465e-06	0.52587	0.0264106	Tumor
ABRACL	1.44659e-06	-0.323811	0.0272697	Myeloid
PSME2	1.4919e-06	-0.565262	0.0281238	Myeloid
LGALS9	1.50386e-06	-0.329209	0.0283493	Myeloid
ARPC3	1.50529e-06	-0.435068	0.0283761	Myeloid
EID1	1.50607e-06	-0.350785	0.0283909	Myeloid
HLA-DRB5	1.61326e-06	-0.585788	0.028679	TNKILC
AKR7A2	1.54195e-06	-0.293881	0.0290673	Myeloid
NDUFB9	1.54823e-06	-0.25392	0.0291857	Myeloid
SNW1	1.64372e-06	-0.340187	0.0292205	TNKILC
C16orf13	1.56239e-06	-0.284584	0.0294526	Myeloid
METTL12	1.19612e-06	0.498666	0.0299531	Tumor
FNTA	1.59962e-06	-0.283436	0.0301545	Myeloid
COX14	1.6052e-06	-0.26623	0.0302597	Myeloid
CMKLR1	1.60919e-06	-0.286831	0.0303349	Myeloid
RPL13	1.71097e-06	-0.305127	0.0304159	TNKILC
RACK1	1.71502e-06	-0.341977	0.030488	TNKILC
LSM3	1.63064e-06	-0.302606	0.0307391	Myeloid
NDUFA2	1.64158e-06	-0.284398	0.0309454	Myeloid
COX5B	1.64701e-06	-0.409618	0.0310478	Myeloid
VEGFB	1.64729e-06	-0.357025	0.0310531	Myeloid
SDF2L1	1.66222e-06	-0.370764	0.0313346	Myeloid
SPG21	1.66584e-06	-0.359663	0.0314027	Myeloid
UQCRB	1.66612e-06	-0.402721	0.031408	Myeloid
COMMD3	1.68953e-06	-0.351465	0.0318493	Myeloid
SSB	1.79662e-06	-0.412784	0.0319385	TNKILC
RPS12	1.28391e-06	-0.281653	0.0321517	Tumor
MZT2B	1.71258e-06	-0.412673	0.0322838	Myeloid
MT-ATP6	1.81638e-06	-0.298182	0.0322898	TNKILC
RPL19	1.81845e-06	-0.348304	0.0323265	TNKILC
ANXA5	1.82168e-06	-0.453925	0.032384	TNKILC
SLCO2B1	1.71856e-06	-0.579769	0.0323966	Myeloid
RPS21	1.30433e-06	-0.47421	0.032663	Tumor
RPL15	1.84357e-06	-0.286719	0.0327731	TNKILC
SH3BGRL	1.75296e-06	-0.284911	0.0330451	Myeloid
RPL18	1.75815e-06	-0.441317	0.033143	Myeloid
MRPL33	1.8098e-06	-0.318559	0.0341165	Myeloid
FUNDC2	1.83333e-06	-0.316651	0.03456	Myeloid
PSMB4	1.84917e-06	-0.255442	0.0348587	Myeloid
ATPIF1	1.84993e-06	-0.415394	0.034873	Myeloid
NAGA	1.85064e-06	-0.31369	0.0348864	Myeloid
PEBP1	1.97083e-06	-0.335097	0.0350354	TNKILC
WBSCR22	1.89722e-06	-0.308452	0.0357645	Myeloid
EPSTI1	1.90428e-06	-0.427039	0.0358975	Myeloid
ATP5L	1.46299e-06	-0.315276	0.0366363	Tumor
PPP1CA	1.94817e-06	-0.322516	0.0367249	Myeloid
ADGRG3	1.95403e-06	0.672912	0.0368354	Myeloid
MRPS18B	1.9676e-06	-0.253436	0.0370912	Myeloid
USMG5	1.97995e-06	-0.411017	0.037324	Myeloid
ARPC2	1.99466e-06	-0.399724	0.0376013	Myeloid
RAB32	1.99614e-06	-0.340192	0.0376292	Myeloid
UBE2D2	2.01112e-06	-0.327605	0.0379115	Myeloid
SERF2	2.01835e-06	-0.376595	0.0380479	Myeloid
UXT	2.17453e-06	-0.335854	0.0386565	TNKILC
HNRNPF	2.05319e-06	-0.29298	0.0387046	Myeloid
SNRPC	2.05795e-06	-0.256999	0.0387945	Myeloid
UBA2	2.06853e-06	-0.307251	0.0389938	Myeloid
PSMC1	2.07661e-06	-0.367447	0.0391461	Myeloid
H2AFZ	2.20236e-06	-0.418929	0.0391513	TNKILC
MPEG1	2.0795e-06	-0.544654	0.0392006	Myeloid
CLU	1.57766e-06	0.424927	0.0395078	Tumor
AMN	1.57883e-06	0.564631	0.039537	Tumor
CCT5	2.11644e-06	-0.390455	0.039897	Myeloid
SOD3	1.6112e-06	-0.301208	0.0403476	Tumor
TP53INP1	1.6256e-06	0.359713	0.0407083	Tumor
RRP7A	2.16054e-06	-0.309181	0.0407284	Myeloid
DSC2	1.63217e-06	0.396898	0.0408728	Tumor
RPS7	2.2094e-06	-0.433774	0.0416494	Myeloid
BTN3A2	1.67716e-06	0.328827	0.0419994	Tumor
STUB1	2.36333e-06	-0.400679	0.0420129	TNKILC
CHMP3	2.23197e-06	-0.387155	0.0420749	Myeloid
COX7C	2.2422e-06	-0.400631	0.0422678	Myeloid
BLOC1S1	2.26636e-06	-0.316082	0.0427232	Myeloid
CD9	2.32247e-06	-0.727596	0.043781	Myeloid
MS4A7	2.3648e-06	-0.401415	0.0445788	Myeloid
TMED4	2.37105e-06	-0.302487	0.0446967	Myeloid
AIF1	2.38231e-06	-0.538952	0.0449089	Myeloid
CALM3	2.39109e-06	-0.387941	0.0450744	Myeloid
CD81	2.41716e-06	-0.521321	0.0455658	Myeloid
ACP5	2.42624e-06	-0.768974	0.0457371	Myeloid
UBE2L6	2.43758e-06	-0.327889	0.0459509	Myeloid
RPS12	2.44508e-06	-0.388435	0.0460922	Myeloid
KDELR2	2.45655e-06	-0.318269	0.0463084	Myeloid
MRPL47	2.4585e-06	-0.336976	0.0463453	Myeloid
S100A10	2.47217e-06	-0.528495	0.0466029	Myeloid
FKBP3	2.48186e-06	-0.331109	0.0467855	Myeloid
TNS3	2.49619e-06	-0.353846	0.0470557	Myeloid
GLUD1	2.49943e-06	-0.286931	0.0471167	Myeloid
FGL2	2.52735e-06	-0.508818	0.047643	Myeloid
FBXO7	2.55394e-06	-0.285005	0.0481442	Myeloid
RAN	1.94392e-06	-0.304298	0.0486797	Tumor
RBM25	1.95068e-06	0.416229	0.048849	Tumor
OXA1L	2.59277e-06	-0.295598	0.0488762	Myeloid
CEBPD	2.62245e-06	-0.404762	0.0494357	Myeloid

## Sheet: Pelka Myeloid DEGs UMI range
Table S4G - DEGs between infected (range 1-5 UMIs) and uninfected myeloid cells in Pelka2021
Gene	p_val	avg_log2FC	pct.1	pct.2	p_val_adj	UMI-threshold	celltype
SOD2	4.8719e-21	1.02907	0.882	0.817	9.18401e-17	1	Myeloid
NEAT1	4.08455e-18	0.76427	0.951	0.937	7.69979e-14	1	Myeloid
RPL36AL	2.01561e-17	-0.560627	0.603	0.783	3.79963e-13	1	Myeloid
HLA-DRB5	5.50057e-16	-0.800309	0.29	0.489	1.03691e-11	1	Myeloid
COMMD6	4.66416e-15	-0.469353	0.517	0.721	8.79241e-11	1	Myeloid
IL1B	8.27372e-15	0.998515	0.644	0.505	1.55968e-10	1	Myeloid
BST2	8.13088e-14	-0.4834	0.445	0.638	1.53275e-09	1	Myeloid
SLC25A3	1.26367e-13	-0.402352	0.589	0.76	2.38214e-09	1	Myeloid
EEF1B2	3.74051e-13	-0.437135	0.649	0.791	7.05124e-09	1	Myeloid
COX6C	5.6133e-13	-0.42989	0.618	0.753	1.05816e-08	1	Myeloid
NACA	5.99943e-13	-0.387777	0.764	0.878	1.13095e-08	1	Myeloid
IER3	9.01238e-13	0.795164	0.787	0.72	1.69892e-08	1	Myeloid
SAP18	1.09325e-12	-0.429597	0.509	0.683	2.06088e-08	1	Myeloid
RPS13	1.28737e-12	-0.40561	0.799	0.899	2.42681e-08	1	Myeloid
COX7A2	1.74574e-12	-0.369742	0.615	0.775	3.29089e-08	1	Myeloid
G0S2	2.6915e-12	1.42783	0.5	0.369	5.07374e-08	1	Myeloid
CLTA	1.32044e-11	-0.388714	0.532	0.687	2.48916e-07	1	Myeloid
HLA-DPA1	1.47107e-11	-0.532355	0.704	0.82	2.77311e-07	1	Myeloid
NDUFA4	1.55576e-11	-0.406316	0.624	0.77	2.93277e-07	1	Myeloid
TNFAIP3	1.60515e-11	0.745549	0.759	0.696	3.02586e-07	1	Myeloid
RGS10	1.84995e-11	-0.406128	0.497	0.658	3.48733e-07	1	Myeloid
BTF3	2.14651e-11	-0.370628	0.655	0.797	4.04639e-07	1	Myeloid
RPL21	2.2962e-11	-0.374961	0.802	0.915	4.32857e-07	1	Myeloid
ZFP36	2.8355e-11	0.855644	0.865	0.844	5.3452e-07	1	Myeloid
NFKBIA	3.94304e-11	0.935563	0.862	0.833	7.43303e-07	1	Myeloid
EIF3K	5.12702e-11	-0.373379	0.552	0.701	9.66494e-07	1	Myeloid
RPSA	6.61273e-11	-0.439843	0.672	0.798	1.24657e-06	1	Myeloid
GPR109B	8.59791e-11	1.40797	0.236	0.127	1.62079e-06	1	Myeloid
BCL2A1	8.88808e-11	0.971892	0.759	0.67	1.67549e-06	1	Myeloid
SNRPG	9.48002e-11	-0.389335	0.48	0.64	1.78708e-06	1	Myeloid
CXCL8	1.11101e-10	1.44377	0.713	0.623	2.09436e-06	1	Myeloid
RPS7	1.28937e-10	-0.358054	0.761	0.875	2.43059e-06	1	Myeloid
TMEM258	1.42811e-10	-0.366462	0.54	0.692	2.69214e-06	1	Myeloid
RPL15	1.43097e-10	-0.376271	0.759	0.888	2.69753e-06	1	Myeloid
RPS27A	1.54368e-10	-0.352236	0.825	0.915	2.90999e-06	1	Myeloid
GNAS	1.6777e-10	-0.34437	0.647	0.798	3.16264e-06	1	Myeloid
NFKBIZ	2.67126e-10	0.897697	0.701	0.631	5.03559e-06	1	Myeloid
HLA-DPB1	2.68065e-10	-0.465057	0.684	0.8	5.05329e-06	1	Myeloid
EEF1A1	2.89354e-10	-0.344015	0.879	0.946	5.45462e-06	1	Myeloid
RPL12	4.11303e-10	-0.329017	0.767	0.904	7.75346e-06	1	Myeloid
YBX1	4.34817e-10	-0.340766	0.701	0.838	8.19673e-06	1	Myeloid
RPL30	5.36418e-10	-0.382665	0.796	0.913	1.0112e-05	1	Myeloid
RPS23	5.56139e-10	-0.409703	0.799	0.892	1.04838e-05	1	Myeloid
RPS20	6.8866e-10	-0.27936	0.693	0.827	1.29819e-05	1	Myeloid
PSMC2	6.89241e-10	-0.285454	0.227	0.379	1.29929e-05	1	Myeloid
ETS2	7.25996e-10	0.716558	0.761	0.691	1.36858e-05	1	Myeloid
NDUFC2	8.21102e-10	-0.315882	0.48	0.635	1.54786e-05	1	Myeloid
AP2S1	8.34343e-10	-0.346719	0.58	0.725	1.57282e-05	1	Myeloid
VPS29	1.06019e-09	-0.318343	0.445	0.613	1.99857e-05	1	Myeloid
TMEM14B	1.08217e-09	-0.250962	0.296	0.465	2.04e-05	1	Myeloid
RPL41	1.25236e-09	-0.292615	0.917	0.959	2.36083e-05	1	Myeloid
SSR4	1.41442e-09	-0.400677	0.589	0.726	2.66632e-05	1	Myeloid
RNF130	1.46136e-09	-0.330003	0.549	0.696	2.75481e-05	1	Myeloid
SNX2	1.64266e-09	-0.334335	0.414	0.579	3.09658e-05	1	Myeloid
IL1RN	1.70818e-09	1.08542	0.491	0.375	3.2201e-05	1	Myeloid
COX5A	1.73964e-09	-0.358811	0.5	0.643	3.27939e-05	1	Myeloid
SLC25A5	2.4441e-09	-0.354763	0.566	0.706	4.60737e-05	1	Myeloid
CCL3L3	2.88564e-09	0.775804	0.132	0.057	5.43972e-05	1	Myeloid
ATP5O	3.07557e-09	-0.301478	0.489	0.635	5.79775e-05	1	Myeloid
CST3	3.16158e-09	-0.305446	0.73	0.842	5.95989e-05	1	Myeloid
NDUFB3	3.52048e-09	-0.286549	0.42	0.578	6.63646e-05	1	Myeloid
NDUFS2	4.02218e-09	-0.262972	0.27	0.434	7.5822e-05	1	Myeloid
UQCRH	4.10767e-09	-0.259457	0.58	0.74	7.74337e-05	1	Myeloid
LAP3	4.18207e-09	-0.403331	0.48	0.626	7.88362e-05	1	Myeloid
RPL7A	4.39221e-09	-0.363275	0.756	0.865	8.27976e-05	1	Myeloid
RPL22	4.62811e-09	-0.322821	0.744	0.864	8.72445e-05	1	Myeloid
VMP1	4.76438e-09	0.667343	0.822	0.805	8.98134e-05	1	Myeloid
HLA-DQA1	5.00897e-09	-0.490246	0.572	0.719	9.44241e-05	1	Myeloid
RPN2	5.80827e-09	-0.283028	0.474	0.64	0.000109492	1	Myeloid
GTF3C6	5.95615e-09	-0.316388	0.362	0.519	0.000112279	1	Myeloid
TFF3	6.30531e-09	-0.424612	0.167	0.313	0.000118861	1	Myeloid
ARHGDIB	7.67187e-09	-0.265054	0.626	0.762	0.000144622	1	Myeloid
CAPZB	7.91582e-09	-0.263052	0.572	0.706	0.000149221	1	Myeloid
TOMM7	8.48508e-09	-0.310957	0.632	0.758	0.000159952	1	Myeloid
RPL18	8.66757e-09	-0.333393	0.759	0.88	0.000163392	1	Myeloid
CNBP	9.81507e-09	-0.309317	0.517	0.668	0.000185024	1	Myeloid
PARK7	1.05114e-08	-0.366267	0.509	0.659	0.000198151	1	Myeloid
ARHGAP18	1.05248e-08	-0.263559	0.44	0.604	0.000198404	1	Myeloid
RPL6	1.06262e-08	-0.350874	0.741	0.861	0.000200314	1	Myeloid
NPM1	1.14387e-08	-0.372463	0.629	0.758	0.000215631	1	Myeloid
PSMB1	1.4892e-08	-0.331994	0.532	0.682	0.000280729	1	Myeloid
MDH1	1.52117e-08	-0.260633	0.342	0.508	0.000286755	1	Myeloid
SF3B6	1.53377e-08	-0.265238	0.443	0.594	0.000289131	1	Myeloid
RPL14	1.57093e-08	-0.308855	0.736	0.859	0.000296136	1	Myeloid
SAMHD1	1.7045e-08	-0.334873	0.514	0.671	0.000321315	1	Myeloid
MPC1	1.73913e-08	-0.278492	0.239	0.38	0.000327843	1	Myeloid
COX7B	1.78855e-08	-0.303948	0.612	0.749	0.000337159	1	Myeloid
ARPC1B	1.96659e-08	-0.345634	0.603	0.74	0.000370723	1	Myeloid
PSMA7	2.16969e-08	-0.278192	0.612	0.756	0.000409008	1	Myeloid
MINOS1	2.20219e-08	-0.318529	0.497	0.656	0.000415135	1	Myeloid
C8orf59	2.28209e-08	-0.256942	0.316	0.472	0.000430197	1	Myeloid
MS4A6A	2.34796e-08	-0.528488	0.503	0.632	0.000442614	1	Myeloid
SAT1	2.38947e-08	0.57373	0.974	0.971	0.00045044	1	Myeloid
RPL23	2.52859e-08	-0.311801	0.733	0.85	0.000476665	1	Myeloid
RPL19	2.61177e-08	-0.363346	0.805	0.888	0.000492345	1	Myeloid
RPL10A	2.84829e-08	-0.370433	0.707	0.824	0.00053693	1	Myeloid
RPS12	3.00184e-08	-0.30411	0.833	0.914	0.000565877	1	Myeloid
RPL3	3.14076e-08	-0.350638	0.77	0.868	0.000592064	1	Myeloid
UQCRB	3.2557e-08	-0.287196	0.681	0.813	0.000613731	1	Myeloid
FABP5	3.27329e-08	-0.573967	0.399	0.545	0.000617048	1	Myeloid
ATP5D	3.53527e-08	-0.268939	0.526	0.66	0.000666433	1	Myeloid
SOD1	3.58484e-08	-0.25935	0.405	0.549	0.000675777	1	Myeloid
LDHB	3.8451e-08	-0.321477	0.374	0.526	0.000724839	1	Myeloid
DPY30	4.16084e-08	-0.270905	0.213	0.352	0.00078436	1	Myeloid
ATRAID	4.42943e-08	-0.271544	0.325	0.478	0.000834992	1	Myeloid
LPAR6	4.9781e-08	-0.301128	0.213	0.357	0.000938422	1	Myeloid
SRI	5.23961e-08	-0.281638	0.356	0.507	0.000987719	1	Myeloid
RPS6	5.24706e-08	-0.294367	0.784	0.887	0.000989123	1	Myeloid
SPATS2L	6.76668e-08	-0.278632	0.236	0.374	0.00127559	1	Myeloid
YWHAH	7.52852e-08	-0.386507	0.511	0.644	0.0014192	1	Myeloid
RPS4Y1	7.99888e-08	-0.448176	0.181	0.307	0.00150787	1	Myeloid
VAMP8	8.02156e-08	-0.288379	0.586	0.741	0.00151215	1	Myeloid
RPL23A	8.53117e-08	-0.339521	0.744	0.864	0.00160821	1	Myeloid
LMNA	9.475e-08	-0.380479	0.351	0.487	0.00178613	1	Myeloid
OST4	9.47722e-08	-0.258281	0.655	0.774	0.00178655	1	Myeloid
SCAMP2	1.03562e-07	-0.275267	0.325	0.468	0.00195224	1	Myeloid
RPL24	1.07135e-07	-0.305622	0.739	0.862	0.0020196	1	Myeloid
BTF3L4	1.10574e-07	-0.254818	0.348	0.496	0.00208443	1	Myeloid
LITAF	1.11282e-07	0.491231	0.871	0.842	0.00209778	1	Myeloid
SUMO2	1.14078e-07	-0.28033	0.661	0.79	0.00215049	1	Myeloid
COX4I1	1.18875e-07	-0.294138	0.67	0.812	0.0022409	1	Myeloid
UQCRC2	1.19268e-07	-0.263253	0.376	0.515	0.00224832	1	Myeloid
RNASET2	1.2296e-07	-0.312458	0.52	0.651	0.00231792	1	Myeloid
RPS24	1.5234e-07	-0.289159	0.83	0.917	0.00287175	1	Myeloid
CHCHD2	1.53848e-07	-0.2837	0.67	0.797	0.0029002	1	Myeloid
UQCR10	1.76582e-07	-0.282888	0.606	0.742	0.00332874	1	Myeloid
CYFIP1	1.82442e-07	-0.314557	0.382	0.515	0.00343922	1	Myeloid
DBI	1.96857e-07	-0.267024	0.618	0.749	0.00371096	1	Myeloid
HLA-DMA	1.97558e-07	-0.331479	0.575	0.686	0.00372416	1	Myeloid
SNX6	2.08131e-07	-0.308965	0.434	0.591	0.00392347	1	Myeloid
ATPIF1	2.1294e-07	-0.270009	0.399	0.547	0.00401413	1	Myeloid
SSB	2.48312e-07	-0.287827	0.411	0.546	0.00468093	1	Myeloid
VPS28	2.49302e-07	-0.250333	0.425	0.582	0.00469959	1	Myeloid
PPDPF	2.52352e-07	-0.284717	0.471	0.612	0.00475708	1	Myeloid
HSPA8	2.55906e-07	-0.321006	0.635	0.752	0.00482409	1	Myeloid
PRDX1	2.83238e-07	-0.347799	0.664	0.793	0.00533932	1	Myeloid
HCAR2	3.0005e-07	1.38152	0.181	0.103	0.00565625	1	Myeloid
RNASEH2B	3.01813e-07	-0.257749	0.221	0.354	0.00568947	1	Myeloid
RAB32	3.01848e-07	-0.280749	0.376	0.512	0.00569014	1	Myeloid
AKR1A1	3.05411e-07	-0.26178	0.425	0.559	0.00575731	1	Myeloid
RPS4X	3.12793e-07	-0.258689	0.764	0.878	0.00589646	1	Myeloid
RPS25	3.27037e-07	-0.306677	0.767	0.87	0.00616498	1	Myeloid
IQGAP2	3.36652e-07	-0.324218	0.333	0.472	0.00634622	1	Myeloid
MS4A4A	3.56173e-07	-0.416675	0.391	0.516	0.00671421	1	Myeloid
CTSZ	3.77355e-07	-0.343716	0.624	0.741	0.00711352	1	Myeloid
ATOX1	4.64013e-07	-0.318547	0.54	0.671	0.00874711	1	Myeloid
APEX1	4.77841e-07	-0.261198	0.293	0.431	0.00900778	1	Myeloid
DYNLL1	4.8019e-07	-0.254042	0.641	0.785	0.00905206	1	Myeloid
TUBA1B	4.91227e-07	-0.359921	0.626	0.744	0.00926012	1	Myeloid
NAMPT	4.98359e-07	0.844167	0.874	0.864	0.00939456	1	Myeloid
RPL10	4.98461e-07	-0.287404	0.848	0.925	0.0093965	1	Myeloid
RPL13	5.02591e-07	-0.292415	0.848	0.923	0.00947433	1	Myeloid
IL1A	5.07044e-07	0.797927	0.201	0.117	0.00955829	1	Myeloid
MKNK1	5.29999e-07	-0.264482	0.259	0.39	0.00999101	1	Myeloid
C1QA	5.75318e-07	-0.546133	0.365	0.501	0.0108453	1	Myeloid
PTGS2	5.88122e-07	1.23445	0.497	0.412	0.0110867	1	Myeloid
ICAM1	6.43963e-07	0.620524	0.615	0.548	0.0121393	1	Myeloid
OLR1	6.5723e-07	0.655425	0.537	0.457	0.0123894	1	Myeloid
IVNS1ABP	8.28322e-07	0.947457	0.71	0.681	0.0156147	1	Myeloid
GDI2	8.63262e-07	-0.271711	0.566	0.675	0.0162734	1	Myeloid
TREM1	8.69367e-07	0.667125	0.503	0.422	0.0163884	1	Myeloid
TMEM176B	8.84347e-07	-0.325369	0.399	0.542	0.0166708	1	Myeloid
TUBB	9.89278e-07	-0.289528	0.537	0.666	0.0186489	1	Myeloid
NDUFA13	1.02244e-06	-0.278839	0.486	0.618	0.0192741	1	Myeloid
RAC1	1.03033e-06	-0.253918	0.695	0.82	0.0194228	1	Myeloid
GSN	1.11558e-06	-0.294346	0.474	0.609	0.0210297	1	Myeloid
NPC2	1.12585e-06	-0.265632	0.71	0.827	0.0212234	1	Myeloid
RPL36A	1.15324e-06	-0.336064	0.555	0.68	0.0217397	1	Myeloid
RACK1	1.17889e-06	-0.254788	0.739	0.846	0.0222232	1	Myeloid
HLA-DMB	1.23654e-06	-0.323379	0.514	0.632	0.0233101	1	Myeloid
RPL26	1.24932e-06	-0.288466	0.807	0.893	0.023551	1	Myeloid
SRGN	1.2567e-06	0.420447	0.963	0.971	0.0236901	1	Myeloid
ARPC3	1.30651e-06	-0.254677	0.767	0.872	0.0246289	1	Myeloid
AQP9	1.31402e-06	0.747683	0.471	0.377	0.0247707	1	Myeloid
RPS2	1.33961e-06	-0.306601	0.79	0.894	0.0252529	1	Myeloid
RPS3A	1.34437e-06	-0.308273	0.81	0.904	0.0253427	1	Myeloid
RPL9	1.34483e-06	-0.260109	0.802	0.905	0.0253514	1	Myeloid
ADAP2	1.48987e-06	-0.269537	0.325	0.452	0.0280855	1	Myeloid
PA2G4	1.68317e-06	-0.257301	0.356	0.488	0.0317294	1	Myeloid
PPA1	1.73017e-06	-0.408308	0.368	0.496	0.0326154	1	Myeloid
LGALS1	1.78187e-06	-0.328694	0.736	0.842	0.03359	1	Myeloid
C1QB	1.79526e-06	-0.525589	0.345	0.476	0.0338425	1	Myeloid
DAB2	1.80984e-06	-0.398114	0.417	0.543	0.0341172	1	Myeloid
RPLP1	1.87061e-06	-0.273262	0.842	0.935	0.0352629	1	Myeloid
C1QC	1.88205e-06	-0.602535	0.348	0.47	0.0354785	1	Myeloid
VAMP5	1.96651e-06	-0.361362	0.261	0.392	0.0370708	1	Myeloid
SRSF9	2.00059e-06	-0.258663	0.546	0.674	0.0377132	1	Myeloid
RPS3	2.05531e-06	-0.319982	0.776	0.877	0.0387447	1	Myeloid
HLA-DRA	2.24915e-06	-0.353859	0.773	0.88	0.0423986	1	Myeloid
DUT	2.26754e-06	-0.25957	0.256	0.388	0.0427455	1	Myeloid
PLEK	2.27402e-06	1.05781	0.724	0.68	0.0428675	1	Myeloid
AC058791.1	2.3751e-06	0.832385	0.25	0.167	0.044773	1	Myeloid
PPP1R15A	2.49266e-06	0.743522	0.641	0.608	0.0469891	1	Myeloid
RPS8	2.6448e-06	-0.272554	0.782	0.884	0.0498571	1	Myeloid
HLA-DPA1	6.40493e-15	-1.21048	0.52	0.82	1.20739e-10	2	Myeloid
NEAT1	1.11011e-14	1.18011	0.984	0.937	2.09266e-10	2	Myeloid
HLA-DPB1	3.07707e-14	-1.16377	0.512	0.8	5.80058e-10	2	Myeloid
SOD2	8.59766e-14	1.51778	0.87	0.817	1.62074e-09	2	Myeloid
HLA-DMA	3.0678e-13	-0.915485	0.39	0.686	5.78311e-09	2	Myeloid
RAC1	3.07067e-13	-0.690826	0.545	0.82	5.78852e-09	2	Myeloid
HLA-DRB5	7.64084e-13	-1.46904	0.163	0.489	1.44037e-08	2	Myeloid
COX6C	1.17074e-12	-0.751755	0.463	0.753	2.20696e-08	2	Myeloid
RGS10	1.96912e-12	-0.749765	0.341	0.658	3.71199e-08	2	Myeloid
HLA-DQA1	3.6338e-12	-1.15885	0.398	0.719	6.85007e-08	2	Myeloid
TMEM258	3.68954e-12	-0.643702	0.35	0.692	6.95516e-08	2	Myeloid
CLTA	4.65047e-12	-0.681296	0.341	0.687	8.7666e-08	2	Myeloid
HLA-DRA	5.82432e-12	-0.93213	0.65	0.88	1.09794e-07	2	Myeloid
SSR4	6.65914e-12	-0.746109	0.431	0.726	1.25531e-07	2	Myeloid
CTSZ	6.74768e-12	-1.02503	0.496	0.741	1.272e-07	2	Myeloid
EEF1B2	8.73854e-12	-0.728987	0.504	0.791	1.6473e-07	2	Myeloid
NDUFC2	9.49626e-12	-0.584721	0.309	0.635	1.79014e-07	2	Myeloid
RPS20	9.88825e-12	-0.676516	0.537	0.827	1.86403e-07	2	Myeloid
RPL36AL	1.04979e-11	-0.677073	0.447	0.783	1.97896e-07	2	Myeloid
SAMHD1	1.63072e-11	-0.72748	0.341	0.671	3.07408e-07	2	Myeloid
AP2S1	2.25567e-11	-0.681553	0.423	0.725	4.25216e-07	2	Myeloid
COX7A2	2.95479e-11	-0.620204	0.472	0.775	5.57007e-07	2	Myeloid
GPR109B	3.08798e-11	2.01823	0.309	0.127	5.82115e-07	2	Myeloid
PRDX1	3.17003e-11	-0.643864	0.48	0.793	5.97583e-07	2	Myeloid
NDUFA4	4.62511e-11	-0.690284	0.48	0.77	8.7188e-07	2	Myeloid
NPC2	5.24507e-11	-0.677705	0.585	0.827	9.88749e-07	2	Myeloid
G0S2	5.5881e-11	2.00534	0.577	0.369	1.05341e-06	2	Myeloid
IL1B	7.41513e-11	1.57257	0.691	0.505	1.39783e-06	2	Myeloid
SERPINB6	7.56724e-11	-0.490834	0.244	0.555	1.4265e-06	2	Myeloid
COPE	8.29023e-11	-0.435927	0.293	0.624	1.56279e-06	2	Myeloid
DAD1	9.67959e-11	-0.531958	0.366	0.657	1.8247e-06	2	Myeloid
VAMP8	1.04021e-10	-0.682147	0.439	0.741	1.9609e-06	2	Myeloid
BST2	1.28386e-10	-0.673513	0.317	0.638	2.42021e-06	2	Myeloid
HLA-DQB1	1.86954e-10	-0.885753	0.48	0.766	3.52427e-06	2	Myeloid
ARHGDIB	2.01114e-10	-0.599145	0.496	0.762	3.79119e-06	2	Myeloid
TMEM176B	2.53468e-10	-0.922459	0.252	0.542	4.77812e-06	2	Myeloid
CYFIP1	2.54053e-10	-0.618522	0.211	0.515	4.78915e-06	2	Myeloid
SRP14	2.61256e-10	-0.408223	0.553	0.825	4.92494e-06	2	Myeloid
ATP5J	2.90486e-10	-0.398868	0.358	0.69	5.47595e-06	2	Myeloid
RPN2	3.12177e-10	-0.528005	0.341	0.64	5.88484e-06	2	Myeloid
YWHAH	3.34232e-10	-0.82661	0.35	0.644	6.30061e-06	2	Myeloid
PSMB2	3.9696e-10	-0.485283	0.228	0.53	7.48309e-06	2	Myeloid
PSMC2	3.99676e-10	-0.461147	0.106	0.379	7.5343e-06	2	Myeloid
COMMD6	4.4132e-10	-0.605625	0.39	0.721	8.31932e-06	2	Myeloid
BCL2A1	4.74184e-10	1.39882	0.772	0.67	8.93885e-06	2	Myeloid
CAPG	4.92093e-10	-0.74009	0.439	0.721	9.27645e-06	2	Myeloid
SAP18	4.98603e-10	-0.561781	0.374	0.683	9.39916e-06	2	Myeloid
PSMA7	5.28804e-10	-0.590103	0.447	0.756	9.96848e-06	2	Myeloid
SNRPG	5.39271e-10	-0.621131	0.35	0.64	1.01658e-05	2	Myeloid
TMCO1	5.54253e-10	-0.526551	0.22	0.514	1.04482e-05	2	Myeloid
HCAR2	6.70386e-10	2.18424	0.26	0.103	1.26374e-05	2	Myeloid
LAP3	6.7779e-10	-0.766647	0.333	0.626	1.2777e-05	2	Myeloid
TUBB	6.95156e-10	-0.709972	0.374	0.666	1.31044e-05	2	Myeloid
ARPC1B	7.93115e-10	-0.637035	0.447	0.74	1.4951e-05	2	Myeloid
RPS13	8.22255e-10	-0.591476	0.699	0.899	1.55003e-05	2	Myeloid
IER3	9.45081e-10	1.21978	0.789	0.72	1.78157e-05	2	Myeloid
HLA-DMB	9.51241e-10	-0.65541	0.341	0.632	1.79318e-05	2	Myeloid
CD74	9.74091e-10	-0.753513	0.634	0.859	1.83626e-05	2	Myeloid
CST3	1.00137e-09	-0.704786	0.626	0.842	1.88768e-05	2	Myeloid
PPIA	1.06486e-09	-0.511235	0.577	0.808	2.00736e-05	2	Myeloid
MGST3	1.06611e-09	-0.572165	0.285	0.608	2.00972e-05	2	Myeloid
NACA	1.33667e-09	-0.574796	0.667	0.878	2.51975e-05	2	Myeloid
SNRPD3	1.49055e-09	-0.313543	0.236	0.536	2.80984e-05	2	Myeloid
HN1	1.49096e-09	-0.518431	0.268	0.561	2.8106e-05	2	Myeloid
SLC25A5	1.64887e-09	-0.63324	0.423	0.706	3.10829e-05	2	Myeloid
MDH1	1.67766e-09	-0.479586	0.203	0.508	3.16255e-05	2	Myeloid
GNAS	1.7079e-09	-0.569373	0.504	0.798	3.21956e-05	2	Myeloid
SSBP1	1.74156e-09	-0.57821	0.293	0.583	3.28301e-05	2	Myeloid
ATP5C1	1.78515e-09	-0.505571	0.325	0.623	3.36519e-05	2	Myeloid
PSMB1	1.87626e-09	-0.547141	0.407	0.682	3.53693e-05	2	Myeloid
MS4A6A	1.90777e-09	-0.897223	0.358	0.632	3.59634e-05	2	Myeloid
CTDNEP1	1.93949e-09	-0.350595	0.187	0.5	3.65614e-05	2	Myeloid
SSB	1.94837e-09	-0.503684	0.26	0.546	3.67288e-05	2	Myeloid
C11orf31	2.13924e-09	-0.46658	0.187	0.491	4.03267e-05	2	Myeloid
SCAMP2	2.16921e-09	-0.500085	0.187	0.468	4.08918e-05	2	Myeloid
PSME1	2.36726e-09	-0.37144	0.374	0.689	4.46253e-05	2	Myeloid
VPS29	2.45715e-09	-0.50693	0.309	0.613	4.63196e-05	2	Myeloid
FCGRT	2.46092e-09	-0.680077	0.382	0.68	4.63908e-05	2	Myeloid
EIF3K	2.48349e-09	-0.612299	0.423	0.701	4.68163e-05	2	Myeloid
NENF	2.55825e-09	-0.470908	0.13	0.396	4.82256e-05	2	Myeloid
LGALS3	2.58668e-09	-0.746567	0.423	0.749	4.87616e-05	2	Myeloid
ATP5D	2.68789e-09	-0.535631	0.358	0.66	5.06694e-05	2	Myeloid
JTB	2.80091e-09	-0.488261	0.276	0.586	5.28e-05	2	Myeloid
SLC25A3	2.80143e-09	-0.544846	0.463	0.76	5.28098e-05	2	Myeloid
PPT1	3.14297e-09	-0.661218	0.423	0.682	5.92481e-05	2	Myeloid
RPSA	3.3653e-09	-0.601305	0.537	0.798	6.34392e-05	2	Myeloid
RNH1	3.4653e-09	-0.60161	0.309	0.603	6.53244e-05	2	Myeloid
SARAF	3.49129e-09	-0.54395	0.431	0.73	6.58144e-05	2	Myeloid
DYNLL1	3.5615e-09	-0.463296	0.488	0.785	6.71378e-05	2	Myeloid
CNBP	3.59258e-09	-0.480061	0.374	0.668	6.77237e-05	2	Myeloid
LIPA	3.71457e-09	-0.596955	0.252	0.543	7.00234e-05	2	Myeloid
TMEM14B	3.84856e-09	-0.472128	0.187	0.465	7.25493e-05	2	Myeloid
PSMA5	3.98262e-09	-0.440566	0.22	0.498	7.50763e-05	2	Myeloid
RPL15	4.62863e-09	-0.580107	0.642	0.888	8.72543e-05	2	Myeloid
CXCL8	4.98117e-09	2.16	0.724	0.623	9.39e-05	2	Myeloid
NPM1	5.0048e-09	-0.602708	0.472	0.758	9.43455e-05	2	Myeloid
YBX1	5.05291e-09	-0.582988	0.561	0.838	9.52525e-05	2	Myeloid
MS4A4A	5.15821e-09	-0.73408	0.228	0.516	9.72374e-05	2	Myeloid
MLEC	5.32666e-09	-0.470446	0.171	0.442	0.000100413	2	Myeloid
GSN	5.42985e-09	-0.726067	0.317	0.609	0.000102358	2	Myeloid
BLVRB	5.57104e-09	-0.265839	0.228	0.521	0.00010502	2	Myeloid
NDUFB11	5.83999e-09	-0.498521	0.333	0.634	0.00011009	2	Myeloid
TIMP2	6.1229e-09	-0.680525	0.415	0.646	0.000115423	2	Myeloid
CTSB	6.24623e-09	-0.624988	0.585	0.816	0.000117748	2	Myeloid
RNF130	6.67296e-09	-0.50433	0.398	0.696	0.000125792	2	Myeloid
NFKBIA	6.72371e-09	1.42092	0.862	0.833	0.000126749	2	Myeloid
DAB2	7.77227e-09	-0.856577	0.268	0.543	0.000146515	2	Myeloid
ZFP36	8.52349e-09	1.28778	0.862	0.844	0.000160676	2	Myeloid
SEC61B	8.71693e-09	-0.413331	0.463	0.755	0.000164323	2	Myeloid
IQGAP2	8.8247e-09	-0.51225	0.195	0.472	0.000166354	2	Myeloid
SUMO2	8.83017e-09	-0.542981	0.512	0.79	0.000166458	2	Myeloid
LGALS1	9.71002e-09	-0.683616	0.577	0.842	0.000183044	2	Myeloid
AKR1A1	1.00885e-08	-0.586739	0.293	0.559	0.000190179	2	Myeloid
GADD45GIP1	1.03841e-08	-0.383151	0.211	0.5	0.00019575	2	Myeloid
NDUFS8	1.09009e-08	-0.501504	0.22	0.496	0.000205493	2	Myeloid
MALAT1	1.1414e-08	0.688808	1	0.967	0.000215165	2	Myeloid
NDUFS6	1.21828e-08	-0.403494	0.309	0.617	0.000229658	2	Myeloid
LAMTOR2	1.26292e-08	-0.253889	0.244	0.546	0.000238073	2	Myeloid
NFKBIZ	1.30941e-08	1.35833	0.683	0.631	0.000246837	2	Myeloid
COMT	1.34117e-08	-0.499189	0.228	0.506	0.000252824	2	Myeloid
RHEB	1.36437e-08	-0.468015	0.285	0.569	0.000257197	2	Myeloid
PTMS	1.37194e-08	-0.48448	0.228	0.519	0.000258625	2	Myeloid
TTYH3	1.50378e-08	-0.46836	0.236	0.511	0.000283478	2	Myeloid
CLIC1	1.57609e-08	-0.551224	0.504	0.791	0.00029711	2	Myeloid
GTF3C6	1.58983e-08	-0.546397	0.244	0.519	0.000299699	2	Myeloid
SDHC	1.67313e-08	-0.255879	0.195	0.475	0.000315402	2	Myeloid
TBCA	1.71447e-08	-0.43206	0.39	0.683	0.000323194	2	Myeloid
PSMB3	1.71464e-08	-0.407632	0.407	0.667	0.000323227	2	Myeloid
IL1RN	1.71595e-08	1.39964	0.553	0.375	0.000323474	2	Myeloid
TMEM176A	1.72763e-08	-0.535973	0.203	0.474	0.000325676	2	Myeloid
TMBIM6	1.77596e-08	-0.560062	0.61	0.837	0.000334787	2	Myeloid
RNASET2	1.77625e-08	-0.48179	0.358	0.651	0.000334841	2	Myeloid
COX7B	1.82603e-08	-0.514438	0.488	0.749	0.000344226	2	Myeloid
RBX1	1.83556e-08	-0.449897	0.374	0.677	0.000346022	2	Myeloid
COX5A	1.85531e-08	-0.524007	0.374	0.643	0.000349744	2	Myeloid
NDUFA12	1.86492e-08	-0.474593	0.244	0.513	0.000351556	2	Myeloid
ATP5H	1.86588e-08	-0.361589	0.301	0.592	0.000351737	2	Myeloid
CCT4	1.91144e-08	-0.417485	0.236	0.513	0.000360326	2	Myeloid
CALR	1.9372e-08	-0.680073	0.472	0.725	0.000365181	2	Myeloid
SGPL1	1.93789e-08	-0.484284	0.163	0.415	0.000365312	2	Myeloid
EEF1A1	2.03783e-08	-0.527023	0.797	0.946	0.00038415	2	Myeloid
C19orf43	2.04167e-08	-0.409968	0.341	0.647	0.000384875	2	Myeloid
GRN	2.14028e-08	-0.655958	0.52	0.785	0.000403464	2	Myeloid
TRAPPC1	2.30403e-08	-0.344775	0.301	0.585	0.000434332	2	Myeloid
RPL14	2.37368e-08	-0.49852	0.61	0.859	0.000447462	2	Myeloid
CD68	2.46458e-08	-0.673404	0.504	0.731	0.000464597	2	Myeloid
UBE2L3	2.51111e-08	-0.376558	0.276	0.559	0.000473369	2	Myeloid
PROK2	2.52138e-08	1.22261	0.122	0.032	0.000475306	2	Myeloid
PPDPF	2.66394e-08	-0.488262	0.333	0.612	0.00050218	2	Myeloid
ATP5G3	2.66465e-08	-0.475588	0.431	0.701	0.000502314	2	Myeloid
AHR	2.68807e-08	-0.332227	0.26	0.536	0.000506727	2	Myeloid
COX4I1	2.7498e-08	-0.520132	0.52	0.812	0.000518365	2	Myeloid
MKNK1	2.96087e-08	-0.382541	0.138	0.39	0.000558153	2	Myeloid
CHCHD2	3.01716e-08	-0.495805	0.537	0.797	0.000568765	2	Myeloid
FAM96A	3.12057e-08	-0.385821	0.154	0.428	0.000588259	2	Myeloid
STAB1	3.1789e-08	-0.725234	0.203	0.48	0.000599255	2	Myeloid
ATRAID	3.30979e-08	-0.430577	0.195	0.478	0.000623928	2	Myeloid
ATP5A1	3.37006e-08	-0.309872	0.276	0.567	0.00063529	2	Myeloid
COX20	3.47233e-08	-0.477079	0.154	0.407	0.000654569	2	Myeloid
SOD1	3.52288e-08	-0.35185	0.26	0.549	0.000664099	2	Myeloid
TMEM219	3.64882e-08	-0.398221	0.236	0.51	0.00068784	2	Myeloid
RPL21	3.80592e-08	-0.503093	0.707	0.915	0.000717455	2	Myeloid
MYO5A	3.87049e-08	-0.343252	0.106	0.351	0.000729626	2	Myeloid
SCAND1	3.92014e-08	-0.336494	0.203	0.476	0.000738985	2	Myeloid
SNX6	4.12874e-08	-0.522413	0.309	0.591	0.000778308	2	Myeloid
RPL10A	4.21477e-08	-0.574436	0.577	0.824	0.000794527	2	Myeloid
A2M	4.30785e-08	-0.880708	0.138	0.388	0.000812072	2	Myeloid
UQCRH	4.34866e-08	-0.397566	0.455	0.74	0.000819766	2	Myeloid
PARK7	4.4555e-08	-0.533084	0.374	0.659	0.000839907	2	Myeloid
HSPE1	4.50753e-08	-0.432352	0.374	0.656	0.000849715	2	Myeloid
PPIB	4.63445e-08	-0.593688	0.423	0.677	0.00087364	2	Myeloid
CREG1	4.79027e-08	-0.649227	0.341	0.601	0.000903013	2	Myeloid
NDUFB7	4.84574e-08	-0.350151	0.301	0.588	0.000913471	2	Myeloid
RNASE1	4.86476e-08	-1.35674	0.195	0.44	0.000917056	2	Myeloid
PSMD7	5.03946e-08	-0.443132	0.244	0.519	0.000949988	2	Myeloid
DDT	5.04942e-08	-0.366241	0.26	0.542	0.000951867	2	Myeloid
UBXN4	5.05789e-08	-0.396532	0.301	0.588	0.000953463	2	Myeloid
SNX2	5.10973e-08	-0.458298	0.309	0.579	0.000963236	2	Myeloid
PSMA4	5.11366e-08	-0.332983	0.358	0.639	0.000963976	2	Myeloid
LGMN	5.14038e-08	-0.800962	0.268	0.526	0.000969014	2	Myeloid
LMNA	5.43061e-08	-0.691053	0.244	0.487	0.00102372	2	Myeloid
NDUFB8	5.68738e-08	-0.398252	0.268	0.55	0.00107213	2	Myeloid
RNF7	5.69751e-08	-0.46914	0.26	0.54	0.00107404	2	Myeloid
ATP6V0E1	5.6993e-08	-0.471608	0.61	0.829	0.00107438	2	Myeloid
PPCS	5.70294e-08	-0.308885	0.163	0.435	0.00107506	2	Myeloid
SCP2	5.76626e-08	-0.490262	0.301	0.574	0.001087	2	Myeloid
LARP7	5.88393e-08	-0.422941	0.163	0.419	0.00110918	2	Myeloid
IFI16	6.02155e-08	-0.264659	0.325	0.63	0.00113512	2	Myeloid
SF3B6	6.1833e-08	-0.352773	0.325	0.594	0.00116561	2	Myeloid
POLR2L	6.23518e-08	-0.478966	0.35	0.656	0.00117539	2	Myeloid
C1QA	6.37999e-08	-1.09585	0.252	0.501	0.00120269	2	Myeloid
PPIG	6.72008e-08	-0.489233	0.293	0.572	0.0012668	2	Myeloid
ARL6IP5	6.74414e-08	-0.42813	0.463	0.715	0.00127134	2	Myeloid
RTCB	6.98687e-08	-0.303508	0.122	0.364	0.0013171	2	Myeloid
GLRX5	7.01343e-08	-0.382719	0.106	0.347	0.0013221	2	Myeloid
ANXA2	7.14862e-08	-0.593354	0.537	0.77	0.00134759	2	Myeloid
PHACTR2	7.45479e-08	-0.378243	0.138	0.392	0.0014053	2	Myeloid
CD4	7.67834e-08	-0.446788	0.301	0.571	0.00144744	2	Myeloid
FABP5	8.02758e-08	-1.1243	0.293	0.545	0.00151328	2	Myeloid
RNASEH2B	8.0687e-08	-0.370254	0.114	0.354	0.00152103	2	Myeloid
C19orf60	8.49458e-08	-0.343067	0.236	0.519	0.00160131	2	Myeloid
SEM1	8.77161e-08	-0.446973	0.366	0.644	0.00165354	2	Myeloid
HSPA8	9.04713e-08	-0.565845	0.504	0.752	0.00170548	2	Myeloid
NDUFB3	9.40474e-08	-0.462991	0.317	0.578	0.00177289	2	Myeloid
ARHGAP18	9.61416e-08	-0.450887	0.317	0.604	0.00181237	2	Myeloid
PDIA6	9.80337e-08	-0.390459	0.374	0.647	0.00184803	2	Myeloid
MPP1	9.80379e-08	-0.493197	0.22	0.486	0.00184811	2	Myeloid
SRI	9.81488e-08	-0.384641	0.228	0.507	0.0018502	2	Myeloid
RPL7A	9.8791e-08	-0.503845	0.618	0.865	0.00186231	2	Myeloid
HLA-DRB1	9.89816e-08	-0.71325	0.593	0.831	0.0018659	2	Myeloid
BLVRA	9.90989e-08	-0.45272	0.179	0.433	0.00186811	2	Myeloid
CD163	1.03304e-07	-0.712926	0.333	0.563	0.00194739	2	Myeloid
CHCHD10	1.03815e-07	-0.429071	0.236	0.504	0.00195701	2	Myeloid
NDUFB10	1.04681e-07	-0.333126	0.26	0.544	0.00197334	2	Myeloid
SELT	1.06587e-07	-0.413103	0.317	0.607	0.00200927	2	Myeloid
UBL5	1.08745e-07	-0.29508	0.496	0.783	0.00204995	2	Myeloid
FKBP8	1.12123e-07	-0.37346	0.22	0.487	0.00211362	2	Myeloid
EIF5B	1.12577e-07	-0.374149	0.211	0.483	0.0021222	2	Myeloid
SEC11C	1.1397e-07	-0.361038	0.138	0.39	0.00214845	2	Myeloid
LYSMD2	1.14663e-07	-0.331897	0.13	0.378	0.00216151	2	Myeloid
PYCARD	1.16737e-07	-0.409607	0.333	0.61	0.00220061	2	Myeloid
RPS23	1.22175e-07	-0.59509	0.691	0.892	0.00230311	2	Myeloid
DHRS7	1.22402e-07	-0.339083	0.228	0.502	0.0023074	2	Myeloid
ITGB2	1.27467e-07	-0.537108	0.455	0.72	0.00240288	2	Myeloid
TMED10	1.32617e-07	-0.465467	0.366	0.634	0.00249997	2	Myeloid
OST4	1.3276e-07	-0.414087	0.504	0.774	0.00250266	2	Myeloid
GPNMB	1.34187e-07	-0.813001	0.228	0.48	0.00252957	2	Myeloid
SEC11A	1.36538e-07	-0.401971	0.39	0.662	0.00257389	2	Myeloid
CCDC56	1.38648e-07	-0.320821	0.089	0.315	0.00261366	2	Myeloid
SNX5	1.41408e-07	-0.296964	0.236	0.493	0.00266568	2	Myeloid
DPP7	1.4482e-07	-0.34867	0.293	0.578	0.00273	2	Myeloid
C1QC	1.4537e-07	-1.12543	0.228	0.47	0.00274036	2	Myeloid
RPL23A	1.45624e-07	-0.564774	0.626	0.864	0.00274516	2	Myeloid
SNU13	1.46652e-07	-0.406992	0.268	0.532	0.00276454	2	Myeloid
ATOX1	1.47504e-07	-0.583785	0.39	0.671	0.00278059	2	Myeloid
C1QBP	1.51824e-07	-0.472515	0.203	0.456	0.00286203	2	Myeloid
C1QB	1.53717e-07	-1.13145	0.228	0.476	0.00289772	2	Myeloid
RPL19	1.55981e-07	-0.53754	0.675	0.888	0.0029404	2	Myeloid
CCT6A	1.59833e-07	-0.384422	0.26	0.519	0.003013	2	Myeloid
NDUFA13	1.60434e-07	-0.451749	0.333	0.618	0.00302433	2	Myeloid
SUMO1	1.66476e-07	-0.454236	0.293	0.568	0.00313825	2	Myeloid
CYCS	1.67216e-07	-0.434046	0.366	0.646	0.00315219	2	Myeloid
VTI1B	1.67608e-07	-0.35548	0.138	0.394	0.00315957	2	Myeloid
DBI	1.71701e-07	-0.518208	0.463	0.749	0.00323673	2	Myeloid
MINOS1	1.72057e-07	-0.39691	0.374	0.656	0.00324345	2	Myeloid
SSR3	1.74428e-07	-0.47013	0.358	0.619	0.00328814	2	Myeloid
ATP5B	1.80706e-07	-0.49394	0.415	0.67	0.0034065	2	Myeloid
ATP6V1F	1.82999e-07	-0.476659	0.472	0.745	0.00344971	2	Myeloid
GM2A	1.84262e-07	-0.358761	0.211	0.477	0.00347351	2	Myeloid
ATP5O	1.86949e-07	-0.363819	0.366	0.635	0.00352417	2	Myeloid
UQCR11	1.95819e-07	-0.448528	0.504	0.754	0.00369138	2	Myeloid
ANXA4	1.98784e-07	-0.354426	0.203	0.46	0.00374728	2	Myeloid
PA2G4	1.99552e-07	-0.426309	0.236	0.488	0.00376175	2	Myeloid
RPL22	2.07543e-07	-0.469478	0.618	0.864	0.0039124	2	Myeloid
COX8A	2.10986e-07	-0.406569	0.48	0.74	0.0039773	2	Myeloid
NUCB1	2.11391e-07	-0.418935	0.211	0.468	0.00398494	2	Myeloid
EPRS	2.14604e-07	-0.342504	0.122	0.36	0.0040455	2	Myeloid
FIBP	2.1639e-07	-0.32909	0.122	0.367	0.00407918	2	Myeloid
PDIA3	2.17073e-07	-0.413812	0.439	0.713	0.00409204	2	Myeloid
SFT2D1	2.20959e-07	-0.478164	0.309	0.57	0.0041653	2	Myeloid
RPL27A	2.26837e-07	-0.561381	0.577	0.838	0.0042761	2	Myeloid
OCIAD1	2.31643e-07	-0.252296	0.244	0.518	0.00436669	2	Myeloid
BTF3L4	2.37575e-07	-0.361944	0.236	0.496	0.00447854	2	Myeloid
ADAP2	2.41684e-07	-0.488656	0.203	0.452	0.00455599	2	Myeloid
TM9SF2	2.42084e-07	-0.369817	0.276	0.54	0.00456352	2	Myeloid
NDUFAF3	2.4303e-07	-0.372614	0.179	0.432	0.00458135	2	Myeloid
GDI2	2.47535e-07	-0.453525	0.439	0.675	0.00466628	2	Myeloid
LDHB	2.48784e-07	-0.506496	0.276	0.526	0.00468983	2	Myeloid
BBX	2.50501e-07	-0.285858	0.122	0.371	0.00472219	2	Myeloid
IDH2	2.65836e-07	-0.361246	0.163	0.406	0.00501128	2	Myeloid
MRPS21	2.70849e-07	-0.311465	0.211	0.462	0.00510577	2	Myeloid
CTSD	2.75587e-07	-0.651755	0.585	0.796	0.00519509	2	Myeloid
SPPL2A	2.7702e-07	-0.443121	0.309	0.557	0.0052221	2	Myeloid
RPL9	2.78047e-07	-0.508859	0.675	0.905	0.00524146	2	Myeloid
REEP5	2.81244e-07	-0.3776	0.358	0.617	0.00530172	2	Myeloid
MRPL20	2.8308e-07	-0.414509	0.276	0.549	0.00533634	2	Myeloid
ANXA7	2.84379e-07	-0.383394	0.236	0.512	0.00536082	2	Myeloid
LCP2	2.99035e-07	1.31393	0.74	0.679	0.00563711	2	Myeloid
BTF3	3.00484e-07	-0.424719	0.545	0.797	0.00566442	2	Myeloid
PARP1	3.03824e-07	-0.397063	0.138	0.376	0.00572738	2	Myeloid
RPL12	3.06695e-07	-0.444467	0.626	0.904	0.0057815	2	Myeloid
ATP5F1	3.1093e-07	-0.41574	0.341	0.618	0.00586135	2	Myeloid
RPS27A	3.15399e-07	-0.520019	0.756	0.915	0.0059456	2	Myeloid
TUBA1B	3.23071e-07	-0.729867	0.537	0.744	0.00609021	2	Myeloid
C14orf119	3.23352e-07	-0.375251	0.114	0.34	0.0060955	2	Myeloid
GTF3A	3.27888e-07	-0.3618	0.252	0.52	0.00618102	2	Myeloid
ELOB	3.35241e-07	-0.42493	0.488	0.777	0.00631963	2	Myeloid
DUT	3.36969e-07	-0.468895	0.146	0.388	0.00635221	2	Myeloid
SMCO4	3.3928e-07	-0.408849	0.179	0.424	0.00639577	2	Myeloid
CYBB	3.48492e-07	-0.50795	0.439	0.706	0.00656942	2	Myeloid
HINT1	3.60003e-07	-0.366346	0.447	0.733	0.00678642	2	Myeloid
AES	3.64956e-07	-0.315028	0.228	0.488	0.00687979	2	Myeloid
MRPS7	3.66736e-07	-0.325085	0.098	0.329	0.00691333	2	Myeloid
RWDD1	3.67341e-07	-0.438163	0.228	0.472	0.00692474	2	Myeloid
IMMT	3.76299e-07	-0.323307	0.138	0.368	0.00709362	2	Myeloid
ZNF331	3.76528e-07	-0.610701	0.187	0.438	0.00709792	2	Myeloid
SYNCRIP	3.7686e-07	-0.384433	0.285	0.548	0.00710419	2	Myeloid
CORO1B	3.77022e-07	-0.373964	0.187	0.446	0.00710723	2	Myeloid
P4HB	3.8081e-07	-0.396236	0.358	0.641	0.00717864	2	Myeloid
LPAR6	3.8318e-07	-0.440929	0.122	0.357	0.00722333	2	Myeloid
SDHD	3.85766e-07	-0.39492	0.22	0.454	0.00727208	2	Myeloid
AURKAIP1	3.90094e-07	-0.394484	0.252	0.511	0.00735366	2	Myeloid
SPINT2	3.92727e-07	-0.323859	0.285	0.535	0.00740329	2	Myeloid
RPS19	3.98203e-07	-0.4679	0.659	0.9	0.00750653	2	Myeloid
SEPW1	4.09275e-07	-0.404484	0.268	0.543	0.00771524	2	Myeloid
H2AFV	4.09633e-07	-0.444629	0.333	0.584	0.007722	2	Myeloid
MPC1	4.11347e-07	-0.366204	0.146	0.38	0.00775431	2	Myeloid
CAPZB	4.16752e-07	-0.389336	0.463	0.706	0.00785619	2	Myeloid
LSM4	4.21373e-07	-0.442949	0.187	0.428	0.00794331	2	Myeloid
C7orf73	4.38108e-07	-0.33359	0.276	0.536	0.00825877	2	Myeloid
SAT1	4.38545e-07	0.844606	0.976	0.971	0.00826701	2	Myeloid
EIF4EBP1	4.39858e-07	-0.425633	0.154	0.377	0.00829177	2	Myeloid
RPL36A	4.48959e-07	-0.451173	0.407	0.68	0.00846333	2	Myeloid
ATP5L	4.49448e-07	-0.441828	0.545	0.81	0.00847255	2	Myeloid
RPS4X	4.50506e-07	-0.519519	0.642	0.878	0.00849248	2	Myeloid
TPMT	4.57974e-07	-0.360053	0.13	0.364	0.00863327	2	Myeloid
GALM	4.6701e-07	-0.379374	0.073	0.276	0.0088036	2	Myeloid
ST8SIA4	4.68155e-07	-0.281805	0.187	0.415	0.00882518	2	Myeloid
TBCB	4.77219e-07	-0.331668	0.154	0.386	0.00899605	2	Myeloid
NAMPT	4.78337e-07	1.21008	0.862	0.864	0.00901712	2	Myeloid
RPL10	4.80601e-07	-0.430407	0.772	0.925	0.00905981	2	Myeloid
GIMAP4	4.88388e-07	-0.313752	0.187	0.431	0.00920659	2	Myeloid
WASF2	4.8866e-07	-0.337687	0.236	0.5	0.00921172	2	Myeloid
RPL6	4.97288e-07	-0.496749	0.618	0.861	0.00937438	2	Myeloid
CASP1	4.97545e-07	-0.417854	0.276	0.538	0.00937922	2	Myeloid
UQCR10	5.01194e-07	-0.43256	0.488	0.742	0.00944801	2	Myeloid
FEZ2	5.0441e-07	-0.308127	0.13	0.362	0.00950864	2	Myeloid
PTGES3	5.21878e-07	-0.416022	0.415	0.693	0.00983791	2	Myeloid
PSAP	5.22963e-07	-0.538799	0.626	0.84	0.00985837	2	Myeloid
DERL1	5.31899e-07	-0.305794	0.171	0.408	0.0100268	2	Myeloid
COMMD8	5.50348e-07	-0.381896	0.138	0.358	0.0103746	2	Myeloid
TALDO1	5.5942e-07	-0.431948	0.39	0.654	0.0105456	2	Myeloid
FPR3	5.71382e-07	-0.51695	0.293	0.55	0.0107711	2	Myeloid
C1orf162	5.72095e-07	-0.492872	0.35	0.614	0.0107846	2	Myeloid
CTSC	5.84076e-07	-0.633144	0.463	0.713	0.0110104	2	Myeloid
RRAGA	5.97061e-07	-0.328826	0.089	0.303	0.0112552	2	Myeloid
AKAP9	5.97093e-07	-0.291474	0.195	0.45	0.0112558	2	Myeloid
GPR34	6.07255e-07	-0.479707	0.114	0.341	0.0114474	2	Myeloid
KCTD12	6.1956e-07	-0.458253	0.398	0.653	0.0116793	2	Myeloid
LAPTM4A	6.21658e-07	-0.374828	0.439	0.705	0.0117189	2	Myeloid
MSR1	6.22808e-07	-0.441155	0.163	0.404	0.0117406	2	Myeloid
NDUFB4	6.28153e-07	-0.404088	0.317	0.59	0.0118413	2	Myeloid
MERTK	6.29633e-07	-0.45547	0.138	0.359	0.0118692	2	Myeloid
GSTP1	6.46872e-07	-0.453888	0.512	0.781	0.0121942	2	Myeloid
ANXA5	6.48776e-07	-0.452438	0.545	0.807	0.0122301	2	Myeloid
SLC25A37	6.5551e-07	1.17248	0.52	0.395	0.012357	2	Myeloid
MYL12A	6.69785e-07	-0.45631	0.667	0.86	0.0126261	2	Myeloid
RPS6	6.87135e-07	-0.462969	0.675	0.887	0.0129532	2	Myeloid
CPVL	7.03551e-07	-0.674556	0.333	0.574	0.0132626	2	Myeloid
COX17	7.07367e-07	-0.421916	0.325	0.592	0.0133346	2	Myeloid
EMC4	7.09845e-07	-0.342698	0.114	0.334	0.0133813	2	Myeloid
TYMP	7.33639e-07	-0.582134	0.642	0.841	0.0138298	2	Myeloid
TUBA1A	7.35347e-07	-0.272696	0.285	0.533	0.013862	2	Myeloid
FFAR2	7.35669e-07	1.04937	0.122	0.037	0.0138681	2	Myeloid
TMBIM4	7.36146e-07	-0.307574	0.382	0.665	0.0138771	2	Myeloid
PEBP1	7.42686e-07	-0.394644	0.285	0.535	0.0140004	2	Myeloid
BRK1	7.55068e-07	-0.337278	0.415	0.683	0.0142338	2	Myeloid
TUBA1C	7.82094e-07	-0.568992	0.285	0.53	0.0147432	2	Myeloid
CNDP2	7.84002e-07	-0.399747	0.252	0.524	0.0147792	2	Myeloid
C1orf54	7.93725e-07	-0.516803	0.122	0.336	0.0149625	2	Myeloid
TAF10	8.0348e-07	-0.255317	0.211	0.459	0.0151464	2	Myeloid
DDX18	8.09675e-07	-0.463939	0.268	0.508	0.0152632	2	Myeloid
POLR2E	8.33179e-07	-0.274528	0.138	0.38	0.0157063	2	Myeloid
NAA20	8.40299e-07	-0.256401	0.179	0.419	0.0158405	2	Myeloid
APRT	8.6698e-07	-0.379811	0.341	0.598	0.0163434	2	Myeloid
PARP9	8.73972e-07	-0.324145	0.146	0.366	0.0164752	2	Myeloid
RPL30	8.91663e-07	-0.482658	0.707	0.913	0.0168087	2	Myeloid
MRPL51	9.17059e-07	-0.395317	0.26	0.511	0.0172875	2	Myeloid
ZNF706	9.25622e-07	-0.469129	0.415	0.662	0.0174489	2	Myeloid
TMSB4X	9.41818e-07	-0.457564	0.951	0.981	0.0177542	2	Myeloid
CSF1R	9.51928e-07	-0.543887	0.325	0.574	0.0179448	2	Myeloid
LAT2	9.56109e-07	-0.342178	0.179	0.426	0.0180236	2	Myeloid
TACC1	9.70581e-07	-0.432352	0.301	0.541	0.0182964	2	Myeloid
RAP2B	9.80719e-07	-0.377402	0.236	0.498	0.0184875	2	Myeloid
MRPL54	9.88872e-07	-0.381557	0.187	0.424	0.0186412	2	Myeloid
C14orf166	9.95715e-07	-0.260619	0.325	0.576	0.0187702	2	Myeloid
ARL4C	9.97307e-07	-0.563875	0.285	0.504	0.0188002	2	Myeloid
FAM162A	1.01419e-06	-0.392443	0.138	0.367	0.0191185	2	Myeloid
GIMAP7	1.04677e-06	-0.360086	0.049	0.245	0.0197326	2	Myeloid
NEMF	1.06074e-06	-0.350721	0.179	0.417	0.0199959	2	Myeloid
SRSF9	1.06534e-06	-0.32226	0.415	0.674	0.0200827	2	Myeloid
FAM105A	1.07417e-06	-0.255745	0.163	0.395	0.0202493	2	Myeloid
RSL1D1	1.07489e-06	-0.368802	0.187	0.421	0.0202627	2	Myeloid
MTCH2	1.08123e-06	-0.383403	0.195	0.424	0.0203822	2	Myeloid
PCBD1	1.09703e-06	-0.283878	0.146	0.372	0.0206801	2	Myeloid
NDFIP1	1.10371e-06	-0.346622	0.293	0.562	0.0208061	2	Myeloid
DRAP1	1.10408e-06	-0.444598	0.317	0.591	0.020813	2	Myeloid
NUDC	1.12508e-06	-0.363634	0.163	0.393	0.0212089	2	Myeloid
ARL1	1.13067e-06	-0.357055	0.122	0.324	0.0213143	2	Myeloid
NKTR	1.13424e-06	-0.363385	0.163	0.394	0.0213815	2	Myeloid
PSMG2	1.17232e-06	-0.374701	0.211	0.456	0.0220994	2	Myeloid
MSRB2	1.18502e-06	-0.332644	0.114	0.32	0.0223388	2	Myeloid
TGFBI	1.21916e-06	-0.503312	0.415	0.673	0.0229824	2	Myeloid
CTSL	1.24734e-06	-0.651269	0.374	0.629	0.0235135	2	Myeloid
TNFAIP3	1.26291e-06	0.925469	0.732	0.696	0.0238071	2	Myeloid
CD63	1.26757e-06	-0.540901	0.732	0.868	0.023895	2	Myeloid
CSRP1	1.28152e-06	-0.316925	0.081	0.282	0.0241579	2	Myeloid
NDUFA1	1.29882e-06	-0.438741	0.439	0.69	0.0244841	2	Myeloid
WASHC3	1.31822e-06	-0.346801	0.089	0.288	0.0248497	2	Myeloid
NDUFA6	1.32263e-06	-0.287364	0.228	0.462	0.0249329	2	Myeloid
RABAC1	1.32273e-06	-0.33814	0.268	0.522	0.0249349	2	Myeloid
PLEKHO1	1.34168e-06	-0.465817	0.276	0.519	0.025292	2	Myeloid
FCER1G	1.3448e-06	-0.461059	0.699	0.901	0.0253508	2	Myeloid
PRDX2	1.3703e-06	-0.284613	0.106	0.314	0.0258315	2	Myeloid
POLE4	1.39547e-06	-0.285714	0.171	0.403	0.026306	2	Myeloid
ABRACL	1.44659e-06	-0.323811	0.317	0.576	0.0272697	2	Myeloid
PSME2	1.4919e-06	-0.565262	0.407	0.636	0.0281238	2	Myeloid
LGALS9	1.50386e-06	-0.329209	0.268	0.524	0.0283493	2	Myeloid
ARPC3	1.50529e-06	-0.435068	0.667	0.872	0.0283761	2	Myeloid
EID1	1.50607e-06	-0.350785	0.35	0.605	0.0283909	2	Myeloid
AKR7A2	1.54195e-06	-0.293881	0.098	0.308	0.0290673	2	Myeloid
NDUFB9	1.54823e-06	-0.25392	0.195	0.441	0.0291857	2	Myeloid
C16orf13	1.56239e-06	-0.284584	0.154	0.375	0.0294526	2	Myeloid
FNTA	1.59962e-06	-0.283436	0.106	0.326	0.0301545	2	Myeloid
COX14	1.6052e-06	-0.26623	0.228	0.474	0.0302597	2	Myeloid
CMKLR1	1.60919e-06	-0.286831	0.089	0.289	0.0303349	2	Myeloid
LSM3	1.63064e-06	-0.302606	0.293	0.557	0.0307391	2	Myeloid
NDUFA2	1.64158e-06	-0.284398	0.276	0.543	0.0309454	2	Myeloid
COX5B	1.64701e-06	-0.409618	0.504	0.734	0.0310478	2	Myeloid
VEGFB	1.64729e-06	-0.357025	0.171	0.41	0.0310531	2	Myeloid
SDF2L1	1.66222e-06	-0.370764	0.203	0.442	0.0313346	2	Myeloid
SPG21	1.66584e-06	-0.359663	0.26	0.5	0.0314027	2	Myeloid
UQCRB	1.66612e-06	-0.402721	0.618	0.813	0.031408	2	Myeloid
COMMD3	1.68953e-06	-0.351465	0.13	0.337	0.0318493	2	Myeloid
MZT2B	1.71258e-06	-0.412673	0.268	0.517	0.0322838	2	Myeloid
SLCO2B1	1.71856e-06	-0.579769	0.252	0.474	0.0323966	2	Myeloid
SH3BGRL	1.75296e-06	-0.284911	0.439	0.719	0.0330451	2	Myeloid
RPL18	1.75815e-06	-0.441317	0.642	0.88	0.033143	2	Myeloid
MRPL33	1.8098e-06	-0.318559	0.26	0.514	0.0341165	2	Myeloid
FUNDC2	1.83333e-06	-0.316651	0.114	0.327	0.03456	2	Myeloid
PSMB4	1.84917e-06	-0.255442	0.268	0.533	0.0348587	2	Myeloid
ATPIF1	1.84993e-06	-0.415394	0.325	0.547	0.034873	2	Myeloid
NAGA	1.85064e-06	-0.31369	0.187	0.418	0.0348864	2	Myeloid
WBSCR22	1.89722e-06	-0.308452	0.081	0.28	0.0357645	2	Myeloid
EPSTI1	1.90428e-06	-0.427039	0.187	0.414	0.0358975	2	Myeloid
PPP1CA	1.94817e-06	-0.322516	0.341	0.589	0.0367249	2	Myeloid
ADGRG3	1.95403e-06	0.672912	0.106	0.031	0.0368354	2	Myeloid
MRPS18B	1.9676e-06	-0.253436	0.041	0.222	0.0370912	2	Myeloid
USMG5	1.97995e-06	-0.411017	0.512	0.769	0.037324	2	Myeloid
ARPC2	1.99466e-06	-0.399724	0.691	0.87	0.0376013	2	Myeloid
RAB32	1.99614e-06	-0.340192	0.26	0.512	0.0376292	2	Myeloid
UBE2D2	2.01112e-06	-0.327605	0.293	0.545	0.0379115	2	Myeloid
SERF2	2.01835e-06	-0.376595	0.715	0.904	0.0380479	2	Myeloid
HNRNPF	2.05319e-06	-0.29298	0.407	0.662	0.0387046	2	Myeloid
SNRPC	2.05795e-06	-0.256999	0.195	0.44	0.0387945	2	Myeloid
UBA2	2.06853e-06	-0.307251	0.122	0.334	0.0389938	2	Myeloid
PSMC1	2.07661e-06	-0.367447	0.252	0.495	0.0391461	2	Myeloid
MPEG1	2.0795e-06	-0.544654	0.35	0.6	0.0392006	2	Myeloid
CCT5	2.11644e-06	-0.390455	0.268	0.506	0.039897	2	Myeloid
RRP7A	2.16054e-06	-0.309181	0.122	0.335	0.0407284	2	Myeloid
RPS7	2.2094e-06	-0.433774	0.642	0.875	0.0416494	2	Myeloid
CHMP3	2.23197e-06	-0.387155	0.211	0.434	0.0420749	2	Myeloid
COX7C	2.2422e-06	-0.400631	0.537	0.804	0.0422678	2	Myeloid
BLOC1S1	2.26636e-06	-0.316082	0.407	0.644	0.0427232	2	Myeloid
CD9	2.32247e-06	-0.727596	0.333	0.57	0.043781	2	Myeloid
MS4A7	2.3648e-06	-0.401415	0.423	0.688	0.0445788	2	Myeloid
TMED4	2.37105e-06	-0.302487	0.122	0.33	0.0446967	2	Myeloid
AIF1	2.38231e-06	-0.538952	0.618	0.806	0.0449089	2	Myeloid
CALM3	2.39109e-06	-0.387941	0.341	0.588	0.0450744	2	Myeloid
CD81	2.41716e-06	-0.521321	0.48	0.699	0.0455658	2	Myeloid
ACP5	2.42624e-06	-0.768974	0.301	0.532	0.0457371	2	Myeloid
UBE2L6	2.43758e-06	-0.327889	0.179	0.405	0.0459509	2	Myeloid
RPS12	2.44508e-06	-0.388435	0.756	0.914	0.0460922	2	Myeloid
KDELR2	2.45655e-06	-0.318269	0.341	0.602	0.0463084	2	Myeloid
MRPL47	2.4585e-06	-0.336976	0.13	0.337	0.0463453	2	Myeloid
S100A10	2.47217e-06	-0.528495	0.569	0.839	0.0466029	2	Myeloid
FKBP3	2.48186e-06	-0.331109	0.146	0.369	0.0467855	2	Myeloid
TNS3	2.49619e-06	-0.353846	0.146	0.379	0.0470557	2	Myeloid
GLUD1	2.49943e-06	-0.286931	0.171	0.405	0.0471167	2	Myeloid
FGL2	2.52735e-06	-0.508818	0.382	0.628	0.047643	2	Myeloid
FBXO7	2.55394e-06	-0.285005	0.163	0.38	0.0481442	2	Myeloid
OXA1L	2.59277e-06	-0.295598	0.138	0.349	0.0488762	2	Myeloid
CEBPD	2.62245e-06	-0.404762	0.407	0.639	0.0494357	2	Myeloid
NDUFC2	8.94166e-12	-0.825118	0.275	0.635	1.68559e-07	3	Myeloid
SOD2	1.61503e-10	1.51292	0.89	0.817	3.04449e-06	3	Myeloid
HLA-DRB5	4.43979e-10	-1.41987	0.154	0.489	8.36945e-06	3	Myeloid
HCAR2	6.12794e-10	2.32216	0.286	0.103	1.15518e-05	3	Myeloid
NEAT1	6.84128e-10	1.19543	0.978	0.937	1.28965e-05	3	Myeloid
EEF1B2	7.61792e-10	-0.801705	0.516	0.791	1.43605e-05	3	Myeloid
HLA-DPA1	8.84794e-10	-1.07396	0.549	0.82	1.66793e-05	3	Myeloid
HLA-DMA	9.73897e-10	-0.867386	0.396	0.686	1.83589e-05	3	Myeloid
DAD1	1.3759e-09	-0.625569	0.352	0.657	2.59371e-05	3	Myeloid
RPL36AL	2.56178e-09	-0.721622	0.44	0.783	4.82922e-05	3	Myeloid
CLTA	4.02655e-09	-0.679548	0.33	0.687	7.59045e-05	3	Myeloid
RAC1	4.15557e-09	-0.626445	0.56	0.82	7.83367e-05	3	Myeloid
NPM1	4.75152e-09	-0.737265	0.44	0.758	8.95708e-05	3	Myeloid
SSR4	5.3456e-09	-0.749568	0.418	0.726	0.00010077	3	Myeloid
G0S2	5.86428e-09	2.04169	0.593	0.369	0.000110547	3	Myeloid
COX6C	7.76166e-09	-0.703461	0.484	0.753	0.000146315	3	Myeloid
HLA-DPB1	7.88818e-09	-0.96524	0.527	0.8	0.0001487	3	Myeloid
RGS10	8.69817e-09	-0.755418	0.363	0.658	0.000163969	3	Myeloid
ATP5J	9.63316e-09	-0.496967	0.363	0.69	0.000181595	3	Myeloid
BCL2A1	9.81746e-09	1.43058	0.791	0.67	0.000185069	3	Myeloid
PSMA5	1.06087e-08	-0.63693	0.198	0.498	0.000199985	3	Myeloid
VMP1	1.58087e-08	1.22727	0.857	0.805	0.00029801	3	Myeloid
NDUFA4	1.65977e-08	-0.66909	0.473	0.77	0.000312884	3	Myeloid
HLA-DQA1	1.82069e-08	-1.10156	0.429	0.719	0.000343219	3	Myeloid
SERPINB6	1.89868e-08	-0.448063	0.242	0.555	0.00035792	3	Myeloid
CTDNEP1	1.94587e-08	-0.49625	0.165	0.5	0.000366815	3	Myeloid
TUBB	2.08476e-08	-0.713349	0.363	0.666	0.000392998	3	Myeloid
LGALS3	2.1875e-08	-0.888724	0.396	0.749	0.000412366	3	Myeloid
AP2S1	2.35429e-08	-0.681595	0.44	0.725	0.000443806	3	Myeloid
CLIC1	2.76123e-08	-0.685404	0.473	0.791	0.000520519	3	Myeloid
FCGRT	3.21619e-08	-0.832861	0.374	0.68	0.000606284	3	Myeloid
SLC25A3	3.71226e-08	-0.627497	0.451	0.76	0.000699799	3	Myeloid
CACYBP	3.84089e-08	-0.343158	0.165	0.46	0.000724047	3	Myeloid
RPN2	4.33684e-08	-0.58717	0.352	0.64	0.000817538	3	Myeloid
PRDX1	4.33922e-08	-0.571884	0.473	0.793	0.000817986	3	Myeloid
COX7A2	4.48396e-08	-0.605522	0.495	0.775	0.00084527	3	Myeloid
MS4A6A	4.54848e-08	-0.966771	0.352	0.632	0.000857435	3	Myeloid
GPR109B	5.92839e-08	2.11781	0.297	0.127	0.00111756	3	Myeloid
SNRPG	5.94169e-08	-0.626078	0.341	0.64	0.00112007	3	Myeloid
ARHGDIB	6.03795e-08	-0.627521	0.495	0.762	0.00113821	3	Myeloid
PSMC2	6.74826e-08	-0.494046	0.11	0.379	0.00127211	3	Myeloid
NDUFB7	8.29564e-08	-0.539793	0.275	0.588	0.00156381	3	Myeloid
LGALS1	8.41886e-08	-0.800835	0.571	0.842	0.00158704	3	Myeloid
CTSZ	8.76909e-08	-0.88839	0.516	0.741	0.00165306	3	Myeloid
C19orf60	9.03745e-08	-0.458334	0.198	0.519	0.00170365	3	Myeloid
PPDPF	9.37077e-08	-0.596737	0.319	0.612	0.00176648	3	Myeloid
PSMB2	1.01078e-07	-0.575854	0.242	0.53	0.00190542	3	Myeloid
NACA	1.011e-07	-0.657908	0.681	0.878	0.00190583	3	Myeloid
C11orf31	1.15999e-07	-0.488291	0.187	0.491	0.00218671	3	Myeloid
NEMF	1.20658e-07	-0.498639	0.132	0.417	0.00227452	3	Myeloid
VAMP8	1.22722e-07	-0.622947	0.44	0.741	0.00231343	3	Myeloid
MLEC	1.24922e-07	-0.539649	0.165	0.442	0.0023549	3	Myeloid
COMMD6	1.28648e-07	-0.611647	0.407	0.721	0.00242514	3	Myeloid
HLA-DRA	1.39195e-07	-0.825759	0.67	0.88	0.00262397	3	Myeloid
TMEM176B	1.45036e-07	-0.872348	0.264	0.542	0.00273408	3	Myeloid
PPT1	1.49596e-07	-0.673969	0.407	0.682	0.00282003	3	Myeloid
IER3	1.72467e-07	1.22017	0.802	0.72	0.00325118	3	Myeloid
NDUFB3	2.08184e-07	-0.557347	0.297	0.578	0.00392448	3	Myeloid
SUMO2	2.13662e-07	-0.586287	0.527	0.79	0.00402774	3	Myeloid
PDIA6	2.51257e-07	-0.493148	0.352	0.647	0.00473644	3	Myeloid
TMEM258	2.56585e-07	-0.580227	0.396	0.692	0.00483688	3	Myeloid
SAP18	2.62382e-07	-0.556794	0.385	0.683	0.00494616	3	Myeloid
EIF3K	2.62597e-07	-0.613395	0.418	0.701	0.00495021	3	Myeloid
DYNLL1	2.79039e-07	-0.458417	0.484	0.785	0.00526017	3	Myeloid
COPE	2.82356e-07	-0.500259	0.33	0.624	0.0053227	3	Myeloid
SNRPD3	2.86076e-07	-0.553048	0.253	0.536	0.00539282	3	Myeloid
TMBIM4	2.87695e-07	-0.49232	0.363	0.665	0.00542333	3	Myeloid
CST3	2.9561e-07	-0.649197	0.615	0.842	0.00557254	3	Myeloid
STAB1	3.10393e-07	-0.833145	0.187	0.48	0.00585123	3	Myeloid
SRP14	3.1125e-07	-0.380886	0.56	0.825	0.00586737	3	Myeloid
CXCL8	3.40676e-07	2.23254	0.725	0.623	0.00642209	3	Myeloid
UBL5	3.49978e-07	-0.324533	0.495	0.783	0.00659744	3	Myeloid
IQGAP2	3.59042e-07	-0.536213	0.198	0.472	0.00676829	3	Myeloid
NPC2	3.59637e-07	-0.566234	0.604	0.827	0.00677952	3	Myeloid
RPS13	3.60868e-07	-0.527261	0.725	0.899	0.00680273	3	Myeloid
HSPE1	3.79338e-07	-0.576596	0.363	0.656	0.0071509	3	Myeloid
RNASE1	3.81112e-07	-1.33793	0.165	0.44	0.00718434	3	Myeloid
MALAT1	3.81834e-07	0.719522	1	0.967	0.00719795	3	Myeloid
TBCA	3.87878e-07	-0.430456	0.385	0.683	0.00731188	3	Myeloid
NDUFA11	3.9391e-07	-0.430168	0.341	0.631	0.00742559	3	Myeloid
HLA-DQB1	3.9512e-07	-0.811094	0.484	0.766	0.00744841	3	Myeloid
BST2	3.97102e-07	-0.620835	0.352	0.638	0.00748577	3	Myeloid
NDUFS6	4.23978e-07	-0.513681	0.308	0.617	0.00799241	3	Myeloid
RTCB	4.2699e-07	-0.422899	0.11	0.364	0.0080492	3	Myeloid
NDUFB11	4.41735e-07	-0.47879	0.341	0.634	0.00832715	3	Myeloid
UBE2L3	4.41838e-07	-0.487563	0.275	0.559	0.00832909	3	Myeloid
YWHAH	4.42121e-07	-0.773089	0.385	0.644	0.00833443	3	Myeloid
ATP5F1	4.54654e-07	-0.466301	0.319	0.618	0.00857069	3	Myeloid
SSBP1	4.5523e-07	-0.59044	0.319	0.583	0.00858155	3	Myeloid
TMCO1	4.93549e-07	-0.49164	0.242	0.514	0.00930389	3	Myeloid
SDHC	5.06859e-07	-0.262933	0.198	0.475	0.00955479	3	Myeloid
HN1	5.13885e-07	-0.537476	0.286	0.561	0.00968724	3	Myeloid
ATP5C1	5.22929e-07	-0.492301	0.341	0.623	0.00985774	3	Myeloid
ARHGAP18	5.3979e-07	-0.546794	0.297	0.604	0.0101756	3	Myeloid
RPS20	5.84112e-07	-0.548936	0.56	0.827	0.0110111	3	Myeloid
RNASET2	6.23509e-07	-0.596003	0.352	0.651	0.0117538	3	Myeloid
LGMN	6.25613e-07	-0.997557	0.242	0.526	0.0117934	3	Myeloid
GIMAP4	6.30074e-07	-0.576691	0.165	0.431	0.0118775	3	Myeloid
RNASEH2B	6.49632e-07	-0.441002	0.099	0.354	0.0122462	3	Myeloid
SAMHD1	6.80532e-07	-0.58439	0.374	0.671	0.0128287	3	Myeloid
IL1B	6.93061e-07	1.57632	0.659	0.505	0.0130649	3	Myeloid
RHEB	7.19345e-07	-0.481227	0.297	0.569	0.0135604	3	Myeloid
TTYH3	7.42465e-07	-0.434282	0.231	0.511	0.0139962	3	Myeloid
SEC61B	7.68969e-07	-0.489716	0.473	0.755	0.0144958	3	Myeloid
TACC1	7.74737e-07	-0.562982	0.275	0.541	0.0146046	3	Myeloid
TMEM14B	7.89852e-07	-0.47452	0.198	0.465	0.0148895	3	Myeloid
RNF130	7.97135e-07	-0.506371	0.396	0.696	0.0150268	3	Myeloid
TIMP2	8.18865e-07	-0.724233	0.418	0.646	0.0154364	3	Myeloid
FAM96A	8.28715e-07	-0.418125	0.154	0.428	0.0156221	3	Myeloid
CNBP	9.17618e-07	-0.461195	0.396	0.668	0.017298	3	Myeloid
UQCRH	9.50922e-07	-0.474118	0.418	0.74	0.0179258	3	Myeloid
ATP5H	9.53749e-07	-0.523267	0.319	0.592	0.0179791	3	Myeloid
BLOC1S1	9.80284e-07	-0.450363	0.385	0.644	0.0184793	3	Myeloid
CD9	1.00532e-06	-0.90768	0.297	0.57	0.0189513	3	Myeloid
SGPL1	1.02194e-06	-0.493242	0.165	0.415	0.0192645	3	Myeloid
AC058791.1	1.02468e-06	1.46267	0.33	0.167	0.0193163	3	Myeloid
ATP5D	1.02908e-06	-0.497287	0.374	0.66	0.0193992	3	Myeloid
RPL15	1.06238e-06	-0.544853	0.648	0.888	0.020027	3	Myeloid
LMNA	1.08669e-06	-0.725402	0.231	0.487	0.0204852	3	Myeloid
FKBP3	1.10052e-06	-0.413153	0.11	0.369	0.0207459	3	Myeloid
LAP3	1.11115e-06	-0.711966	0.363	0.626	0.0209462	3	Myeloid
GNAS	1.11689e-06	-0.547403	0.516	0.798	0.0210544	3	Myeloid
MS4A4A	1.12874e-06	-0.71015	0.231	0.516	0.0212778	3	Myeloid
SCAMP2	1.18654e-06	-0.463259	0.209	0.468	0.0223675	3	Myeloid
CTSB	1.22961e-06	-0.76824	0.593	0.816	0.0231793	3	Myeloid
NDUFB8	1.25839e-06	-0.522315	0.264	0.55	0.0237219	3	Myeloid
CYFIP1	1.28746e-06	-0.528643	0.242	0.515	0.0242698	3	Myeloid
VPS29	1.32291e-06	-0.505431	0.341	0.613	0.0249381	3	Myeloid
MINOS1	1.34748e-06	-0.417199	0.363	0.656	0.0254013	3	Myeloid
PPCS	1.35688e-06	-0.358084	0.165	0.435	0.0255785	3	Myeloid
RNH1	1.39728e-06	-0.555451	0.308	0.603	0.0263401	3	Myeloid
SCAND1	1.41497e-06	-0.3018	0.198	0.476	0.0266736	3	Myeloid
ZFP36	1.44835e-06	1.28764	0.857	0.844	0.0273029	3	Myeloid
TGFBI	1.51186e-06	-0.686969	0.385	0.673	0.0285	3	Myeloid
GTF3C6	1.58149e-06	-0.539158	0.253	0.519	0.0298127	3	Myeloid
NDUFA12	1.60342e-06	-0.461834	0.253	0.513	0.030226	3	Myeloid
MDH1	1.66954e-06	-0.430643	0.231	0.508	0.0314725	3	Myeloid
PSME1	1.68562e-06	-0.288013	0.385	0.689	0.0317756	3	Myeloid
CALR	1.71239e-06	-0.674274	0.484	0.725	0.0322803	3	Myeloid
SDF2L1	1.74245e-06	-0.486723	0.176	0.442	0.0328469	3	Myeloid
GPNMB	1.7695e-06	-1.00883	0.22	0.48	0.0333568	3	Myeloid
LARP7	1.81974e-06	-0.408271	0.154	0.419	0.034304	3	Myeloid
GSN	1.87228e-06	-0.705351	0.33	0.609	0.0352943	3	Myeloid
A2M	1.87484e-06	-0.837521	0.132	0.388	0.0353426	3	Myeloid
SSB	1.89472e-06	-0.432096	0.286	0.546	0.0357174	3	Myeloid
PROK2	1.9015e-06	1.42736	0.121	0.032	0.0358451	3	Myeloid
CHCHD2	1.93303e-06	-0.524648	0.538	0.797	0.0364396	3	Myeloid
CYBB	1.94497e-06	-0.571393	0.418	0.706	0.0366646	3	Myeloid
CD44	1.95807e-06	0.742036	0.846	0.839	0.0369115	3	Myeloid
LCP2	1.978e-06	1.37847	0.747	0.679	0.0372873	3	Myeloid
NDUFB10	2.04208e-06	-0.321628	0.253	0.544	0.0384952	3	Myeloid
RPL22	2.08368e-06	-0.574282	0.593	0.864	0.0392795	3	Myeloid
RPL10A	2.08556e-06	-0.588527	0.571	0.824	0.0393149	3	Myeloid
TRAPPC1	2.17204e-06	-0.34239	0.319	0.585	0.040945	3	Myeloid
CHCHD10	2.31945e-06	-0.503698	0.231	0.504	0.043724	3	Myeloid
CNDP2	2.34202e-06	-0.49004	0.231	0.524	0.0441494	3	Myeloid
PDIA3	2.37334e-06	-0.447383	0.429	0.713	0.0447397	3	Myeloid
HLA-DMB	2.39988e-06	-0.606074	0.385	0.632	0.0452401	3	Myeloid
SUMO1	2.49591e-06	-0.52309	0.297	0.568	0.0470505	3	Myeloid
SOD1	2.54273e-06	-0.368297	0.264	0.549	0.0479329	3	Myeloid
RPL14	2.54766e-06	-0.575511	0.615	0.859	0.048026	3	Myeloid
ABRACL	2.55216e-06	-0.374542	0.308	0.576	0.0481108	3	Myeloid
PTMS	2.56202e-06	-0.481509	0.242	0.519	0.0482966	3	Myeloid
SOD2	3.73785e-09	1.40604	0.926	0.817	7.04623e-05	4	Myeloid
HLA-DRB5	3.53571e-08	-1.41214	0.147	0.489	0.000666517	4	Myeloid
RAC1	3.56941e-08	-0.764076	0.574	0.82	0.000672869	4	Myeloid
NDUFC2	2.31576e-07	-0.716203	0.324	0.635	0.00436545	4	Myeloid
EEF1B2	2.32516e-07	-0.761521	0.559	0.791	0.00438316	4	Myeloid
NFKBIZ	2.32622e-07	1.53032	0.735	0.631	0.00438516	4	Myeloid
NEAT1	3.04907e-07	1.11005	0.971	0.937	0.00574779	4	Myeloid
NPM1	3.09506e-07	-0.76566	0.471	0.758	0.00583451	4	Myeloid
BCL2A1	3.9654e-07	1.17681	0.809	0.67	0.00747518	4	Myeloid
ATP5C1	5.14244e-07	-0.65443	0.324	0.623	0.00969401	4	Myeloid
VMP1	5.37575e-07	1.21178	0.868	0.805	0.0101338	4	Myeloid
IL1B	6.08467e-07	1.70158	0.691	0.505	0.0114702	4	Myeloid
NDUFB7	1.06267e-06	-0.597624	0.279	0.588	0.0200324	4	Myeloid
CACYBP	1.208e-06	-0.633419	0.176	0.46	0.0227719	4	Myeloid
SAP18	1.43219e-06	-0.629064	0.397	0.683	0.0269982	4	Myeloid
TACC1	1.49712e-06	-0.665002	0.25	0.541	0.0282222	4	Myeloid
RNF130	1.56816e-06	-0.608987	0.397	0.696	0.0295614	4	Myeloid
NDUFA4	1.94317e-06	-0.649679	0.515	0.77	0.0366307	4	Myeloid
CXCL8	1.97359e-06	1.96328	0.75	0.623	0.0372042	4	Myeloid
ARHGAP18	1.99294e-06	-0.660193	0.294	0.604	0.0375688	4	Myeloid
PLEK	1.99333e-06	1.60095	0.838	0.68	0.0375763	4	Myeloid
CTDNEP1	2.21162e-06	-0.505072	0.176	0.5	0.0416913	4	Myeloid
HLA-DQA1	2.44169e-06	-1.06652	0.456	0.719	0.0460284	4	Myeloid
SOD2	8.51191e-10	1.49066	0.966	0.817	1.60458e-05	5	Myeloid
HLA-DRB5	8.31359e-08	-1.48542	0.136	0.489	0.0015672	5	Myeloid
NDUFC2	2.01754e-07	-0.776294	0.305	0.635	0.00380326	5	Myeloid
NDUFA4	3.28382e-07	-0.844174	0.492	0.77	0.00619033	5	Myeloid
NPM1	5.57743e-07	-0.824581	0.475	0.758	0.010514	5	Myeloid
EEF1B2	1.58959e-06	-0.773404	0.559	0.791	0.0299653	5	Myeloid
RAC1	2.04551e-06	-0.70334	0.576	0.82	0.0385598	5	Myeloid
VMP1	2.35364e-06	1.15243	0.881	0.805	0.0443684	5	Myeloid
BCL2A1	2.52475e-06	1.1381	0.814	0.67	0.047594	5	Myeloid

## Sheet: Pelka Epithelial DEGs UMI range
Table S4H - DEGs between infected (range 1-5 UMIs) and uninfected epithelial cells in Pelka2021
Gene	p_val	avg_log2FC	pct.1	pct.2	p_val_adj	UMI-threshold	celltype
MT1E	1.3564e-113	0.905054	0.704	0.4	3.39669e-109	1	Epithelial
KRT7	9.53877e-96	0.598789	0.44	0.194	2.3887e-91	1	Epithelial
MT1A	5.95987e-82	0.313326	0.286	0.104	1.49247e-77	1	Epithelial
ZFAS1	4.11373e-79	-0.704016	0.768	0.883	1.03016e-74	1	Epithelial
MUC1	6.98348e-79	1.1122	0.798	0.617	1.7488e-74	1	Epithelial
NACA	1.46106e-77	-0.544775	0.908	0.953	3.65878e-73	1	Epithelial
RP11-329L6.2	2.81212e-77	1.14204	0.832	0.728	7.0421e-73	1	Epithelial
MT1G	1.77288e-76	0.779218	0.643	0.391	4.43964e-72	1	Epithelial
BZRAP1	4.75274e-73	0.297607	0.392	0.18	1.19018e-68	1	Epithelial
TNFAIP2	5.65753e-70	0.348603	0.314	0.129	1.41676e-65	1	Epithelial
TGFBI	1.45799e-66	-0.545661	0.365	0.64	3.65109e-62	1	Epithelial
RPL30	3.10733e-64	-0.503152	0.954	0.976	7.78138e-60	1	Epithelial
HLA-DRA	2.75923e-61	1.1225	0.584	0.379	6.90967e-57	1	Epithelial
MT-CO1	8.45162e-58	0.380421	0.998	0.992	2.11645e-53	1	Epithelial
H2AFJ	1.5501e-57	-0.418507	0.503	0.753	3.88177e-53	1	Epithelial
MT1M	4.61043e-55	0.339988	0.264	0.107	1.15454e-50	1	Epithelial
CRIP1	1.16025e-51	0.291628	0.394	0.208	2.90549e-47	1	Epithelial
NQO1	5.48748e-51	-0.467285	0.584	0.752	1.37418e-46	1	Epithelial
KLK10	3.70289e-50	0.56867	0.289	0.133	9.27279e-46	1	Epithelial
FTL	7.56162e-49	-0.610836	0.958	0.97	1.89358e-44	1	Epithelial
MT2A	8.04133e-49	0.645099	0.743	0.585	2.01371e-44	1	Epithelial
HLA-DPA1	1.063e-48	0.504585	0.358	0.185	2.66198e-44	1	Epithelial
MPC2	4.77076e-47	-0.470261	0.722	0.809	1.19469e-42	1	Epithelial
PLA2G2A	1.70975e-46	0.885171	0.553	0.355	4.28157e-42	1	Epithelial
RPL23	7.12593e-46	-0.419517	0.925	0.95	1.78447e-41	1	Epithelial
QPRT	7.13788e-46	-0.362349	0.248	0.472	1.78747e-41	1	Epithelial
ACADVL	5.63205e-44	0.385353	0.779	0.698	1.41038e-39	1	Epithelial
SNHG9	1.3261e-43	0.549178	0.654	0.53	3.32081e-39	1	Epithelial
RPS24	1.65265e-43	-0.360594	0.959	0.982	4.13858e-39	1	Epithelial
CXCL2	3.5007e-43	0.89904	0.545	0.385	8.76646e-39	1	Epithelial
PFDN4	1.94641e-42	-0.29696	0.542	0.705	4.87419e-38	1	Epithelial
IER3	2.60857e-42	0.737337	0.875	0.82	6.53239e-38	1	Epithelial
RPL32	2.94621e-42	-0.365238	0.969	0.98	7.37789e-38	1	Epithelial
HLA-DRB1	7.2766e-42	0.9534	0.462	0.307	1.82221e-37	1	Epithelial
XXbac-BPG32J3.19	9.91059e-42	-0.273118	0.086	0.287	2.48181e-37	1	Epithelial
PSMA7	2.40773e-41	-0.472521	0.835	0.887	6.02945e-37	1	Epithelial
PPDPF	2.71609e-41	-0.426968	0.931	0.95	6.80164e-37	1	Epithelial
MUC5B	2.99852e-41	0.256419	0.687	0.481	7.5089e-37	1	Epithelial
SUPT4H1	1.00342e-40	0.527319	0.742	0.688	2.51276e-36	1	Epithelial
COMMD6	1.28362e-40	-0.401962	0.811	0.87	3.21443e-36	1	Epithelial
RPL21	2.71001e-40	-0.497442	0.965	0.98	6.78641e-36	1	Epithelial
MDK	5.2897e-40	0.436445	0.732	0.571	1.32465e-35	1	Epithelial
RPN2	1.02397e-39	-0.384228	0.702	0.817	2.56422e-35	1	Epithelial
C8orf59	2.52213e-39	-0.315002	0.568	0.737	6.31593e-35	1	Epithelial
FOXQ1	2.7459e-39	-0.364784	0.27	0.482	6.87627e-35	1	Epithelial
S100A4	3.68858e-39	0.981592	0.645	0.524	9.23694e-35	1	Epithelial
CXCL1	9.17056e-39	0.721744	0.508	0.344	2.29649e-34	1	Epithelial
ATP5E	9.44492e-39	-0.426288	0.93	0.958	2.3652e-34	1	Epithelial
MT-CO2	1.56338e-38	0.30285	0.999	0.995	3.91503e-34	1	Epithelial
RPS15	1.62568e-38	-0.335218	0.975	0.986	4.07102e-34	1	Epithelial
EIF1	9.16525e-38	-0.372302	0.93	0.956	2.29516e-33	1	Epithelial
RPL10	1.20156e-37	-0.393339	0.986	0.989	3.00895e-33	1	Epithelial
DUSP27	1.70452e-37	0.257942	0.305	0.165	4.26847e-33	1	Epithelial
ELOB	2.3398e-37	-0.380979	0.918	0.945	5.85932e-33	1	Epithelial
ZFP36	1.1606e-36	0.617881	0.818	0.753	2.90637e-32	1	Epithelial
GTF3A	9.5272e-36	-0.392658	0.622	0.751	2.3858e-31	1	Epithelial
PABPC1	1.64079e-35	-0.39814	0.927	0.946	4.10886e-31	1	Epithelial
CXCL3	2.56516e-35	0.751043	0.647	0.516	6.42368e-31	1	Epithelial
PPA1	4.86629e-35	-0.376483	0.845	0.898	1.21862e-30	1	Epithelial
SCD	6.61232e-35	-0.466204	0.458	0.619	1.65586e-30	1	Epithelial
ARPC3	7.08537e-35	-0.320437	0.854	0.892	1.77432e-30	1	Epithelial
TFF3	1.09806e-34	-0.734521	0.888	0.917	2.74976e-30	1	Epithelial
C3	1.0997e-34	0.283413	0.137	0.05	2.75388e-30	1	Epithelial
YWHAB	1.60641e-34	-0.435695	0.878	0.905	4.02277e-30	1	Epithelial
CTNNA1	1.99148e-34	-0.262595	0.596	0.789	4.98707e-30	1	Epithelial
UCHL3	2.07385e-34	-0.272118	0.509	0.686	5.19333e-30	1	Epithelial
CTSD	3.32006e-34	0.490102	0.882	0.833	8.31409e-30	1	Epithelial
RPL23A	4.15027e-34	-0.340427	0.959	0.97	1.03931e-29	1	Epithelial
S100P	4.18558e-33	0.591419	0.86	0.808	1.04815e-28	1	Epithelial
RPS7	1.41424e-32	-0.337934	0.936	0.963	3.54154e-28	1	Epithelial
RPL6	4.30214e-32	-0.31177	0.949	0.965	1.07734e-27	1	Epithelial
APLP2	4.53167e-32	0.326367	0.824	0.786	1.13482e-27	1	Epithelial
PLCB4	5.05151e-32	-0.36606	0.477	0.631	1.265e-27	1	Epithelial
ADIRF	1.10854e-31	0.463595	0.687	0.559	2.77602e-27	1	Epithelial
TSPAN1	1.3251e-31	0.445066	0.794	0.67	3.31833e-27	1	Epithelial
CD55	1.68116e-31	0.542479	0.756	0.665	4.20996e-27	1	Epithelial
RPL13	2.10897e-31	-0.302746	0.988	0.992	5.28129e-27	1	Epithelial
SEM1	2.15683e-31	-0.294206	0.787	0.869	5.40114e-27	1	Epithelial
ASCL2	4.19197e-31	-0.382284	0.384	0.535	1.04975e-26	1	Epithelial
RPS15A	5.39759e-31	-0.334742	0.952	0.97	1.35166e-26	1	Epithelial
HLA-DMA	6.9678e-31	0.360928	0.401	0.261	1.74488e-26	1	Epithelial
DSG2	1.47312e-30	0.351574	0.867	0.836	3.68898e-26	1	Epithelial
THOC7	2.9101e-30	-0.257656	0.587	0.746	7.28746e-26	1	Epithelial
GAL	2.93752e-30	0.2578	0.299	0.171	7.35614e-26	1	Epithelial
DYNLRB1	4.0905e-30	-0.321359	0.751	0.818	1.02434e-25	1	Epithelial
RPS16	6.07548e-30	-0.370449	0.956	0.974	1.52142e-25	1	Epithelial
DDX3X	1.25215e-29	0.350728	0.85	0.815	3.13563e-25	1	Epithelial
GOLM1	1.31101e-29	0.359443	0.696	0.58	3.28302e-25	1	Epithelial
IGBP1	1.38576e-29	-0.261393	0.57	0.71	3.47023e-25	1	Epithelial
METTL12	2.04887e-29	0.367693	0.629	0.514	5.13079e-25	1	Epithelial
POLR2L	5.63116e-29	0.273343	0.89	0.883	1.41016e-24	1	Epithelial
CHCHD10	8.39072e-29	0.319451	0.845	0.823	2.1012e-24	1	Epithelial
MT-RNR2	1.72687e-28	-0.459346	0.998	0.993	4.32443e-24	1	Epithelial
CD74	2.62444e-28	0.815192	0.673	0.598	6.57212e-24	1	Epithelial
CLIC1	3.06979e-28	-0.28701	0.884	0.926	7.68738e-24	1	Epithelial
ATP5I	4.22117e-28	0.347223	0.924	0.921	1.05706e-23	1	Epithelial
SPTBN1	5.90988e-28	0.314015	0.872	0.835	1.47995e-23	1	Epithelial
EFCAB4A	1.58369e-27	0.308029	0.631	0.52	3.96589e-23	1	Epithelial
IRF1	2.67062e-27	0.436838	0.658	0.547	6.68776e-23	1	Epithelial
LGR5	2.7531e-27	-0.268354	0.195	0.352	6.89431e-23	1	Epithelial
POLR1D	2.99869e-27	-0.31703	0.761	0.835	7.50931e-23	1	Epithelial
RPS6	3.17569e-27	-0.298675	0.962	0.978	7.95257e-23	1	Epithelial
RNF43	6.49035e-27	-0.429852	0.608	0.706	1.62531e-22	1	Epithelial
NFKBIA	6.76963e-27	0.405096	0.695	0.608	1.69525e-22	1	Epithelial
KRT23	9.18292e-27	-0.30475	0.104	0.252	2.29959e-22	1	Epithelial
PCK1	1.38818e-26	0.634867	0.454	0.328	3.47628e-22	1	Epithelial
H3F3A	1.48724e-26	-0.319563	0.967	0.97	3.72435e-22	1	Epithelial
FOSL2	1.77199e-26	0.308665	0.637	0.53	4.43741e-22	1	Epithelial
NDUFB1	2.28306e-26	0.315962	0.838	0.82	5.71724e-22	1	Epithelial
DBI	2.74079e-26	-0.33585	0.831	0.881	6.86349e-22	1	Epithelial
SFN	2.82991e-26	0.717917	0.742	0.685	7.08665e-22	1	Epithelial
GPR160	1.31806e-25	-0.324093	0.548	0.682	3.30068e-21	1	Epithelial
RPL39	2.33052e-25	-0.395692	0.963	0.978	5.83609e-21	1	Epithelial
RPS20	4.96945e-25	-0.272069	0.901	0.938	1.24445e-20	1	Epithelial
LGALS3	6.63809e-25	-0.394792	0.905	0.941	1.66231e-20	1	Epithelial
C8orf4	8.09814e-25	0.353295	0.535	0.405	2.02794e-20	1	Epithelial
CLU	1.31357e-24	0.287113	0.286	0.17	3.28944e-20	1	Epithelial
RP11-304L19.5	2.08621e-24	0.517515	0.542	0.443	5.22428e-20	1	Epithelial
RPL10A	2.19357e-24	-0.267694	0.934	0.958	5.49313e-20	1	Epithelial
AMN	2.69619e-24	0.322243	0.62	0.494	6.7518e-20	1	Epithelial
FKBP1A	3.13723e-24	0.29987	0.822	0.792	7.85624e-20	1	Epithelial
RPL7	4.22937e-24	-0.256864	0.943	0.965	1.05912e-19	1	Epithelial
RPL31	5.5623e-24	-0.352778	0.927	0.952	1.39291e-19	1	Epithelial
DGAT1	1.00738e-23	0.280665	0.736	0.668	2.52267e-19	1	Epithelial
MYH14	1.16539e-23	0.432479	0.82	0.765	2.91838e-19	1	Epithelial
PABPN1	1.82443e-23	0.274073	0.759	0.713	4.56874e-19	1	Epithelial
S100A14	2.57492e-23	0.331349	0.837	0.793	6.44812e-19	1	Epithelial
TAPBP	3.18818e-23	0.386438	0.873	0.824	7.98384e-19	1	Epithelial
RPL37	3.81271e-23	-0.282055	0.968	0.981	9.5478e-19	1	Epithelial
RPL19	4.70971e-23	-0.277331	0.956	0.975	1.17941e-18	1	Epithelial
PFN1	4.85872e-23	0.288201	0.914	0.916	1.21672e-18	1	Epithelial
CTNND1	5.26231e-23	0.270358	0.838	0.801	1.31779e-18	1	Epithelial
TFF1	6.11477e-23	-0.756804	0.432	0.625	1.53126e-18	1	Epithelial
RALY	9.06216e-23	-0.25798	0.664	0.763	2.26935e-18	1	Epithelial
PDCD5	1.20036e-22	-0.376024	0.7	0.79	3.00594e-18	1	Epithelial
DSC2	1.53486e-22	0.318402	0.684	0.607	3.84359e-18	1	Epithelial
RPS14	2.08355e-22	-0.263728	0.973	0.981	5.21762e-18	1	Epithelial
GAPDH	2.39613e-22	-0.293502	0.988	0.989	6.0004e-18	1	Epithelial
MTX1	2.69356e-22	0.27509	0.652	0.588	6.7452e-18	1	Epithelial
PDLIM1	3.71008e-22	0.334623	0.865	0.836	9.29078e-18	1	Epithelial
SQLE	4.86262e-22	-0.340559	0.443	0.592	1.2177e-17	1	Epithelial
SAP18	1.14824e-21	-0.27071	0.845	0.883	2.87541e-17	1	Epithelial
JUN	1.69001e-21	-0.357644	0.772	0.846	4.23213e-17	1	Epithelial
H3F3B	1.73519e-21	-0.257077	0.921	0.949	4.34526e-17	1	Epithelial
ASS1	2.23279e-21	0.450093	0.72	0.63	5.59136e-17	1	Epithelial
RBM39	2.24645e-21	-0.26153	0.82	0.862	5.62556e-17	1	Epithelial
ZNF706	2.3794e-21	-0.25845	0.719	0.814	5.95848e-17	1	Epithelial
RBM47	3.73974e-21	0.335096	0.819	0.769	9.36506e-17	1	Epithelial
NARS	4.66936e-21	0.26942	0.746	0.727	1.1693e-16	1	Epithelial
TGIF1	1.00757e-20	0.364907	0.705	0.636	2.52315e-16	1	Epithelial
RPL5	1.13963e-20	-0.284779	0.92	0.953	2.85387e-16	1	Epithelial
B2M	1.96691e-20	0.282454	0.98	0.968	4.92554e-16	1	Epithelial
RBM25	2.82175e-20	0.279121	0.813	0.784	7.06622e-16	1	Epithelial
FRYL	2.90348e-20	0.346784	0.764	0.7	7.2709e-16	1	Epithelial
ZMYND8	5.74307e-20	-0.27048	0.544	0.652	1.43818e-15	1	Epithelial
LENG8	7.46933e-20	0.29125	0.737	0.682	1.87047e-15	1	Epithelial
SOX4	1.12653e-19	-0.375524	0.744	0.805	2.82106e-15	1	Epithelial
ATP5A1	1.6626e-19	0.285958	0.802	0.798	4.16348e-15	1	Epithelial
CXCL8	1.6951e-19	0.357396	0.387	0.271	4.24486e-15	1	Epithelial
MT-ND3	1.95395e-19	0.266167	0.997	0.992	4.89308e-15	1	Epithelial
HBA2	2.15418e-19	0.352264	0.115	0.051	5.3945e-15	1	Epithelial
IFNGR1	4.16757e-19	0.259029	0.613	0.538	1.04364e-14	1	Epithelial
HINT1	5.32642e-19	-0.284126	0.894	0.919	1.33384e-14	1	Epithelial
KLF2	1.14408e-18	0.28282	0.489	0.377	2.865e-14	1	Epithelial
SUB1	1.21049e-18	-0.292185	0.852	0.887	3.0313e-14	1	Epithelial
RPL15	1.42525e-18	-0.252723	0.956	0.972	3.5691e-14	1	Epithelial
LYPD8	2.8595e-18	0.355076	0.261	0.163	7.16076e-14	1	Epithelial
RPS3A	3.0198e-18	-0.268124	0.964	0.976	7.56219e-14	1	Epithelial
CEACAM7	4.06773e-18	0.660582	0.258	0.159	1.01864e-13	1	Epithelial
C1QBP	4.40593e-18	0.313066	0.795	0.783	1.10333e-13	1	Epithelial
MUC13	4.45636e-18	0.308723	0.853	0.814	1.11596e-13	1	Epithelial
APOL6	4.46093e-18	0.254107	0.626	0.54	1.11711e-13	1	Epithelial
TCF7L2	5.2359e-18	0.251708	0.747	0.711	1.31117e-13	1	Epithelial
PIGR	7.38484e-18	0.334791	0.815	0.695	1.84931e-13	1	Epithelial
NR4A2	7.57449e-18	0.405115	0.509	0.421	1.8968e-13	1	Epithelial
TMEM141	9.99141e-18	-0.277295	0.747	0.833	2.50205e-13	1	Epithelial
FAM108C1	1.47671e-17	0.264334	0.723	0.689	3.69799e-13	1	Epithelial
RBBP4	1.75715e-17	0.291312	0.729	0.691	4.40025e-13	1	Epithelial
PERP	3.48497e-17	-0.344261	0.824	0.875	8.72706e-13	1	Epithelial
POMP	4.07021e-17	-0.257542	0.838	0.891	1.01926e-12	1	Epithelial
CD81	7.95843e-17	0.263366	0.747	0.714	1.99295e-12	1	Epithelial
RPS4Y1	8.29628e-17	-0.335126	0.134	0.257	2.07756e-12	1	Epithelial
MT1X	1.23581e-16	0.264195	0.615	0.541	3.09471e-12	1	Epithelial
RPS13	1.27149e-16	-0.257636	0.947	0.967	3.18406e-12	1	Epithelial
GNAS	1.63463e-16	-0.376405	0.864	0.886	4.09345e-12	1	Epithelial
IFITM2	1.83178e-16	0.272762	0.743	0.673	4.58714e-12	1	Epithelial
DUSP2	2.40662e-16	0.327404	0.345	0.252	6.02665e-12	1	Epithelial
CPNE1	2.59715e-16	-0.281266	0.593	0.699	6.50378e-12	1	Epithelial
CLDN7	3.32976e-16	0.254011	0.912	0.884	8.3384e-12	1	Epithelial
EZR	3.61952e-16	0.28344	0.844	0.828	9.06401e-12	1	Epithelial
FAT1	7.83548e-16	0.250315	0.739	0.686	1.96216e-11	1	Epithelial
MLXIP	7.98815e-16	0.286902	0.756	0.718	2.00039e-11	1	Epithelial
FOS	1.08463e-15	0.49632	0.862	0.826	2.71613e-11	1	Epithelial
SOD2	1.35243e-15	0.312599	0.729	0.683	3.38676e-11	1	Epithelial
MT1H	1.8431e-15	0.382437	0.186	0.107	4.61549e-11	1	Epithelial
PMAIP1	2.05071e-15	0.331218	0.538	0.465	5.1354e-11	1	Epithelial
MISP	2.26645e-15	0.354229	0.813	0.769	5.67566e-11	1	Epithelial
PSME1	2.75549e-15	0.281876	0.855	0.842	6.9003e-11	1	Epithelial
PGK1	3.20053e-15	-0.290322	0.841	0.88	8.01476e-11	1	Epithelial
JUNB	5.93401e-15	0.379099	0.835	0.802	1.486e-10	1	Epithelial
NFKBIZ	1.17041e-14	0.291813	0.667	0.593	2.93093e-10	1	Epithelial
HSPA1B	1.50611e-14	0.260074	0.807	0.768	3.77161e-10	1	Epithelial
TXN	1.72063e-14	-0.271258	0.909	0.941	4.30881e-10	1	Epithelial
MCL1	1.72104e-14	0.272365	0.812	0.796	4.30982e-10	1	Epithelial
RARRES3	2.02778e-14	0.255478	0.42	0.325	5.07798e-10	1	Epithelial
ITGA6	2.06424e-14	0.266784	0.84	0.816	5.16927e-10	1	Epithelial
C19orf33	2.61651e-14	0.285215	0.793	0.754	6.55226e-10	1	Epithelial
CTGF	2.83061e-14	-0.255176	0.2	0.305	7.08842e-10	1	Epithelial
IGF2	4.95801e-14	-0.381859	0.051	0.129	1.24159e-09	1	Epithelial
STK38L	7.7814e-14	0.289167	0.62	0.554	1.94862e-09	1	Epithelial
UQCRC1	8.00024e-14	0.286749	0.84	0.826	2.00342e-09	1	Epithelial
ITGB4	1.38412e-13	0.273417	0.711	0.67	3.46612e-09	1	Epithelial
LDHB	1.40367e-13	-0.283737	0.731	0.782	3.51508e-09	1	Epithelial
HMGB1	5.63384e-13	-0.281257	0.919	0.95	1.41083e-08	1	Epithelial
IFITM3	1.45118e-12	0.344065	0.904	0.878	3.63405e-08	1	Epithelial
NR4A1	1.48851e-12	0.281657	0.693	0.632	3.72752e-08	1	Epithelial
ARID3A	2.10807e-12	-0.274503	0.369	0.464	5.27903e-08	1	Epithelial
DUSP1	2.29607e-12	0.517062	0.693	0.652	5.74982e-08	1	Epithelial
BTG2	3.58082e-12	0.389971	0.704	0.67	8.9671e-08	1	Epithelial
RPS21	4.59128e-12	-0.343942	0.951	0.972	1.14975e-07	1	Epithelial
STAT1	4.64978e-12	0.346035	0.674	0.618	1.1644e-07	1	Epithelial
HLA-E	5.8795e-12	0.338095	0.894	0.863	1.47235e-07	1	Epithelial
RGMB	7.77717e-12	0.484997	0.418	0.353	1.94756e-07	1	Epithelial
AQP5	1.14044e-11	0.333262	0.124	0.069	2.85588e-07	1	Epithelial
LCN2	1.43005e-11	0.34582	0.802	0.727	3.58112e-07	1	Epithelial
EIF2S2	1.48277e-11	-0.323028	0.827	0.869	3.71314e-07	1	Epithelial
MUC4	2.07736e-11	0.28273	0.469	0.388	5.20212e-07	1	Epithelial
CDHR1	2.26933e-11	0.288996	0.324	0.258	5.68285e-07	1	Epithelial
PLAC8	5.63986e-11	0.37422	0.462	0.371	1.41233e-06	1	Epithelial
ITM2C	9.61278e-11	0.277908	0.807	0.758	2.40723e-06	1	Epithelial
S100A16	2.85083e-10	0.272083	0.773	0.77	7.13904e-06	1	Epithelial
CA2	3.53185e-10	0.277115	0.331	0.247	8.84445e-06	1	Epithelial
FAM84A	7.98763e-10	0.292952	0.739	0.709	2.00026e-05	1	Epithelial
C12orf75	8.63137e-10	0.367545	0.745	0.731	2.16147e-05	1	Epithelial
GOLIM4	1.10134e-09	0.352048	0.757	0.742	2.75797e-05	1	Epithelial
C15orf48	1.41312e-09	0.496994	0.78	0.747	3.53874e-05	1	Epithelial
MAOA	1.5505e-09	0.305772	0.557	0.527	3.88277e-05	1	Epithelial
TRIM31	8.27907e-09	0.265908	0.469	0.398	0.000207324	1	Epithelial
GPRC5A	1.15673e-08	0.266558	0.768	0.73	0.000289668	1	Epithelial
C10orf99	2.10134e-08	0.354005	0.475	0.43	0.000526217	1	Epithelial
IGHM	2.28461e-08	-0.250929	0.12	0.192	0.000572111	1	Epithelial
CKB	2.31933e-08	-0.255427	0.721	0.651	0.000580807	1	Epithelial
HLA-B	2.88557e-08	0.381259	0.909	0.891	0.000722603	1	Epithelial
SPINK1	2.88681e-08	-0.371392	0.604	0.687	0.000722916	1	Epithelial
LYZ	3.53458e-08	0.30157	0.468	0.604	0.000885129	1	Epithelial
PCNA	4.93041e-08	0.277362	0.602	0.581	0.00123467	1	Epithelial
IFI44L	6.93102e-08	-0.263029	0.095	0.156	0.00173567	1	Epithelial
WFDC2	8.39279e-07	-0.468943	0.354	0.446	0.0210172	1	Epithelial
MT1E	1.28815e-42	1.20831	0.76	0.4	3.22578e-38	2	Epithelial
TGFBI	2.27145e-38	-0.968798	0.163	0.64	5.68816e-34	2	Epithelial
ZFAS1	4.41317e-38	-1.17469	0.63	0.883	1.10515e-33	2	Epithelial
MUC1	9.24417e-36	1.47368	0.827	0.617	2.31493e-31	2	Epithelial
HLA-DRA	1.07535e-35	1.67898	0.673	0.379	2.69289e-31	2	Epithelial
NACA	9.88923e-35	-0.869644	0.837	0.953	2.47646e-30	2	Epithelial
RP11-329L6.2	1.00065e-32	1.5065	0.827	0.728	2.50582e-28	2	Epithelial
MT1G	3.28393e-32	1.1475	0.707	0.391	8.22361e-28	2	Epithelial
C19orf81	6.11695e-32	0.292072	0.236	0.055	1.53181e-27	2	Epithelial
RPL30	1.76656e-30	-0.835907	0.899	0.976	4.42382e-26	2	Epithelial
NQO1	1.15647e-28	-0.707676	0.394	0.752	2.89604e-24	2	Epithelial
HLA-DRB1	2.04467e-28	1.38504	0.572	0.307	5.12026e-24	2	Epithelial
MT-CO1	2.47039e-28	0.560495	1	0.992	6.18636e-24	2	Epithelial
PSMA7	5.4649e-28	-0.860435	0.726	0.887	1.36852e-23	2	Epithelial
RPN2	1.81004e-26	-0.6789	0.538	0.817	4.5327e-22	2	Epithelial
H2AFJ	3.45875e-26	-0.537062	0.337	0.753	8.66141e-22	2	Epithelial
KRT7	3.97299e-26	0.761042	0.447	0.194	9.94917e-22	2	Epithelial
CHCHD2	1.19082e-25	-0.647887	0.832	0.942	2.98206e-21	2	Epithelial
FOXQ1	1.81507e-25	-0.567079	0.096	0.482	4.54529e-21	2	Epithelial
DUSP23	3.07164e-25	-0.405247	0.216	0.61	7.69201e-21	2	Epithelial
PDCD5	1.30928e-24	-0.781586	0.495	0.79	3.2787e-20	2	Epithelial
MT1A	1.84773e-24	0.491607	0.303	0.104	4.6271e-20	2	Epithelial
UCHL3	3.96827e-24	-0.505075	0.327	0.686	9.93735e-20	2	Epithelial
C8orf59	4.543e-24	-0.549639	0.409	0.737	1.13766e-19	2	Epithelial
FTL	1.29628e-23	-0.942769	0.938	0.97	3.24615e-19	2	Epithelial
QPRT	1.3944e-23	-0.565674	0.125	0.472	3.49186e-19	2	Epithelial
PPA1	1.56955e-23	-0.697497	0.745	0.898	3.93047e-19	2	Epithelial
COMMD6	3.1921e-23	-0.684763	0.712	0.87	7.99365e-19	2	Epithelial
MT2A	3.55554e-23	1.08134	0.774	0.585	8.90379e-19	2	Epithelial
TNFAIP2	4.31564e-23	0.442662	0.341	0.129	1.08072e-18	2	Epithelial
GTF3A	4.46637e-23	-0.598717	0.462	0.751	1.11847e-18	2	Epithelial
RPL35A	6.23275e-23	-0.526013	0.894	0.973	1.56081e-18	2	Epithelial
PLBD1	6.60179e-23	-0.427808	0.226	0.587	1.65322e-18	2	Epithelial
METTL5	8.33729e-23	-0.441152	0.389	0.694	2.08782e-18	2	Epithelial
IFT57	1.22329e-22	-0.262557	0.173	0.545	3.06337e-18	2	Epithelial
SSR4	1.55875e-22	-0.542659	0.745	0.912	3.90343e-18	2	Epithelial
TFF1	3.8952e-22	-1.61591	0.245	0.625	9.75437e-18	2	Epithelial
CTNNA1	6.01428e-22	-0.355371	0.442	0.789	1.5061e-17	2	Epithelial
IGBP1	7.47076e-22	-0.442338	0.375	0.71	1.87083e-17	2	Epithelial
PFDN4	8.55794e-22	-0.418711	0.399	0.705	2.14308e-17	2	Epithelial
RPS24	8.6291e-22	-0.615101	0.899	0.982	2.1609e-17	2	Epithelial
RPS16	9.07767e-22	-0.706331	0.904	0.974	2.27323e-17	2	Epithelial
RPL10	9.35879e-22	-0.669868	0.971	0.989	2.34363e-17	2	Epithelial
CLIC1	1.19642e-21	-0.546134	0.817	0.926	2.99608e-17	2	Epithelial
HLA-DPA1	1.20733e-21	0.789201	0.418	0.185	3.0234e-17	2	Epithelial
SEM1	4.51926e-21	-0.538368	0.678	0.869	1.13171e-16	2	Epithelial
TCEAL8	5.71878e-21	-0.329999	0.245	0.648	1.4321e-16	2	Epithelial
YWHAB	9.05297e-21	-0.69962	0.788	0.905	2.26705e-16	2	Epithelial
SCD	9.44369e-21	-0.686161	0.293	0.619	2.36489e-16	2	Epithelial
MPC2	1.86437e-20	-0.65459	0.63	0.809	4.66876e-16	2	Epithelial
CD74	2.08593e-20	1.32162	0.716	0.598	5.22358e-16	2	Epithelial
THOC7	2.14724e-20	-0.459321	0.428	0.746	5.37712e-16	2	Epithelial
RPL21	4.8522e-20	-0.790681	0.923	0.98	1.21509e-15	2	Epithelial
ZFP36	5.26754e-20	0.891703	0.822	0.753	1.3191e-15	2	Epithelial
RTFDC1	6.99318e-20	-0.387233	0.37	0.684	1.75123e-15	2	Epithelial
NOL7	7.32573e-20	-0.418983	0.404	0.734	1.83451e-15	2	Epithelial
CXXC5	7.83526e-20	-0.38337	0.264	0.591	1.9621e-15	2	Epithelial
PCK1	1.29143e-19	0.962269	0.543	0.328	3.23399e-15	2	Epithelial
PLIN2	1.4228e-19	-0.289625	0.135	0.46	3.56297e-15	2	Epithelial
MT-CO2	2.25102e-19	0.455708	1	0.995	5.63701e-15	2	Epithelial
MT1M	4.45061e-19	0.543001	0.293	0.107	1.11452e-14	2	Epithelial
EIF3H	4.97945e-19	-0.535201	0.591	0.84	1.24695e-14	2	Epithelial
GTF3C6	5.00201e-19	-0.375665	0.38	0.684	1.2526e-14	2	Epithelial
ARMCX3	7.4059e-19	-0.355493	0.255	0.613	1.85459e-14	2	Epithelial
RPL32	8.66949e-19	-0.564611	0.938	0.98	2.17101e-14	2	Epithelial
TCEAL9	1.56466e-18	-0.378243	0.279	0.635	3.91822e-14	2	Epithelial
ATP5E	1.61984e-18	-0.637506	0.875	0.958	4.0564e-14	2	Epithelial
GSTT1	2.11448e-18	-0.265457	0.082	0.378	5.29508e-14	2	Epithelial
RPS15	2.34954e-18	-0.528509	0.952	0.986	5.88373e-14	2	Epithelial
SQLE	3.37515e-18	-0.589043	0.279	0.592	8.45206e-14	2	Epithelial
TESC	5.09826e-18	-0.483	0.154	0.481	1.27671e-13	2	Epithelial
PABPC1	5.69264e-18	-0.625257	0.875	0.946	1.42555e-13	2	Epithelial
RPS7	7.14612e-18	-0.560112	0.889	0.963	1.78953e-13	2	Epithelial
RPL7	1.39608e-17	-0.53931	0.904	0.965	3.49605e-13	2	Epithelial
XXbac-BPG32J3.19	1.63263e-17	-0.380834	0.014	0.287	4.08843e-13	2	Epithelial
FOXA2	1.95226e-17	-0.316803	0.192	0.513	4.88885e-13	2	Epithelial
ABRACL	3.80147e-17	-0.384454	0.466	0.737	9.51964e-13	2	Epithelial
BZRAP1	4.17551e-17	0.327445	0.38	0.18	1.04563e-12	2	Epithelial
PDLIM1	4.63283e-17	0.614805	0.856	0.836	1.16015e-12	2	Epithelial
IER3	4.77507e-17	0.901946	0.865	0.82	1.19577e-12	2	Epithelial
ACADVL	5.62714e-17	0.625953	0.76	0.698	1.40915e-12	2	Epithelial
CTD-2001E22.2	5.74991e-17	-0.277588	0.25	0.569	1.43989e-12	2	Epithelial
RPS20	5.87986e-17	-0.522311	0.822	0.938	1.47243e-12	2	Epithelial
HLA-DMA	8.37255e-17	0.638986	0.462	0.261	2.09665e-12	2	Epithelial
RPL36A	9.24555e-17	-0.50348	0.793	0.923	2.31527e-12	2	Epithelial
ZNF706	9.90863e-17	-0.468695	0.582	0.814	2.48132e-12	2	Epithelial
LGR5	1.12219e-16	-0.369418	0.072	0.352	2.8102e-12	2	Epithelial
HEBP2	1.14252e-16	-0.452033	0.606	0.83	2.86109e-12	2	Epithelial
TRIP6	1.2947e-16	-0.260244	0.135	0.441	3.2422e-12	2	Epithelial
TFF3	1.36579e-16	-0.87213	0.846	0.917	3.42021e-12	2	Epithelial
PRPF40A	1.48645e-16	-0.353178	0.553	0.801	3.72238e-12	2	Epithelial
B2M	1.49997e-16	0.712092	0.99	0.968	3.75622e-12	2	Epithelial
DAB2	1.84565e-16	-0.275202	0.111	0.4	4.62186e-12	2	Epithelial
DBI	2.34239e-16	-0.568616	0.721	0.881	5.86581e-12	2	Epithelial
HLA-B	2.61376e-16	0.941304	0.942	0.891	6.54537e-12	2	Epithelial
CCT5	3.07011e-16	-0.436736	0.562	0.802	7.68816e-12	2	Epithelial
ASCL2	3.71962e-16	-0.521856	0.279	0.535	9.31468e-12	2	Epithelial
MACC1	3.84839e-16	-0.354871	0.288	0.594	9.63713e-12	2	Epithelial
DDX3X	3.86239e-16	0.622649	0.832	0.815	9.67219e-12	2	Epithelial
PLCB4	3.88631e-16	-0.446758	0.346	0.631	9.73209e-12	2	Epithelial
HLA-E	4.85576e-16	0.758299	0.904	0.863	1.21598e-11	2	Epithelial
ELOB	5.26043e-16	-0.523908	0.88	0.945	1.31732e-11	2	Epithelial
ATP5I	6.88306e-16	0.555472	0.894	0.921	1.72366e-11	2	Epithelial
GNAS	6.90083e-16	-0.688205	0.803	0.886	1.72811e-11	2	Epithelial
HSPH1	7.28356e-16	-0.58889	0.495	0.75	1.82395e-11	2	Epithelial
MT-RNR2	1.10099e-15	-0.771691	0.995	0.993	2.7571e-11	2	Epithelial
TIMP1	1.42669e-15	-0.509405	0.49	0.745	3.57272e-11	2	Epithelial
ANXA3	1.44052e-15	-0.36624	0.303	0.636	3.60735e-11	2	Epithelial
DDX27	1.5818e-15	-0.417353	0.394	0.675	3.96114e-11	2	Epithelial
RHOBTB3	1.91508e-15	-0.302832	0.173	0.486	4.79573e-11	2	Epithelial
FUNDC2	2.14724e-15	-0.26305	0.308	0.61	5.37711e-11	2	Epithelial
TDGF1	2.15145e-15	-0.270468	0.077	0.34	5.38767e-11	2	Epithelial
PPDPF	2.16331e-15	-0.538904	0.909	0.95	5.41736e-11	2	Epithelial
PLA2G2A	2.29012e-15	1.11951	0.562	0.355	5.73491e-11	2	Epithelial
H3F3A	2.92195e-15	-0.523919	0.933	0.97	7.31714e-11	2	Epithelial
ISYNA1	3.0487e-15	0.288783	0.207	0.072	7.63455e-11	2	Epithelial
DSG2	3.37003e-15	0.535869	0.841	0.836	8.43924e-11	2	Epithelial
PERP	3.37877e-15	-0.605376	0.721	0.875	8.46112e-11	2	Epithelial
RPS10	3.55913e-15	-0.492664	0.856	0.94	8.91277e-11	2	Epithelial
NIFK	3.73614e-15	-0.360174	0.404	0.691	9.35604e-11	2	Epithelial
NELFCD	4.07958e-15	-0.318518	0.327	0.624	1.02161e-10	2	Epithelial
UXT	4.40293e-15	-0.405245	0.596	0.803	1.10258e-10	2	Epithelial
CYP2S1	4.53743e-15	-0.271134	0.192	0.478	1.13626e-10	2	Epithelial
EIF1	5.35334e-15	-0.511629	0.885	0.956	1.34058e-10	2	Epithelial
DNAJC19	6.03093e-15	-0.313814	0.356	0.667	1.51026e-10	2	Epithelial
MT-TP	7.69749e-15	-0.556632	0.139	0.414	1.9276e-10	2	Epithelial
BEX3	8.03437e-15	-0.395873	0.216	0.523	2.01197e-10	2	Epithelial
MCTS1	1.06216e-14	-0.352411	0.519	0.755	2.65986e-10	2	Epithelial
PRR15	1.07685e-14	-0.292193	0.264	0.571	2.69664e-10	2	Epithelial
FAM60A	1.10397e-14	-0.351367	0.457	0.727	2.76457e-10	2	Epithelial
DYNLRB1	1.13147e-14	-0.465299	0.639	0.818	2.83342e-10	2	Epithelial
PIGR	1.16822e-14	0.846697	0.875	0.695	2.92547e-10	2	Epithelial
CCT6A	1.2833e-14	-0.421037	0.62	0.812	3.21364e-10	2	Epithelial
INSIG1	1.37881e-14	-0.413818	0.221	0.514	3.45282e-10	2	Epithelial
LAGE3	1.63829e-14	-0.274159	0.288	0.589	4.1026e-10	2	Epithelial
ARPC3	1.99246e-14	-0.39333	0.788	0.892	4.98951e-10	2	Epithelial
ACHE	2.55388e-14	0.408119	0.274	0.116	6.39543e-10	2	Epithelial
MYH14	2.81811e-14	0.764697	0.812	0.765	7.05712e-10	2	Epithelial
PHF20	2.8753e-14	-0.254791	0.317	0.592	7.20032e-10	2	Epithelial
RPL23	2.89704e-14	-0.507169	0.851	0.95	7.25477e-10	2	Epithelial
CPNE1	3.46602e-14	-0.424946	0.433	0.699	8.6796e-10	2	Epithelial
RPS15A	3.67348e-14	-0.433022	0.909	0.97	9.19912e-10	2	Epithelial
ZCRB1	4.05773e-14	-0.277686	0.38	0.674	1.01614e-09	2	Epithelial
PDIA6	4.22769e-14	-0.396251	0.644	0.835	1.0587e-09	2	Epithelial
PSMC5	4.29472e-14	-0.367947	0.457	0.727	1.07548e-09	2	Epithelial
KRT23	4.56796e-14	-0.432928	0.024	0.252	1.14391e-09	2	Epithelial
RNF213	5.33265e-14	-0.288047	0.409	0.706	1.3354e-09	2	Epithelial
PSME1	6.44022e-14	0.566852	0.846	0.842	1.61276e-09	2	Epithelial
S100A11	6.96947e-14	-0.445357	0.841	0.949	1.7453e-09	2	Epithelial
NDUFA4	7.03331e-14	-0.438304	0.817	0.92	1.76128e-09	2	Epithelial
YBX3	7.09667e-14	-0.383953	0.663	0.842	1.77715e-09	2	Epithelial
RAB32	7.32101e-14	-0.275793	0.212	0.496	1.83333e-09	2	Epithelial
KLK10	7.53796e-14	0.606048	0.293	0.133	1.88765e-09	2	Epithelial
MT-ND3	8.16531e-14	0.428589	0.99	0.992	2.04476e-09	2	Epithelial
PGK1	8.72465e-14	-0.391991	0.755	0.88	2.18483e-09	2	Epithelial
POMP	9.31849e-14	-0.436594	0.75	0.891	2.33354e-09	2	Epithelial
NDUFA12	1.15645e-13	-0.388654	0.587	0.798	2.89597e-09	2	Epithelial
LLPH	1.22868e-13	-0.271079	0.317	0.624	3.07686e-09	2	Epithelial
FAM96B	1.26119e-13	-0.372204	0.534	0.783	3.15827e-09	2	Epithelial
MT-ATP6	1.36673e-13	-0.465408	1	0.994	3.42257e-09	2	Epithelial
RPL6	1.37664e-13	-0.463678	0.904	0.965	3.44739e-09	2	Epithelial
RPL39	1.42215e-13	-0.606112	0.913	0.978	3.56134e-09	2	Epithelial
RPS3	1.84231e-13	-0.445244	0.933	0.983	4.61353e-09	2	Epithelial
POLR1D	1.92129e-13	-0.424233	0.678	0.835	4.8113e-09	2	Epithelial
RPS6	2.06153e-13	-0.490125	0.923	0.978	5.16248e-09	2	Epithelial
RPL10A	2.09921e-13	-0.444142	0.865	0.958	5.25683e-09	2	Epithelial
DPM1	2.17036e-13	-0.267487	0.361	0.653	5.43502e-09	2	Epithelial
SUB1	2.37013e-13	-0.50554	0.75	0.887	5.93527e-09	2	Epithelial
DUSP27	2.45581e-13	0.297977	0.337	0.165	6.14984e-09	2	Epithelial
S100P	2.80095e-13	0.813498	0.861	0.808	7.01415e-09	2	Epithelial
NUDT1	3.50101e-13	-0.254413	0.226	0.522	8.76722e-09	2	Epithelial
HMGB1	3.73622e-13	-0.60802	0.827	0.95	9.35623e-09	2	Epithelial
HLA-DPB1	4.21702e-13	0.393738	0.312	0.147	1.05603e-08	2	Epithelial
RPL23A	4.79147e-13	-0.453567	0.923	0.97	1.19988e-08	2	Epithelial
LYPD8	4.89123e-13	0.844308	0.332	0.163	1.22486e-08	2	Epithelial
C20orf24	5.05236e-13	-0.379247	0.519	0.762	1.26521e-08	2	Epithelial
UFC1	5.27338e-13	-0.36257	0.587	0.794	1.32056e-08	2	Epithelial
NOX1	6.45632e-13	-0.299635	0.173	0.447	1.61679e-08	2	Epithelial
SNRPC	6.59125e-13	-0.257728	0.486	0.746	1.65058e-08	2	Epithelial
RWDD1	6.80388e-13	-0.305052	0.466	0.73	1.70383e-08	2	Epithelial
ATG3	7.71982e-13	-0.272897	0.365	0.648	1.9332e-08	2	Epithelial
TPT1	7.96294e-13	-0.466608	0.981	0.991	1.99408e-08	2	Epithelial
CNIH4	8.19464e-13	-0.287372	0.37	0.654	2.0521e-08	2	Epithelial
ID2	9.06465e-13	-0.261242	0.404	0.669	2.26997e-08	2	Epithelial
SSBP1	1.11708e-12	-0.393106	0.635	0.826	2.79739e-08	2	Epithelial
GAPDH	1.12686e-12	-0.46016	0.971	0.989	2.82187e-08	2	Epithelial
HSD17B10	1.24648e-12	-0.322719	0.457	0.703	3.12145e-08	2	Epithelial
SNRPB	1.3111e-12	-0.385222	0.625	0.842	3.28326e-08	2	Epithelial
CRIP1	1.38077e-12	0.447776	0.38	0.208	3.45773e-08	2	Epithelial
PFDN2	1.42931e-12	-0.348467	0.548	0.772	3.57929e-08	2	Epithelial
CHPT1	1.61583e-12	-0.337865	0.438	0.694	4.04636e-08	2	Epithelial
PRELID3B	1.93017e-12	-0.365709	0.49	0.741	4.83354e-08	2	Epithelial
ZMYND8	2.14009e-12	-0.321673	0.394	0.652	5.35923e-08	2	Epithelial
ARL6IP4	2.2099e-12	-0.325142	0.726	0.863	5.53403e-08	2	Epithelial
NDUFC2	2.32346e-12	-0.380577	0.639	0.827	5.8184e-08	2	Epithelial
ANP32B	2.37729e-12	-0.393759	0.63	0.834	5.95321e-08	2	Epithelial
GBP4	2.41891e-12	0.370226	0.303	0.15	6.05744e-08	2	Epithelial
SAP18	2.55227e-12	-0.403403	0.774	0.883	6.39138e-08	2	Epithelial
SEPT7	2.63401e-12	-0.319267	0.591	0.794	6.59608e-08	2	Epithelial
HDGF	2.64753e-12	-0.422487	0.606	0.811	6.62995e-08	2	Epithelial
RNF43	3.27585e-12	-0.66432	0.543	0.706	8.20338e-08	2	Epithelial
CTSD	3.28892e-12	0.856632	0.861	0.833	8.23612e-08	2	Epithelial
PRDX4	4.12712e-12	-0.27275	0.49	0.756	1.03351e-07	2	Epithelial
ZNF511	4.14089e-12	-0.304087	0.351	0.643	1.03696e-07	2	Epithelial
GOLM1	4.72104e-12	0.583701	0.692	0.58	1.18224e-07	2	Epithelial
RPL13	4.84411e-12	-0.404526	0.966	0.992	1.21306e-07	2	Epithelial
SSB	5.43791e-12	-0.289285	0.562	0.774	1.36176e-07	2	Epithelial
FXYD5	5.83636e-12	-0.265438	0.365	0.626	1.46154e-07	2	Epithelial
TNRC18	5.99046e-12	-0.254643	0.389	0.651	1.50013e-07	2	Epithelial
SNHG9	6.10023e-12	0.65373	0.615	0.53	1.52762e-07	2	Epithelial
COX7A2L	6.58409e-12	-0.344134	0.596	0.798	1.64879e-07	2	Epithelial
SNRPE	7.47901e-12	-0.327567	0.639	0.817	1.87289e-07	2	Epithelial
RPL18	7.53754e-12	-0.360609	0.913	0.978	1.88755e-07	2	Epithelial
SND1	8.15956e-12	-0.266428	0.418	0.665	2.04332e-07	2	Epithelial
TSPAN1	9.14099e-12	0.849487	0.769	0.67	2.28909e-07	2	Epithelial
DNAJC2	9.24042e-12	-0.265873	0.37	0.622	2.31399e-07	2	Epithelial
CHCHD10	1.03213e-11	0.508806	0.817	0.823	2.58467e-07	2	Epithelial
CNBP	1.16371e-11	-0.330561	0.591	0.812	2.91416e-07	2	Epithelial
SEC11C	1.18404e-11	-0.267747	0.409	0.692	2.96507e-07	2	Epithelial
SEC61B	1.31555e-11	-0.327922	0.692	0.85	3.2944e-07	2	Epithelial
CD63	1.43271e-11	-0.374715	0.817	0.913	3.58778e-07	2	Epithelial
RPL11	1.54519e-11	-0.398098	0.938	0.984	3.86946e-07	2	Epithelial
RPL5	1.71344e-11	-0.459601	0.87	0.953	4.2908e-07	2	Epithelial
PRPF6	1.8869e-11	-0.317885	0.442	0.692	4.72518e-07	2	Epithelial
HLA-A	2.47036e-11	0.757832	0.938	0.9	6.18627e-07	2	Epithelial
BAG2	3.04e-11	0.319576	0.288	0.144	7.61276e-07	2	Epithelial
COX17	3.169e-11	-0.310528	0.596	0.81	7.93581e-07	2	Epithelial
GPR160	3.52582e-11	-0.414125	0.462	0.682	8.82935e-07	2	Epithelial
TKT	4.12869e-11	-0.351223	0.659	0.844	1.03391e-06	2	Epithelial
NTHL1	4.14288e-11	-0.279017	0.327	0.602	1.03746e-06	2	Epithelial
SOX4	4.14778e-11	-0.381853	0.611	0.805	1.03869e-06	2	Epithelial
ASS1	4.33802e-11	0.749061	0.731	0.63	1.08633e-06	2	Epithelial
CD99	5.88587e-11	-0.274208	0.385	0.655	1.47394e-06	2	Epithelial
RPL19	6.31158e-11	-0.418744	0.899	0.975	1.58054e-06	2	Epithelial
SH3YL1	6.37177e-11	-0.261738	0.514	0.747	1.59562e-06	2	Epithelial
GTF2F2	6.44192e-11	-0.260358	0.346	0.604	1.61319e-06	2	Epithelial
RPL31	6.73889e-11	-0.468973	0.87	0.952	1.68755e-06	2	Epithelial
PGRMC1	7.26101e-11	-0.311522	0.582	0.784	1.8183e-06	2	Epithelial
DYNLL1	8.23853e-11	-0.389207	0.769	0.911	2.06309e-06	2	Epithelial
FRYL	8.67765e-11	0.600469	0.731	0.7	2.17306e-06	2	Epithelial
SNRPG	8.9054e-11	-0.349666	0.673	0.85	2.23009e-06	2	Epithelial
RPL37	9.21915e-11	-0.413392	0.923	0.981	2.30866e-06	2	Epithelial
NKD1	9.62461e-11	-0.326657	0.053	0.248	2.41019e-06	2	Epithelial
PSMD8	1.06935e-10	-0.308873	0.639	0.836	2.67787e-06	2	Epithelial
GARS	1.0876e-10	-0.252773	0.423	0.681	2.72357e-06	2	Epithelial
RPS13	1.16585e-10	-0.426754	0.904	0.967	2.91953e-06	2	Epithelial
RPL8	1.30082e-10	-0.415703	0.942	0.984	3.2575e-06	2	Epithelial
HLA-F	1.39384e-10	0.499518	0.611	0.48	3.49045e-06	2	Epithelial
MTIF3	1.56391e-10	-0.295541	0.476	0.714	3.91634e-06	2	Epithelial
RPS26	1.58235e-10	0.324931	0.966	0.96	3.96253e-06	2	Epithelial
C3	1.59805e-10	0.573316	0.144	0.05	4.00184e-06	2	Epithelial
ADRM1	1.59897e-10	-0.306721	0.553	0.756	4.00415e-06	2	Epithelial
CXCL2	1.8543e-10	0.921023	0.514	0.385	4.64353e-06	2	Epithelial
RACK1	1.8921e-10	-0.381209	0.918	0.971	4.7382e-06	2	Epithelial
TM4SF1	1.9752e-10	-0.383511	0.207	0.449	4.94631e-06	2	Epithelial
TAPBP	1.9969e-10	0.592327	0.822	0.824	5.00064e-06	2	Epithelial
RARRES3	2.09489e-10	0.613541	0.471	0.325	5.24601e-06	2	Epithelial
DDX39A	2.1561e-10	-0.252033	0.332	0.597	5.3993e-06	2	Epithelial
EDN1	2.15772e-10	-0.334556	0.077	0.272	5.40337e-06	2	Epithelial
LGALS3	2.24016e-10	-0.488892	0.861	0.941	5.60981e-06	2	Epithelial
ELOC	2.66624e-10	-0.278288	0.524	0.752	6.6768e-06	2	Epithelial
RPS9	2.67687e-10	-0.355165	0.928	0.977	6.70341e-06	2	Epithelial
TXN	2.98885e-10	-0.452017	0.841	0.941	7.48469e-06	2	Epithelial
RPL15	3.2802e-10	-0.404457	0.904	0.972	8.21427e-06	2	Epithelial
IRF1	3.3459e-10	0.532672	0.635	0.547	8.37881e-06	2	Epithelial
ZC3H15	3.45454e-10	-0.26428	0.625	0.799	8.65086e-06	2	Epithelial
TSPAN8	3.45927e-10	-0.288477	0.788	0.909	8.66272e-06	2	Epithelial
JUN	4.66323e-10	-0.381249	0.683	0.846	1.16777e-05	2	Epithelial
IFITM3	5.08156e-10	0.551205	0.899	0.878	1.27252e-05	2	Epithelial
EEF1B2	5.51291e-10	-0.380639	0.856	0.942	1.38054e-05	2	Epithelial
HMGCS1	5.59821e-10	-0.450919	0.356	0.608	1.4019e-05	2	Epithelial
SNRPF	6.16493e-10	-0.363507	0.659	0.838	1.54382e-05	2	Epithelial
GGCT	6.43753e-10	-0.307214	0.514	0.723	1.61209e-05	2	Epithelial
EPRS	7.3744e-10	-0.308626	0.534	0.722	1.8467e-05	2	Epithelial
CYBA	7.63719e-10	-0.335435	0.663	0.867	1.9125e-05	2	Epithelial
ANAPC11	8.70949e-10	-0.286098	0.625	0.799	2.18103e-05	2	Epithelial
CEACAM7	9.03697e-10	1.18374	0.303	0.159	2.26304e-05	2	Epithelial
IRF2BP2	9.78989e-10	-0.339082	0.659	0.802	2.45158e-05	2	Epithelial
TMEM74B	1.01181e-09	0.286314	0.202	0.091	2.53377e-05	2	Epithelial
TMEM141	1.10096e-09	-0.382393	0.659	0.833	2.75702e-05	2	Epithelial
RPL24	1.10592e-09	-0.366427	0.904	0.965	2.76945e-05	2	Epithelial
RPL22	1.12561e-09	-0.341723	0.88	0.953	2.81874e-05	2	Epithelial
OLA1	1.16008e-09	-0.316442	0.51	0.719	2.90507e-05	2	Epithelial
C11orf58	1.17118e-09	-0.28986	0.615	0.81	2.93288e-05	2	Epithelial
SUPT4H1	1.19157e-09	0.568749	0.668	0.688	2.98394e-05	2	Epithelial
H1F0	1.3307e-09	-0.304267	0.438	0.685	3.33233e-05	2	Epithelial
DUSP1	1.36802e-09	0.790592	0.721	0.652	3.42579e-05	2	Epithelial
MDK	1.40665e-09	0.687254	0.678	0.571	3.52253e-05	2	Epithelial
EIF1AY	1.41319e-09	-0.27935	0.067	0.246	3.53891e-05	2	Epithelial
TOMM7	1.41435e-09	-0.36911	0.812	0.909	3.54182e-05	2	Epithelial
COX20	1.51222e-09	-0.285219	0.558	0.764	3.7869e-05	2	Epithelial
NFKBIA	1.54604e-09	0.613364	0.668	0.608	3.8716e-05	2	Epithelial
CTGF	1.69124e-09	-0.305891	0.106	0.305	4.23521e-05	2	Epithelial
ZFC3H1	1.81264e-09	-0.320496	0.361	0.606	4.53921e-05	2	Epithelial
DDAH2	1.81408e-09	-0.257986	0.38	0.618	4.54282e-05	2	Epithelial
SON	1.96552e-09	-0.301372	0.663	0.84	4.92205e-05	2	Epithelial
RNF114	2.25969e-09	-0.305389	0.519	0.725	5.65872e-05	2	Epithelial
PLA2G16	2.33111e-09	-0.265375	0.245	0.472	5.83756e-05	2	Epithelial
C19orf10	2.40846e-09	-0.285876	0.558	0.767	6.03127e-05	2	Epithelial
RNF7	2.41636e-09	-0.250087	0.582	0.765	6.05104e-05	2	Epithelial
BTF3	2.52397e-09	-0.355036	0.832	0.919	6.32051e-05	2	Epithelial
JUND	2.55757e-09	0.51821	0.918	0.898	6.40465e-05	2	Epithelial
PHLDA1	2.68173e-09	-0.321143	0.308	0.545	6.71559e-05	2	Epithelial
DST	2.74302e-09	-0.303596	0.341	0.595	6.86906e-05	2	Epithelial
MRPL18	2.7933e-09	-0.266617	0.457	0.696	6.99497e-05	2	Epithelial
C15orf48	2.82537e-09	0.899139	0.788	0.747	7.0753e-05	2	Epithelial
RPA3	2.90806e-09	-0.270716	0.418	0.673	7.28236e-05	2	Epithelial
HSPE1	2.94357e-09	-0.330624	0.793	0.915	7.37128e-05	2	Epithelial
MSRB2	3.1195e-09	-0.259756	0.438	0.676	7.81184e-05	2	Epithelial
APLP2	3.14621e-09	0.39431	0.774	0.786	7.87875e-05	2	Epithelial
HINT1	3.15625e-09	-0.4099	0.817	0.919	7.90389e-05	2	Epithelial
BRI3	3.24339e-09	-0.307031	0.663	0.83	8.1221e-05	2	Epithelial
PLP2	3.27398e-09	-0.334872	0.572	0.763	8.1987e-05	2	Epithelial
LDHB	3.37177e-09	-0.511619	0.639	0.782	8.44359e-05	2	Epithelial
KIF5B	3.49561e-09	-0.382909	0.716	0.848	8.7537e-05	2	Epithelial
ARPC2	3.63971e-09	-0.285985	0.764	0.884	9.11456e-05	2	Epithelial
RALY	3.85371e-09	-0.277526	0.591	0.763	9.65047e-05	2	Epithelial
CTNND1	5.22907e-09	0.396958	0.808	0.801	0.000130946	2	Epithelial
TGIF1	5.36918e-09	0.604437	0.659	0.636	0.000134455	2	Epithelial
SLC25A5	5.47159e-09	-0.410962	0.861	0.913	0.00013702	2	Epithelial
NDUFAB1	5.53727e-09	-0.271219	0.635	0.827	0.000138664	2	Epithelial
RBM39	5.72595e-09	-0.326592	0.755	0.862	0.000143389	2	Epithelial
UQCR10	5.75592e-09	0.397378	0.851	0.875	0.00014414	2	Epithelial
ITM2C	5.78072e-09	0.747503	0.808	0.758	0.000144761	2	Epithelial
SNRPB2	6.32026e-09	-0.384679	0.601	0.781	0.000158272	2	Epithelial
NDUFB5	6.45914e-09	-0.330051	0.548	0.755	0.00016175	2	Epithelial
CDCA7	6.6894e-09	-0.366922	0.365	0.578	0.000167516	2	Epithelial
RPS23	6.94613e-09	-0.362348	0.885	0.97	0.000173945	2	Epithelial
RPL41	6.99587e-09	-0.32213	0.976	0.995	0.000175191	2	Epithelial
MTDH	7.65443e-09	-0.2617	0.678	0.822	0.000191682	2	Epithelial
RBMX	9.19809e-09	-0.328547	0.649	0.816	0.000230339	2	Epithelial
SPTBN1	9.34092e-09	0.381458	0.841	0.835	0.000233915	2	Epithelial
SLPI	9.39428e-09	-0.35584	0.389	0.615	0.000235252	2	Epithelial
ZG16B	9.43322e-09	-0.26263	0.322	0.545	0.000236227	2	Epithelial
STAU1	9.80674e-09	-0.269697	0.572	0.753	0.00024558	2	Epithelial
RPL38	9.84339e-09	-0.372892	0.894	0.971	0.000246498	2	Epithelial
RPS14	1.05891e-08	-0.347615	0.952	0.981	0.000265173	2	Epithelial
STAT1	1.06881e-08	0.573424	0.654	0.618	0.000267652	2	Epithelial
NDUFB3	1.09941e-08	-0.264605	0.683	0.835	0.000275314	2	Epithelial
NPM1	1.27334e-08	-0.401231	0.812	0.914	0.000318869	2	Epithelial
TMEM14C	1.30746e-08	-0.272023	0.538	0.748	0.000327414	2	Epithelial
ADIRF	1.30775e-08	0.554353	0.663	0.559	0.000327486	2	Epithelial
SSR3	1.31283e-08	-0.274454	0.63	0.799	0.000328759	2	Epithelial
PFN1	1.33216e-08	0.385892	0.899	0.916	0.0003336	2	Epithelial
APOL6	1.37472e-08	0.498283	0.615	0.54	0.000344258	2	Epithelial
RPS18	1.77886e-08	-0.359957	0.966	0.99	0.000445463	2	Epithelial
NDUFB1	1.79193e-08	0.42075	0.769	0.82	0.000448734	2	Epithelial
C10orf99	1.89582e-08	0.633132	0.538	0.43	0.000474752	2	Epithelial
MPHOSPH8	2.02092e-08	-0.261767	0.553	0.73	0.000506079	2	Epithelial
RPS4Y1	2.25159e-08	-0.573762	0.082	0.257	0.000563844	2	Epithelial
FTX	2.36887e-08	-0.286769	0.394	0.596	0.000593213	2	Epithelial
MGST3	2.58611e-08	-0.311178	0.644	0.832	0.000647614	2	Epithelial
RPS8	2.78597e-08	-0.330002	0.938	0.976	0.000697662	2	Epithelial
GPT	2.8369e-08	0.265992	0.26	0.139	0.000710416	2	Epithelial
ARID3A	2.84407e-08	-0.366421	0.264	0.464	0.000712211	2	Epithelial
RBM47	2.99238e-08	0.524586	0.764	0.769	0.000749352	2	Epithelial
SLC3A2	3.2585e-08	-0.276857	0.462	0.677	0.000815993	2	Epithelial
MAOA	3.27663e-08	0.667697	0.562	0.527	0.000820532	2	Epithelial
CXCL1	3.29803e-08	0.814508	0.471	0.344	0.000825893	2	Epithelial
OST4	3.3964e-08	-0.303918	0.745	0.881	0.000850527	2	Epithelial
HK2	3.54342e-08	0.52205	0.582	0.482	0.000887343	2	Epithelial
TAF1D	4.09406e-08	-0.296063	0.596	0.815	0.00102523	2	Epithelial
DSTN	4.74692e-08	-0.312745	0.827	0.914	0.00118872	2	Epithelial
NDUFB4	4.83432e-08	-0.271041	0.736	0.865	0.00121061	2	Epithelial
CXCL3	4.91134e-08	0.864777	0.596	0.516	0.0012299	2	Epithelial
COPZ1	5.09631e-08	-0.279243	0.543	0.759	0.00127622	2	Epithelial
FOS	5.62818e-08	0.679325	0.846	0.826	0.00140941	2	Epithelial
SERPINA1	6.33813e-08	-0.684901	0.279	0.49	0.0015872	2	Epithelial
HMGCS2	6.81201e-08	-0.38471	0.144	0.323	0.00170586	2	Epithelial
CHMP1B	7.05487e-08	0.403241	0.606	0.543	0.00176668	2	Epithelial
CDHR1	7.52663e-08	0.459562	0.37	0.258	0.00188482	2	Epithelial
H3F3B	7.77192e-08	-0.327187	0.875	0.949	0.00194624	2	Epithelial
EIF2S2	8.40641e-08	-0.516603	0.721	0.869	0.00210513	2	Epithelial
SUMO2	8.4417e-08	-0.263112	0.774	0.884	0.00211397	2	Epithelial
RPL14	8.4526e-08	-0.319477	0.909	0.968	0.0021167	2	Epithelial
SFN	8.6364e-08	0.898118	0.683	0.685	0.00216273	2	Epithelial
FOSL2	8.77968e-08	0.465377	0.587	0.53	0.00219861	2	Epithelial
TALDO1	8.86526e-08	-0.260027	0.639	0.812	0.00222004	2	Epithelial
RBM3	1.01767e-07	-0.356795	0.721	0.84	0.00254845	2	Epithelial
SNRPD2	1.06375e-07	-0.29313	0.74	0.866	0.00266384	2	Epithelial
CNFN	1.11799e-07	0.397486	0.308	0.192	0.00279967	2	Epithelial
YBX1	1.22728e-07	-0.347599	0.832	0.928	0.00307335	2	Epithelial
HNRNPH1	1.48519e-07	0.412368	0.784	0.828	0.00371921	2	Epithelial
DEK	1.63628e-07	-0.352773	0.716	0.846	0.00409758	2	Epithelial
PTMS	1.89421e-07	-0.46482	0.596	0.757	0.00474349	2	Epithelial
COX6C	2.0245e-07	-0.371464	0.841	0.924	0.00506976	2	Epithelial
POLR2L	2.11486e-07	0.280222	0.851	0.883	0.00529603	2	Epithelial
NDUFB11	2.13567e-07	-0.259567	0.75	0.861	0.00534814	2	Epithelial
SOCS3	2.22965e-07	0.352339	0.322	0.209	0.00558348	2	Epithelial
GGH	2.29004e-07	-0.297817	0.423	0.641	0.00573473	2	Epithelial
CLDN7	2.3403e-07	0.54939	0.899	0.884	0.00586057	2	Epithelial
CENPW	2.36664e-07	-0.266809	0.231	0.423	0.00592655	2	Epithelial
IGF2	2.47318e-07	-0.440783	0.01	0.129	0.00619334	2	Epithelial
FAM108C1	2.5942e-07	0.462054	0.678	0.689	0.0064964	2	Epithelial
SRSF9	2.64609e-07	-0.308066	0.668	0.838	0.00662633	2	Epithelial
PSME2	2.72488e-07	0.356441	0.798	0.824	0.00682363	2	Epithelial
RPL27	2.73105e-07	-0.313022	0.88	0.95	0.0068391	2	Epithelial
FDPS	2.92127e-07	-0.327746	0.601	0.786	0.00731544	2	Epithelial
S100A4	3.1464e-07	1.04477	0.572	0.524	0.00787922	2	Epithelial
RPS2	3.26509e-07	-0.39464	0.957	0.988	0.00817645	2	Epithelial
MISP	3.33373e-07	0.699435	0.774	0.769	0.00834833	2	Epithelial
PABPN1	3.49492e-07	0.416653	0.688	0.713	0.00875199	2	Epithelial
HLA-DQB1	3.95948e-07	0.281215	0.327	0.207	0.00991532	2	Epithelial
RP11-304L19.5	4.62649e-07	0.693763	0.495	0.443	0.0115857	2	Epithelial
OAZ1	4.67399e-07	-0.254218	0.856	0.93	0.0117046	2	Epithelial
RGMB	5.04107e-07	0.811241	0.433	0.353	0.0126238	2	Epithelial
SPP1	5.2552e-07	-0.288812	0.082	0.228	0.0131601	2	Epithelial
LAMB2	5.69445e-07	0.289551	0.332	0.224	0.01426	2	Epithelial
TACSTD2	6.50191e-07	-0.317041	0.12	0.27	0.0162821	2	Epithelial
MTHFR	6.51521e-07	0.416851	0.399	0.306	0.0163154	2	Epithelial
HSD17B12	6.82719e-07	-0.26241	0.62	0.781	0.0170966	2	Epithelial
LINC00493	7.11325e-07	-0.288322	0.625	0.785	0.017813	2	Epithelial
RAC1	7.23103e-07	-0.282936	0.841	0.918	0.0181079	2	Epithelial
MSMO1	7.52773e-07	-0.28468	0.375	0.563	0.018851	2	Epithelial
RPL7A	7.70432e-07	-0.31617	0.913	0.977	0.0192932	2	Epithelial
PSMB1	9.6478e-07	-0.27743	0.731	0.867	0.02416	2	Epithelial
EFCAB4A	1.02959e-06	0.379787	0.577	0.52	0.0257829	2	Epithelial
CAPNS1	1.05044e-06	0.412746	0.784	0.808	0.0263051	2	Epithelial
TP53I3	1.05465e-06	0.52587	0.553	0.469	0.0264106	2	Epithelial
METTL12	1.19612e-06	0.498666	0.553	0.514	0.0299531	2	Epithelial
RPS12	1.28391e-06	-0.281653	0.938	0.985	0.0321517	2	Epithelial
RPS21	1.30433e-06	-0.47421	0.889	0.972	0.032663	2	Epithelial
ATP5L	1.46299e-06	-0.315276	0.837	0.919	0.0366363	2	Epithelial
CLU	1.57766e-06	0.424927	0.274	0.17	0.0395078	2	Epithelial
AMN	1.57883e-06	0.564631	0.567	0.494	0.039537	2	Epithelial
SOD3	1.6112e-06	-0.301208	0.216	0.387	0.0403476	2	Epithelial
TP53INP1	1.6256e-06	0.359713	0.269	0.169	0.0407083	2	Epithelial
DSC2	1.63217e-06	0.396898	0.625	0.607	0.0408728	2	Epithelial
BTN3A2	1.67716e-06	0.328827	0.462	0.376	0.0419994	2	Epithelial
RAN	1.94392e-06	-0.304298	0.75	0.885	0.0486797	2	Epithelial
RBM25	1.95068e-06	0.416229	0.769	0.784	0.048849	2	Epithelial
S100A7	1.51413e-30	1.15532	0.114	0.01	3.79168e-26	3	Epithelial
MT1E	4.53484e-28	1.13747	0.789	0.4	1.13561e-23	3	Epithelial
ZFAS1	9.56308e-26	-1.26645	0.618	0.883	2.39479e-21	3	Epithelial
MUC1	3.07008e-25	1.54309	0.854	0.617	7.6881e-21	3	Epithelial
C19orf81	3.08033e-23	0.371527	0.252	0.055	7.71377e-19	3	Epithelial
HLA-DRA	3.51788e-23	1.64623	0.683	0.379	8.80947e-19	3	Epithelial
NACA	7.56195e-23	-0.913975	0.829	0.953	1.89366e-18	3	Epithelial
RP11-329L6.2	7.72647e-23	1.48643	0.854	0.728	1.93486e-18	3	Epithelial
TGFBI	5.71978e-22	-0.937395	0.179	0.64	1.43235e-17	3	Epithelial
RPL30	1.5548e-20	-0.891823	0.911	0.976	3.89353e-16	3	Epithelial
CHCHD2	3.27943e-20	-0.771697	0.821	0.942	8.21234e-16	3	Epithelial
HLA-DRB1	4.66278e-20	1.43569	0.593	0.307	1.16765e-15	3	Epithelial
MT-CO1	5.66391e-20	0.604564	1	0.992	1.41836e-15	3	Epithelial
RPN2	1.34191e-19	-0.785689	0.512	0.817	3.36041e-15	3	Epithelial
MT1G	2.09334e-19	0.977654	0.715	0.391	5.24213e-15	3	Epithelial
PDCD5	1.1549e-18	-0.871468	0.463	0.79	2.8921e-14	3	Epithelial
PSMA7	2.59437e-18	-0.902943	0.715	0.887	6.49683e-14	3	Epithelial
SSR4	4.96671e-18	-0.783586	0.764	0.912	1.24376e-13	3	Epithelial
RPL35A	7.19093e-18	-0.678795	0.919	0.973	1.80075e-13	3	Epithelial
NQO1	3.09732e-17	-0.689104	0.382	0.752	7.7563e-13	3	Epithelial
MT1A	3.5116e-17	0.540795	0.317	0.104	8.79375e-13	3	Epithelial
FTL	6.78999e-17	-1.02563	0.935	0.97	1.70035e-12	3	Epithelial
UCHL3	1.20389e-16	-0.526842	0.309	0.686	3.01479e-12	3	Epithelial
H2AFJ	1.94001e-16	-0.543242	0.341	0.753	4.85818e-12	3	Epithelial
RPS24	2.30529e-16	-0.692055	0.894	0.982	5.77291e-12	3	Epithelial
PFDN4	3.68317e-16	-0.534223	0.366	0.705	9.22339e-12	3	Epithelial
COMMD6	4.64188e-16	-0.746054	0.715	0.87	1.16242e-11	3	Epithelial
PPA1	4.65525e-16	-0.725012	0.732	0.898	1.16577e-11	3	Epithelial
GTF3A	5.1479e-16	-0.712699	0.447	0.751	1.28914e-11	3	Epithelial
IGBP1	5.25872e-16	-0.479878	0.35	0.71	1.31689e-11	3	Epithelial
CD74	7.02464e-16	1.38757	0.748	0.598	1.75911e-11	3	Epithelial
TCEAL8	1.14388e-15	-0.418632	0.211	0.648	2.8645e-11	3	Epithelial
MT2A	1.72226e-15	0.946953	0.797	0.585	4.31289e-11	3	Epithelial
ZFP36	1.85734e-15	0.914402	0.862	0.753	4.65114e-11	3	Epithelial
PDLIM1	1.97085e-15	0.748607	0.886	0.836	4.9354e-11	3	Epithelial
HLA-DPA1	2.26421e-15	0.780086	0.439	0.185	5.67002e-11	3	Epithelial
TFF1	2.29621e-15	-1.84494	0.228	0.625	5.75017e-11	3	Epithelial
KRT7	2.53006e-15	0.734029	0.439	0.194	6.33577e-11	3	Epithelial
THOC7	4.08073e-15	-0.522403	0.415	0.746	1.0219e-10	3	Epithelial
SCD	4.29314e-15	-0.788726	0.268	0.619	1.07509e-10	3	Epithelial
RPL10	4.5928e-15	-0.72751	0.967	0.989	1.15013e-10	3	Epithelial
RPS16	4.60312e-15	-0.771342	0.894	0.974	1.15271e-10	3	Epithelial
RPL21	4.92903e-15	-0.88446	0.935	0.98	1.23433e-10	3	Epithelial
MPC2	6.00398e-15	-0.736155	0.618	0.809	1.50352e-10	3	Epithelial
METTL5	7.58133e-15	-0.461399	0.374	0.694	1.89852e-10	3	Epithelial
MAGED2	1.06868e-14	-0.308048	0.187	0.59	2.67619e-10	3	Epithelial
TNFAIP2	1.09562e-14	0.447353	0.341	0.129	2.74366e-10	3	Epithelial
PLBD1	1.12542e-14	-0.425989	0.211	0.587	2.81828e-10	3	Epithelial
IFT57	1.73552e-14	-0.28595	0.154	0.545	4.34609e-10	3	Epithelial
CLIC1	2.13018e-14	-0.600383	0.813	0.926	5.33439e-10	3	Epithelial
IER3	2.34065e-14	0.955368	0.911	0.82	5.86145e-10	3	Epithelial
FOXQ1	2.84469e-14	-0.537278	0.114	0.482	7.12366e-10	3	Epithelial
GTF3C6	5.7973e-14	-0.43106	0.358	0.684	1.45176e-09	3	Epithelial
PCK1	8.11604e-14	1.06673	0.561	0.328	2.03242e-09	3	Epithelial
MT-CO2	8.91251e-14	0.475403	1	0.995	2.23187e-09	3	Epithelial
DUSP23	1.15681e-13	-0.366931	0.236	0.61	2.89688e-09	3	Epithelial
CXXC5	1.69086e-13	-0.413972	0.252	0.591	4.23424e-09	3	Epithelial
PLA2G2A	2.26387e-13	1.3171	0.61	0.355	5.6692e-09	3	Epithelial
CTD-2001E22.2	3.498e-13	-0.344362	0.22	0.569	8.75969e-09	3	Epithelial
RPL32	5.37015e-13	-0.602506	0.935	0.98	1.34479e-08	3	Epithelial
QPRT	6.44936e-13	-0.540206	0.154	0.472	1.61505e-08	3	Epithelial
RPS7	6.82678e-13	-0.629798	0.886	0.963	1.70956e-08	3	Epithelial
RPS20	9.18906e-13	-0.603118	0.813	0.938	2.30112e-08	3	Epithelial
FOXA2	1.38906e-12	-0.35439	0.171	0.513	3.47847e-08	3	Epithelial
RTFDC1	1.45447e-12	-0.416508	0.358	0.684	3.64229e-08	3	Epithelial
KCNE3	1.50986e-12	-0.27699	0.122	0.471	3.78099e-08	3	Epithelial
PABPC1	1.67789e-12	-0.679169	0.878	0.946	4.20178e-08	3	Epithelial
TESC	2.26315e-12	-0.477227	0.138	0.481	5.66739e-08	3	Epithelial
SQLE	2.4613e-12	-0.53782	0.244	0.592	6.16359e-08	3	Epithelial
RPL7	2.86066e-12	-0.63779	0.886	0.965	7.16367e-08	3	Epithelial
MYH14	2.87511e-12	0.817091	0.837	0.765	7.19984e-08	3	Epithelial
ATP5E	3.43666e-12	-0.627846	0.886	0.958	8.60609e-08	3	Epithelial
GSTT1	3.45337e-12	-0.279626	0.073	0.378	8.64794e-08	3	Epithelial
DBI	3.69583e-12	-0.630015	0.74	0.881	9.25509e-08	3	Epithelial
ATP5I	4.4683e-12	0.589127	0.902	0.921	1.11895e-07	3	Epithelial
SEM1	4.61986e-12	-0.507089	0.675	0.869	1.15691e-07	3	Epithelial
NOL7	4.70714e-12	-0.385094	0.415	0.734	1.17876e-07	3	Epithelial
C8orf59	4.99975e-12	-0.474381	0.455	0.737	1.25204e-07	3	Epithelial
LYPD8	5.2543e-12	0.791857	0.374	0.163	1.31578e-07	3	Epithelial
TCEAL9	5.38146e-12	-0.362878	0.268	0.635	1.34762e-07	3	Epithelial
ARSE	5.99759e-12	-0.251222	0.114	0.447	1.50192e-07	3	Epithelial
CHCHD10	8.40796e-12	0.562364	0.87	0.823	2.10552e-07	3	Epithelial
PLIN2	8.72101e-12	-0.281483	0.138	0.46	2.18392e-07	3	Epithelial
RPS10	1.05524e-11	-0.590935	0.846	0.94	2.64254e-07	3	Epithelial
PSME1	1.17219e-11	0.583164	0.862	0.842	2.9354e-07	3	Epithelial
RPL10A	1.51766e-11	-0.548279	0.862	0.958	3.80053e-07	3	Epithelial
TFF3	1.53799e-11	-1.18547	0.837	0.917	3.85143e-07	3	Epithelial
TRIP6	1.62347e-11	-0.291413	0.114	0.441	4.0655e-07	3	Epithelial
RPL36A	1.75587e-11	-0.545193	0.797	0.923	4.39706e-07	3	Epithelial
TPRKB	1.94356e-11	-0.296592	0.309	0.631	4.86706e-07	3	Epithelial
XXbac-BPG32J3.19	1.9984e-11	-0.389849	0.008	0.287	5.0044e-07	3	Epithelial
ARMCX3	2.01859e-11	-0.35148	0.26	0.613	5.05496e-07	3	Epithelial
HLA-B	2.03887e-11	1.02515	0.943	0.891	5.10574e-07	3	Epithelial
B2M	2.05095e-11	0.720816	1	0.968	5.13598e-07	3	Epithelial
RPS3	2.05997e-11	-0.535124	0.927	0.983	5.15857e-07	3	Epithelial
EIF3H	2.09157e-11	-0.560671	0.61	0.84	5.23771e-07	3	Epithelial
PLCB4	2.39646e-11	-0.547368	0.341	0.631	6.00122e-07	3	Epithelial
BEX3	2.9611e-11	-0.431627	0.187	0.523	7.41519e-07	3	Epithelial
HLA-E	3.10545e-11	0.856335	0.919	0.863	7.77666e-07	3	Epithelial
BZRAP1	3.14977e-11	0.378033	0.382	0.18	7.88767e-07	3	Epithelial
PDIA6	3.22201e-11	-0.539031	0.675	0.835	8.06855e-07	3	Epithelial
LGR5	3.40364e-11	-0.367118	0.057	0.352	8.5234e-07	3	Epithelial
FAM96B	3.6033e-11	-0.44977	0.504	0.783	9.02338e-07	3	Epithelial
FRYL	4.51189e-11	0.76807	0.78	0.7	1.12987e-06	3	Epithelial
HSPH1	4.94151e-11	-0.600385	0.472	0.75	1.23745e-06	3	Epithelial
HEBP2	5.24821e-11	-0.495759	0.61	0.83	1.31426e-06	3	Epithelial
CCT6A	5.78557e-11	-0.478	0.602	0.812	1.44882e-06	3	Epithelial
HAX1	6.24967e-11	-0.296711	0.333	0.657	1.56504e-06	3	Epithelial
MT-RNR2	6.37974e-11	-0.896285	0.992	0.993	1.59761e-06	3	Epithelial
RPS15	6.75356e-11	-0.503153	0.959	0.986	1.69123e-06	3	Epithelial
DDX3X	7.33644e-11	0.612016	0.846	0.815	1.83719e-06	3	Epithelial
GOLM1	8.15382e-11	0.633907	0.732	0.58	2.04188e-06	3	Epithelial
ELOB	8.36295e-11	-0.571492	0.911	0.945	2.09425e-06	3	Epithelial
TSPAN1	9.51335e-11	1.02352	0.797	0.67	2.38233e-06	3	Epithelial
CNIH4	9.81586e-11	-0.364413	0.35	0.654	2.45809e-06	3	Epithelial
EIF1	1.12282e-10	-0.574684	0.886	0.956	2.81178e-06	3	Epithelial
PRPF40A	1.45169e-10	-0.328124	0.52	0.801	3.63532e-06	3	Epithelial
NIFK	1.8889e-10	-0.394382	0.39	0.691	4.73018e-06	3	Epithelial
MT-ND3	1.93797e-10	0.465763	0.992	0.992	4.85307e-06	3	Epithelial
PRR15	2.32197e-10	-0.383534	0.26	0.571	5.81467e-06	3	Epithelial
HLA-DMA	2.35198e-10	0.501488	0.463	0.261	5.88982e-06	3	Epithelial
PERP	2.35361e-10	-0.693137	0.724	0.875	5.8939e-06	3	Epithelial
ARPC3	2.37898e-10	-0.439193	0.78	0.892	5.95744e-06	3	Epithelial
PIGR	2.71011e-10	0.89267	0.894	0.695	6.78665e-06	3	Epithelial
ACADVL	3.05608e-10	0.618668	0.764	0.698	7.65304e-06	3	Epithelial
DNAJC19	3.23247e-10	-0.34306	0.35	0.667	8.09476e-06	3	Epithelial
MCTS1	3.46896e-10	-0.387534	0.512	0.755	8.68696e-06	3	Epithelial
ASS1	3.52614e-10	0.808595	0.78	0.63	8.83016e-06	3	Epithelial
HLA-F	3.74972e-10	0.591259	0.65	0.48	9.39005e-06	3	Epithelial
CCT5	3.86137e-10	-0.472964	0.553	0.802	9.66964e-06	3	Epithelial
NDUFA12	3.90911e-10	-0.452333	0.593	0.798	9.7892e-06	3	Epithelial
RPS15A	4.14466e-10	-0.543441	0.927	0.97	1.03791e-05	3	Epithelial
CASP4	4.21273e-10	-0.256234	0.13	0.425	1.05495e-05	3	Epithelial
ANXA3	4.50465e-10	-0.371895	0.301	0.636	1.12805e-05	3	Epithelial
S100P	4.54236e-10	0.892534	0.886	0.808	1.1375e-05	3	Epithelial
RPS6	4.56009e-10	-0.567782	0.919	0.978	1.14194e-05	3	Epithelial
RPL39	5.64869e-10	-0.697921	0.919	0.978	1.41454e-05	3	Epithelial
PPP1R7	5.69913e-10	-0.271079	0.317	0.641	1.42718e-05	3	Epithelial
MT1M	6.26175e-10	0.543803	0.276	0.107	1.56807e-05	3	Epithelial
TPT1	6.32345e-10	-0.525356	0.984	0.991	1.58352e-05	3	Epithelial
GAPDH	6.40341e-10	-0.493017	0.959	0.989	1.60354e-05	3	Epithelial
DCTN3	7.08038e-10	-0.30193	0.285	0.6	1.77307e-05	3	Epithelial
DDX27	7.28963e-10	-0.407234	0.39	0.675	1.82547e-05	3	Epithelial
C10orf99	8.54494e-10	0.665905	0.61	0.43	2.13982e-05	3	Epithelial
KLK10	8.81228e-10	0.699777	0.301	0.133	2.20677e-05	3	Epithelial
YBX3	9.69319e-10	-0.411261	0.642	0.842	2.42737e-05	3	Epithelial
RAB32	9.83686e-10	-0.310352	0.203	0.496	2.46335e-05	3	Epithelial
CPNE1	9.93344e-10	-0.479391	0.423	0.699	2.48753e-05	3	Epithelial
ASCL2	1.01704e-09	-0.502293	0.285	0.535	2.54686e-05	3	Epithelial
CYP2S1	1.06112e-09	-0.26669	0.179	0.478	2.65726e-05	3	Epithelial
RPL11	1.13064e-09	-0.468603	0.943	0.984	2.83134e-05	3	Epithelial
RPL18	1.31488e-09	-0.440226	0.935	0.978	3.29273e-05	3	Epithelial
MACC1	1.37613e-09	-0.334088	0.301	0.594	3.44611e-05	3	Epithelial
GARS	1.44188e-09	-0.367774	0.398	0.681	3.61075e-05	3	Epithelial
PFDN2	1.46858e-09	-0.43481	0.537	0.772	3.67763e-05	3	Epithelial
DYNLRB1	1.49381e-09	-0.488157	0.634	0.818	3.7408e-05	3	Epithelial
NIPBL	1.50187e-09	-0.274525	0.341	0.666	3.76099e-05	3	Epithelial
PRDX4	1.54636e-09	-0.380939	0.472	0.756	3.87239e-05	3	Epithelial
CTSD	1.56161e-09	0.918975	0.87	0.833	3.91059e-05	3	Epithelial
TMEM176B	1.57958e-09	-0.31643	0.276	0.626	3.95559e-05	3	Epithelial
SEC11C	1.64839e-09	-0.382555	0.39	0.692	4.12791e-05	3	Epithelial
ABRACL	1.71692e-09	-0.388224	0.48	0.737	4.29952e-05	3	Epithelial
SNRPG	1.78976e-09	-0.463055	0.659	0.85	4.48191e-05	3	Epithelial
ID2	1.86006e-09	-0.279103	0.382	0.669	4.65797e-05	3	Epithelial
SMAP1	1.89873e-09	-0.313524	0.317	0.623	4.75479e-05	3	Epithelial
ZNF706	2.01745e-09	-0.465986	0.602	0.814	5.05209e-05	3	Epithelial
RPL5	2.10694e-09	-0.551335	0.878	0.953	5.2762e-05	3	Epithelial
HLA-DPB1	2.11862e-09	0.430738	0.325	0.147	5.30546e-05	3	Epithelial
RPL13	2.15298e-09	-0.46536	0.976	0.992	5.39149e-05	3	Epithelial
RPL19	2.26769e-09	-0.517299	0.894	0.975	5.67874e-05	3	Epithelial
INSIG1	2.89019e-09	-0.416868	0.22	0.514	7.23763e-05	3	Epithelial
TDGF1	2.99899e-09	-0.256722	0.081	0.34	7.51007e-05	3	Epithelial
DSG2	3.30866e-09	0.54162	0.846	0.836	8.28555e-05	3	Epithelial
NDUFC2	3.60938e-09	-0.451563	0.659	0.827	9.03861e-05	3	Epithelial
CNBP	3.62791e-09	-0.364642	0.561	0.812	9.08502e-05	3	Epithelial
TIMP1	3.82971e-09	-0.530676	0.512	0.745	9.59036e-05	3	Epithelial
HNMT	4.47133e-09	-0.310169	0.309	0.603	0.000111971	3	Epithelial
PROM2	4.59778e-09	0.295286	0.268	0.117	0.000115138	3	Epithelial
UXT	4.81411e-09	-0.363037	0.593	0.803	0.000120555	3	Epithelial
SNRPE	5.04974e-09	-0.424808	0.618	0.817	0.000126456	3	Epithelial
RPL23A	5.41691e-09	-0.458544	0.951	0.97	0.00013565	3	Epithelial
TAPBP	5.54222e-09	0.646328	0.846	0.824	0.000138788	3	Epithelial
RNF213	5.62015e-09	-0.272752	0.398	0.706	0.00014074	3	Epithelial
S100A11	5.90832e-09	-0.446235	0.862	0.949	0.000147956	3	Epithelial
CD63	5.97621e-09	-0.516517	0.813	0.913	0.000149656	3	Epithelial
SEPT7	6.15197e-09	-0.359261	0.602	0.794	0.000154058	3	Epithelial
RPS13	6.28501e-09	-0.527649	0.902	0.967	0.000157389	3	Epithelial
NDUFA4	6.49656e-09	-0.45376	0.821	0.92	0.000162687	3	Epithelial
YWHAB	6.59312e-09	-0.544744	0.862	0.905	0.000165105	3	Epithelial
DUSP27	6.63005e-09	0.343626	0.341	0.165	0.00016603	3	Epithelial
KRT23	7.4804e-09	-0.429831	0.024	0.252	0.000187324	3	Epithelial
COX7A2L	8.19753e-09	-0.421905	0.618	0.798	0.000205283	3	Epithelial
IFITM3	8.40554e-09	0.639906	0.919	0.878	0.000210492	3	Epithelial
SEC61B	8.43891e-09	-0.3741	0.659	0.85	0.000211327	3	Epithelial
MAGOHB	8.9528e-09	-0.278136	0.285	0.575	0.000224196	3	Epithelial
RHOBTB3	9.39287e-09	-0.294056	0.187	0.486	0.000235216	3	Epithelial
ELOC	9.50592e-09	-0.294594	0.488	0.752	0.000238047	3	Epithelial
UFC1	9.78156e-09	-0.417787	0.593	0.794	0.00024495	3	Epithelial
POLR1D	1.06381e-08	-0.43385	0.683	0.835	0.0002664	3	Epithelial
RPL23	1.12669e-08	-0.518951	0.862	0.95	0.000282146	3	Epithelial
RPL24	1.18906e-08	-0.462842	0.919	0.965	0.000297765	3	Epithelial
OAS1	1.18932e-08	-0.279462	0.276	0.571	0.000297829	3	Epithelial
GNAS	1.21995e-08	-0.621093	0.829	0.886	0.0003055	3	Epithelial
RPL6	1.24044e-08	-0.46407	0.902	0.965	0.000310632	3	Epithelial
LLPH	1.27915e-08	-0.279374	0.317	0.624	0.000320324	3	Epithelial
PRPF6	1.28532e-08	-0.38064	0.439	0.692	0.00032187	3	Epithelial
ACHE	1.5304e-08	0.282372	0.268	0.116	0.000383242	3	Epithelial
TKT	1.6402e-08	-0.394515	0.659	0.844	0.000410739	3	Epithelial
FAM60A	1.65204e-08	-0.319632	0.439	0.727	0.000413705	3	Epithelial
VMA21	1.82862e-08	-0.277142	0.341	0.622	0.000457924	3	Epithelial
MT-TP	2.08206e-08	-0.539224	0.154	0.414	0.000521389	3	Epithelial
NELFCD	2.12946e-08	-0.280891	0.341	0.624	0.00053326	3	Epithelial
ISYNA1	2.24699e-08	0.287571	0.195	0.072	0.00056269	3	Epithelial
HMGB1	2.28589e-08	-0.619317	0.862	0.95	0.000572432	3	Epithelial
MT-ATP6	2.31066e-08	-0.457263	1	0.994	0.000578635	3	Epithelial
ARL6IP4	2.35021e-08	-0.356393	0.732	0.863	0.00058854	3	Epithelial
SH3YL1	2.36815e-08	-0.330608	0.504	0.747	0.000593033	3	Epithelial
ANP32B	2.46451e-08	-0.385296	0.65	0.834	0.000617164	3	Epithelial
H3F3A	2.50405e-08	-0.475921	0.959	0.97	0.000627064	3	Epithelial
MDK	2.51596e-08	0.84568	0.707	0.571	0.000630046	3	Epithelial
ZMYND8	2.67516e-08	-0.309088	0.39	0.652	0.000669913	3	Epithelial
VBP1	3.38671e-08	-0.252452	0.374	0.645	0.0008481	3	Epithelial
SNRPB	3.40715e-08	-0.360684	0.642	0.842	0.000853219	3	Epithelial
EIF2A	3.57597e-08	-0.259892	0.423	0.692	0.000895494	3	Epithelial
POMP	3.75632e-08	-0.419523	0.764	0.891	0.000940659	3	Epithelial
RPS26	3.96733e-08	0.369954	0.967	0.96	0.0009935	3	Epithelial
C3	4.02371e-08	0.754686	0.154	0.05	0.00100762	3	Epithelial
DNAJC21	4.19087e-08	-0.279273	0.382	0.653	0.00104948	3	Epithelial
PGK1	4.28959e-08	-0.345699	0.78	0.88	0.0010742	3	Epithelial
ESD	4.65914e-08	-0.392164	0.496	0.743	0.00116674	3	Epithelial
MGST3	4.67407e-08	-0.437166	0.61	0.832	0.00117048	3	Epithelial
SUB1	4.86818e-08	-0.501287	0.78	0.887	0.00121909	3	Epithelial
APOL6	4.95738e-08	0.500113	0.65	0.54	0.00124143	3	Epithelial
BTN3A2	5.04678e-08	0.429512	0.52	0.376	0.00126381	3	Epithelial
PSMD8	5.11639e-08	-0.351394	0.626	0.836	0.00128125	3	Epithelial
SLC25A5	5.11802e-08	-0.48891	0.846	0.913	0.00128166	3	Epithelial
MRPS10	5.22124e-08	-0.2747	0.333	0.617	0.0013075	3	Epithelial
SNHG9	5.41405e-08	0.5465	0.626	0.53	0.00135579	3	Epithelial
DYNLL1	5.42055e-08	-0.414899	0.789	0.911	0.00135741	3	Epithelial
CDHR1	6.0558e-08	0.514335	0.415	0.258	0.00151649	3	Epithelial
SSBP1	6.17713e-08	-0.380358	0.618	0.826	0.00154688	3	Epithelial
COX17	6.253e-08	-0.425532	0.61	0.81	0.00156588	3	Epithelial
VKORC1	6.30397e-08	-0.255211	0.317	0.598	0.00157864	3	Epithelial
RPL8	6.77845e-08	-0.464816	0.951	0.984	0.00169746	3	Epithelial
RACK1	6.87937e-08	-0.439027	0.927	0.971	0.00172273	3	Epithelial
CRIP1	7.4203e-08	0.445539	0.374	0.208	0.00185819	3	Epithelial
FXYD5	7.47839e-08	-0.281095	0.366	0.626	0.00187274	3	Epithelial
[truncated: 388 more rows]

## Sheet: Robinson2023-10x DEGs
Table S4I - DEGs between conditions (i.e. unexposed, exposed to heat-killed F. nucleatum, exposed to live F. nucleatum) for THP1, Jurkat T and HCT116
[truncated: 3,166 more rows]
