# Supplementary material for: Identification of intracellular bacteria from multiple single-cell RNA-seq platforms using CSI-Microbes
Source: Sci Adv. 2024 Jul 3;10(27):eadj7402. doi: 10.1126/sciadv.adj7402 (PMC11221508; doi:10.1126/sciadv.adj7402)
Supplement: Supplementary file 2 — Tables S1 to S6 [file sciadv.adj7402_tables_s1_to_s6.zip › adj7402_table_s2.xlsx]

## Sheet: Pelka2021 genera overview
Table S2A - Overview of microbial genera detected in Pelka2021
Genera	n_infected_cells	n_patient	n_umis	Gram	Air
Bacteroides	214	8	2732	negative	Anaerobic
Fusobacterium	151	6	2732	negative	Anaerobic
Parabacteroides	122	2	553	negative	Anaerobic
Phocaeicola	43	2	1852	negative	Anaerobic
Capnocytophaga	39	1	404	negative	Faculative Anaerobe
Treponema	27	2	190	negative	Anaerobic
Leptotrichia	26	2	234	negative	Anaerobic
Campylobacter	16	3	194	negative	Faculative Anaerobe
Streptococcus	11	3	124	positive	Faculative Anaerobe
Odoribacter	3	1	19
Lymphocryptovirus	2	2	21
Alistipes	2	2	22
Malassezia	1	1	19
Prevotella	1	1	18
Burkholderia	1	1	44
Shigella	1	1	22
Staphylococcus	1	1	14
Selenomonas	1	1	8
Dialister	1	1	10
Cloacibacillus	1	1	2
Aminobacterium	1	1	2
Tannerella	1	1	3
Megasphaera	1	1	2

## Sheet: Zhang2021 genera overview
Table S2B - Overview of microbial genera detected in Zhang2021
Genera	n_infected_cells	n_patient	n_umis	Gram	Air
Pseudomonas	5012	28	857953	negative	Aerobic
Sphingomonas	1068	11	8464	negative	Aerobic
Mycoplasma	232	21	3580	none	Faculative Anaerobe
Treponema	177	10	3933	negative	Anaerobic
Serratia	48	8	949	negative	Faculative Anaerobe
Leptotrichia	38	5	962	negative	Anaerobic
Prevotella	36	13	300	negative	Anaerobic
Shigella	34	21	426	negative	Faculative Anaerobe
Bacteroides	27	7	128	negative	Anaerobic
Capnocytophaga	23	7	543	negative	Faculative Anaerobe
Fusobacterium	21	7	1330	negative	Anaerobic
Alloprevotella	21	5	119	negative	Anaerobic
Campylobacter	16	9	267	negative	Faculative Anaerobe
Streptococcus	15	11	556	positive	Faculative Anaerobe
Corynebacterium	10	4	74
Mesoflavibacter	9	2	37
Porphyromonas	8	6	122
Myroides	7	1	38
Pantoea	6	2	223
Haemophilus	6	4	131
Shewanella	6	3	50
Veillonella	6	6	42
Gemella	5	4	87
Vibrio	5	4	40
Enterobacter	5	4	24
Alistipes	5	2	22
Simplexvirus	4	1	446
Selenomonas	4	4	362
Acinetobacter	4	4	159
Ureaplasma	4	1	55
Psychrobacter	3	2	57
Phocaeicola	3	2	16
Tannerella	3	2	14
Bergeyella	3	1	11
Roseolovirus	2	2	541
Neisseria	2	2	133
Saccharomyces	2	1	55
Delftia	2	2	41
Malassezia	2	2	40
Cutibacterium	2	2	35
Oblitimonas	2	1	30
Salmonella	2	2	27
Solimonas	2	2	26
Citrobacter	2	2	18
Lachnoanaerobaculum	2	1	15
Legionella	2	1	14
Wolinella	2	2	12
Arcobacter	2	2	11
Escherichia	2	2	11
Kordia	2	1	11
Algoriphagus	2	1	9
Duncaniella	2	2	9
Saprospira	2	1	7
Rhodocytophaga	2	1	7
Marinobacter	2	1	7
Candida	1	1	83
Massilia	1	1	69
Moraxella	1	1	57
Brevundimonas	1	1	55
Halomonas	1	1	31
Flavobacterium	1	1	30
Dickeya	1	1	19
Kocuria	1	1	15
Clostridium	1	1	13
Mariprofundus	1	1	12
Microbacterium	1	1	11
Lautropia	1	1	11
Sulfurospirillum	1	1	10
Paraprevotella	1	1	10
Variovorax	1	1	9
Eremothecium	1	1	9
Methylocystis	1	1	8
Tenuifilum	1	1	7
Owenweeksia	1	1	6
Lactobacillus	1	1	6
Winogradskyella	1	1	6
Brochothrix	1	1	5
Christensenella	1	1	5
Aggregatibacter	1	1	4
Labilibaculum	1	1	4
Allopseudarcicella	1	1	4
Echinicola	1	1	4
Marivirga	1	1	4
Ignavibacterium	1	1	4
Sphaerochaeta	1	1	3
Helicobacter	1	1	3
Chlorobium	1	1	3
Parvimonas	1	1	3
Sediminispirochaeta	1	1	3
Leminorella	1	1	3
Ketobacter	1	1	2

## Sheet: Pelka2021 genera-celltype
Table S2C - celltype-genera enrichment results from Pelka2021
celltype1	microbe	expected_infected_cells	actual_infected_cells	log2FC	pvalue
Myeloid	Fusobacterium	13.6071	32	1.23371	1.22594e-05
Myeloid	Capnocytophaga	19.0004	32	0.752042	1.68986e-05
Myeloid	Bacteroides	17.4811	37	1.08173	0.00181618
Stromal	Fusobacterium	5.61685	13	1.21068	0.00912287
Myeloid	Parabacteroides	6.40926	11	0.779274	0.0687946
Myeloid	Treponema	6.72318	10	0.572783	0.164089
Stromal	Bacteroides	7.22114	11	0.607205	0.210751
TNKILC	Parabacteroides	43.6218	48	0.137986	0.217657
Myeloid	Campylobacter	1.09368	5	2.19274	0.26271
Stromal	Leptotrichia	0.766561	2	1.38353	0.278007
B	Parabacteroides	11.798	14	0.246891	0.288698
Epithelial	Leptotrichia	12.2194	14	0.196255	0.289348
TNKILC	Phocaeicola	16.6144	19	0.193566	0.341111
TNKILC	Treponema	4.66458	6	0.363214	0.406359
B	Capnocytophaga	1.85124	2	0.111507	0.559188
Epithelial	Campylobacter	7.22908	9	0.316113	0.583548
Epithelial	Phocaeicola	16.48	17	0.044818	0.665689
TNKILC	Leptotrichia	8.93136	8	-0.15888	0.720555
TNKILC	Streptococcus	3.73974	4	0.0970639	0.736207
B	Streptococcus	0.905379	1	0.143406	0.762884
Epithelial	Bacteroides	99.0733	90	-0.138572	0.798218
Stromal	Parabacteroides	3.41476	3	-0.18682	0.830463
TNKILC	Bacteroides	72.8002	65	-0.163503	0.883086
B	Fusobacterium	12.2514	9	-0.444945	0.905979
Epithelial	Treponema	12.8655	10	-0.36351	0.911078
Epithelial	Streptococcus	4.85765	4	-0.280259	0.916045
Stromal	Phocaeicola	1.69804	2	0.236126	0.920682
Myeloid	Phocaeicola	5.33041	4	-0.414246	0.92158
B	Leptotrichia	2.47046	1	-1.30478	0.927776
Epithelial	Fusobacterium	66.7492	53	-0.332759	0.941206
TNKILC	Fusobacterium	52.7754	44	-0.262363	0.942738
B	Treponema	1.54676	1	-0.629247	0.950751
B	Bacteroides	17.4242	11	-0.663589	0.967964
Epithelial	Parabacteroides	56.7562	46	-0.303145	0.983746
B	Phocaeicola	2.87715	1	-1.52464	0.988026
TNKILC	Campylobacter	5.7621	2	-1.52659	0.997383
TNKILC	Capnocytophaga	9.27944	3	-1.62908	0.997927
Epithelial	Capnocytophaga	7.69156	2	-1.94328	0.998042
Myeloid	Streptococcus	0.982982	1	0.0247635	0.999459
Stromal	Streptococcus	0.514252	1	0.959454	0.999653
Myeloid	Leptotrichia	1.61223	1	-0.689057	0.999723
Stromal	Capnocytophaga	1.17736	0	NA	0.9999
B	Campylobacter	1.42222	0	NA	0.999981
Stromal	Treponema	1.19995	0	NA	0.999997
Stromal	Campylobacter	0.492926	0	NA	1

## Sheet: Zhang2021 genera-celltype
Table S2D - celltype-genera enrichment results from Zhang2021
celltype1	microbe	expected_infected_cells	actual_infected_cells	log2FC	pvalue
Myeloid	Pseudomonas	821.869	1963	1.25608	0
Myeloid	Treponema	49.216	150	1.60776	6.96846e-56
Myeloid	Mycoplasma	53.2113	115	1.11183	1.63608e-19
Myeloid	Bacteroides	7.01244	21	1.5824	3.01806e-07
Myeloid	Alloprevotella	4.90977	15	1.61124	3.37832e-05
Myeloid	Fusobacterium	3.77113	14	1.89236	4.86544e-05
Myeloid	Prevotella	9.18494	25	1.44459	0.000221864
Myeloid	Campylobacter	3.49382	13	1.89564	0.000233849
Myeloid	Corynebacterium	2.91988	10	1.77602	0.000332894
Myeloid	Capnocytophaga	4.94549	13	1.39433	0.000438387
Myeloid	Streptococcus	3.29143	12	1.86625	0.0161547
Myeloid	Serratia	13.3868	25	0.901121	0.01654
Stromal	Sphingomonas	204.98	206	0.00716024	0.247608
Stromal	Pseudomonas	707.609	715	0.01499	0.28346
TNKILC	Leptotrichia	17.6975	19	0.102457	0.29574
TNKILC	Sphingomonas	488.566	501	0.0362584	0.342002
Epithelial	Mycoplasma	17.3368	20	0.206164	0.350505
Stromal	Campylobacter	1.53251	3	0.96907	0.361138
Epithelial	Treponema	8.4109	12	0.512703	0.37477
Epithelial	Prevotella	2.70018	4	0.566944	0.378271
Stromal	Streptococcus	0.422417	1	1.24326	0.422417
Epithelial	Serratia	4.05503	6	0.565251	0.439415
Epithelial	Bacteroides	2.33293	3	0.36282	0.556541
Myeloid	Leptotrichia	8.05573	10	0.311912	0.568025
B	Sphingomonas	100.805	98	-0.0407143	0.737929
Epithelial	Sphingomonas	115.02	114	-0.0128492	0.829863
Epithelial	Pseudomonas	474.391	467	-0.0226529	0.84676
Epithelial	Alloprevotella	1.77044	2	0.175895	0.863884
Epithelial	Fusobacterium	4.19671	4	-0.0692572	0.913883
Stromal	Fusobacterium	1.80329	2	0.149365	0.94255
Epithelial	Capnocytophaga	4.21785	5	0.24542	0.946476
Myeloid	Sphingomonas	158.629	149	-0.0903476	0.949762
Epithelial	Leptotrichia	4.36245	4	-0.12514	0.983957
Stromal	Leptotrichia	2.63755	3	0.185766	0.988784
Stromal	Mycoplasma	17.6632	15	-0.235785	0.990058
B	Mycoplasma	19.134	14	-0.450708	0.990493
TNKILC	Shigella	10.5933	12	0.179876	0.995469
Stromal	Serratia	3.94497	2	-0.980015	0.998726
Stromal	Alloprevotella	1.22956	1	-0.298147	0.998774
B	Leptotrichia	5.2468	2	-1.39144	0.998807
Stromal	Capnocytophaga	3.78215	3	-0.334244	0.999367
Stromal	Bacteroides	1.66707	1	-0.737315	0.999616
TNKILC	Serratia	22.6834	14	-0.696209	0.99987
Epithelial	Streptococcus	0.577583	0	NA	0.9999
Epithelial	Shigella	5.93844	7	0.237272	0.999966
Stromal	Prevotella	1.29982	0	NA	0.999995
B	Pseudomonas	656.421	513	-0.355662	0.999997
B	Streptococcus	3.193	1	-1.67491	0.999997
B	Treponema	20.9042	7	-1.57836	0.999998
TNKILC	Mycoplasma	116.655	60	-0.959211	0.999998
B	Corynebacterium	0.999795	0	NA	1
Epithelial	Campylobacter	1.46749	0	NA	1
B	Capnocytophaga	1.74353	1	-0.802009	1
TNKILC	Alloprevotella	11.4682	3	-1.93461	1
TNKILC	Prevotella	19.1178	7	-1.44949	1
TNKILC	Capnocytophaga	8.31098	1	-3.05502	1
B	Shigella	3.33903	3	-0.154468	1
TNKILC	Bacteroides	14.1875	2	-2.82655	1
Stromal	Shigella	6.06156	5	-0.277762	1
TNKILC	Corynebacterium	6.08032	0	NA	1
TNKILC	Fusobacterium	9.63682	1	-3.26856	1
Myeloid	Shigella	3.06762	2	-0.61712	1
Stromal	Treponema	3.5891	0	NA	1
B	Serratia	2.92986	0	NA	1
TNKILC	Treponema	94.8798	8	-3.56803	1
B	Alloprevotella	1.62199	0	NA	1
TNKILC	Campylobacter	8.28786	0	NA	1
B	Campylobacter	1.21833	0	NA	1
B	Bacteroides	1.80005	0	NA	1
TNKILC	Pseudomonas	2350.71	1353	-0.796935	1
B	Fusobacterium	1.59205	0	NA	1
B	Prevotella	3.69721	0	NA	1
TNKILC	Streptococcus	6.51556	0	NA	1
Epithelial	Corynebacterium	0	0	NA	1
Stromal	Corynebacterium	0	0	NA	1

## Sheet: Pelka2021 celltype enrichment
Table S2E - Cell-type enrichment from Pelka2021
celltype1	infected	expected	log2FC	pvalue	UMI-threshold
Myeloid	91	43.6122	1.06114	1.03356e-10	3
Myeloid	123	67.3439	0.86904	2.2506e-10	2
Myeloid	68	33.2738	1.03115	3.05807e-08	4
Myeloid	59	27.668	1.0925	1.20906e-07	5
Myeloid	348	285.56	0.285292	1.9459e-07	1
Stromal	16	9.92942	0.688291	0.103029	4
Epithelial	968	920.962	0.0718648	0.219262	1
Stromal	25	19.7191	0.342337	0.229823	2
Stromal	17	13.0266	0.384069	0.259468	3
Stromal	12	7.95961	0.592265	0.342049	5
TNKILC	93	93.8649	-0.0133554	0.379789	4
TNKILC	119	123.972	-0.0590527	0.593846	3
TNKILC	176	187.495	-0.0912773	0.67161	2
TNKILC	70	74.5303	-0.0904715	0.678631	5
Stromal	84	85.8877	-0.0320622	0.80764	1
B	37	45.7273	-0.305531	0.938828	2
B	13	16.9115	-0.379492	0.970597	5
TNKILC	567	643.36	-0.182278	0.984658	1
B	21	29.4181	-0.486317	0.984671	3
Epithelial	208	248.715	-0.257908	0.986967	2
B	165	196.229	-0.250075	0.989657	1
B	15	21.8397	-0.541991	0.990657	4
Epithelial	123	160.971	-0.388143	0.997335	3
Epithelial	65	91.9306	-0.500106	0.999452	5
Epithelial	84	117.092	-0.479183	0.999642	4

## Sheet: Zhang2021 celltype enrichment
Table S2F - Cell-type enrichment in Zhang2021
celltype1	infected	expected	log2FC	pvalue	UMI-threshold
Myeloid	2402	1098.6	1.12857	0	2
Myeloid	2016	704.592	1.51663	0	3
Myeloid	1860	587.768	1.66198	0	4
Myeloid	1768	530.891	1.73563	0	5
Myeloid	4110	3077.01	0.417611	2.62632e-108	1
Epithelial	3384	3330.62	0.0229405	0.12185	1
Epithelial	149	129.391	0.203572	0.124672	5
Stromal	4430	4483.38	-0.0172814	0.18831	1
Epithelial	178	164.349	0.115112	0.208159	4
Stromal	953	953.696	-0.00105352	0.238198	2
Epithelial	263	258.529	0.0247377	0.396938	3
Epithelial	640	639.304	0.00157019	0.837678	2
B	2420	2473.27	-0.0314134	0.927726	1
Stromal	400	404.471	-0.0160369	0.928943	3
Stromal	242	255.651	-0.0791671	0.992551	4
Stromal	168	187.609	-0.159266	0.999647	5
B	638	814.375	-0.352137	1	2
TNKILC	8223	9202.72	-0.162396	1	1
TNKILC	1963	3090.02	-0.654558	1	2
B	246	467.89	-0.927512	1	3
TNKILC	723	1812.52	-1.32593	1	3
B	120	356.875	-1.57238	1	4
TNKILC	408	1443.36	-1.82279	1	4
B	75	308.585	-2.04071	1	5
TNKILC	265	1268.52	-2.25909	1	5

## Sheet: Pelka2021 celltype depletion
Table S2G - Cell-type depletion from Pelka2021
celltype1	infected	expected	log2FC	pvalue	UMI-threshold
Epithelial	84	117.092	-0.479183	0.00225053	4
Epithelial	65	91.9306	-0.500106	0.00458412	5
Epithelial	123	160.971	-0.388143	0.0100903	3
Epithelial	208	248.715	-0.257908	0.0296345	2
TNKILC	567	643.36	-0.182278	0.0346254	1
B	15	21.8397	-0.541991	0.0430234	4
B	165	196.229	-0.250075	0.0493823	1
B	21	29.4181	-0.486317	0.0538432	3
B	13	16.9115	-0.379492	0.124346	5
B	37	45.7273	-0.305531	0.138098	2
TNKILC	176	187.495	-0.0912773	0.444941	2
TNKILC	70	74.5303	-0.0904715	0.517383	5
TNKILC	119	123.972	-0.0590527	0.554907	3
Stromal	84	85.8877	-0.0320622	0.692119	1
TNKILC	93	93.8649	-0.0133554	0.76636	4
Epithelial	968	920.962	0.0718648	0.865123	1
Stromal	25	19.7191	0.342337	0.985615	2
Stromal	17	13.0266	0.384069	0.986601	3
Stromal	12	7.95961	0.592265	0.996497	5
Stromal	16	9.92942	0.688291	0.997911	4
Myeloid	348	285.56	0.285292	0.999995	1
Myeloid	59	27.668	1.0925	1	5
Myeloid	68	33.2738	1.03115	1	4
Myeloid	123	67.3439	0.86904	1	2
Myeloid	91	43.6122	1.06114	1	3

## Sheet: Zhang2021 celltype depletion
Table S2H - Cell-type depletion from Zhang2021
celltype1	infected	expected	log2FC	pvalue	UMI-threshold
B	2420	2473.27	-0.0314134	0.211786	1
Epithelial	3384	3330.62	0.0229405	0.97324	1
Myeloid	4110	3077.01	0.417611	1	1
Stromal	4430	4483.38	-0.0172814	0.942259	1
TNKILC	8223	9202.72	-0.162396	8.34098e-84	1
B	638	814.375	-0.352137	1.61131e-06	2
Epithelial	640	639.304	0.00157019	0.601973	2
Myeloid	2402	1098.6	1.12857	1	2
Stromal	953	953.696	-0.00105352	0.976999	2
TNKILC	1963	3090.02	-0.654558	1.81236e-274	2
B	246	467.89	-0.927512	1.61458e-24	3
Epithelial	263	258.529	0.0247377	0.980151	3
Myeloid	2016	704.592	1.51663	1	3
Stromal	400	404.471	-0.0160369	0.589598	3
TNKILC	723	1812.52	-1.32593	0	3
B	120	356.875	-1.57238	6.61348e-46	4
Epithelial	178	164.349	0.115112	0.99829	4
Myeloid	1860	587.768	1.66198	1	4
Stromal	242	255.651	-0.0791671	0.338078	4
TNKILC	408	1443.36	-1.82279	0	4
B	75	308.585	-2.04071	5.5411e-58	5
Epithelial	149	129.391	0.203572	0.999728	5
Myeloid	1768	530.891	1.73563	1	5
Stromal	168	187.609	-0.159266	0.103776	5
TNKILC	265	1268.52	-2.25909	0	5
